# Supplementary material for: Modelling steroidogenesis: a framework model to support hypothesis generation and testing across endocrine studies
Source: BMC Res Notes. 2018 Apr 24;11:252. doi: 10.1186/s13104-018-3365-y (PMC5937803; doi:10.1186/s13104-018-3365-y)
Supplement: Supplementary file 1 — Additional file 1. Editable Graphml file of a framework model of human steroidogenesis. [file 13104_2018_3365_MOESM1_ESM.graphml]

<?xml version="1.0" encoding="UTF-8" standalone="no"?>
<graphml xmlns="http://graphml.graphdrawing.org/xmlns" xmlns:java="http://www.yworks.com/xml/yfiles-common/1.0/java" xmlns:sys="http://www.yworks.com/xml/yfiles-common/markup/primitives/2.0" xmlns:x="http://www.yworks.com/xml/yfiles-common/markup/2.0" xmlns:xsi="http://www.w3.org/2001/XMLSchema-instance" xmlns:y="http://www.yworks.com/xml/graphml" xmlns:yed="http://www.yworks.com/xml/yed/3" xsi:schemaLocation="http://graphml.graphdrawing.org/xmlns http://www.yworks.com/xml/schema/graphml/1.1/ygraphml.xsd">
  <!--Created by yEd 3.17.2-->
  <key attr.name="Description" attr.type="string" for="graph" id="d0"/>
  <key for="port" id="d1" yfiles.type="portgraphics"/>
  <key for="port" id="d2" yfiles.type="portgeometry"/>
  <key for="port" id="d3" yfiles.type="portuserdata"/>
  <key attr.name="url" attr.type="string" for="node" id="d4"/>
  <key attr.name="description" attr.type="string" for="node" id="d5"/>
  <key for="node" id="d6" yfiles.type="nodegraphics"/>
  <key for="graphml" id="d7" yfiles.type="resources"/>
  <key attr.name="url" attr.type="string" for="edge" id="d8"/>
  <key attr.name="description" attr.type="string" for="edge" id="d9"/>
  <key for="edge" id="d10" yfiles.type="edgegraphics"/>
  <graph edgedefault="directed" id="G">
    <data key="d0"/>
    <node id="n0">
      <data key="d6">
        <y:ShapeNode>
          <y:Geometry height="20.0" width="20.0" x="2603.2409562369558" y="1226.6080568699235"/>
          <y:Fill color="#9999FF" transparent="false"/>
          <y:BorderStyle color="#000000" type="line" width="1.0"/>
          <y:NodeLabel alignment="center" autoSizePolicy="node_width" fontFamily="Arial Black" fontSize="12" fontStyle="plain" hasBackgroundColor="false" hasLineColor="false" height="20.921875" horizontalTextPosition="center" iconTextGap="4" modelName="internal" modelPosition="c" textColor="#000000" verticalTextPosition="bottom" visible="true" width="20.0" x="0.0" y="-0.4609375">C</y:NodeLabel>
          <y:Shape type="ellipse"/>
        </y:ShapeNode>
      </data>
    </node>
    <node id="n1">
      <data key="d6">
        <y:ShapeNode>
          <y:Geometry height="20.0" width="20.0" x="2603.2409562369558" y="1075.3224681013048"/>
          <y:Fill color="#00CCFF" transparent="false"/>
          <y:BorderStyle color="#000000" type="line" width="1.0"/>
          <y:NodeLabel alignment="center" autoSizePolicy="node_width" fontFamily="Arial Black" fontSize="12" fontStyle="plain" hasBackgroundColor="false" hasLineColor="false" height="20.921875" horizontalTextPosition="center" iconTextGap="4" modelName="internal" modelPosition="c" textColor="#000000" verticalTextPosition="bottom" visible="true" width="20.0" x="0.0" y="-0.4609375">T</y:NodeLabel>
          <y:Shape type="ellipse"/>
        </y:ShapeNode>
      </data>
    </node>
    <node id="n2">
      <data key="d6">
        <y:ShapeNode>
          <y:Geometry height="6.0" width="30.0" x="2598.2409562369558" y="992.8148034628193"/>
          <y:Fill color="#000000" transparent="false"/>
          <y:BorderStyle color="#000000" type="line" width="1.0"/>
          <y:NodeLabel alignment="center" autoSizePolicy="content" borderDistance="0.0" fontFamily="Dialog" fontSize="13" fontStyle="plain" hasBackgroundColor="false" hasLineColor="false" hasText="false" height="4.0" horizontalTextPosition="center" iconTextGap="4" modelName="internal" modelPosition="c" textColor="#000000" verticalTextPosition="bottom" visible="true" width="4.0" x="13.0" y="1.0"/>
          <y:Shape type="rectangle"/>
        </y:ShapeNode>
      </data>
    </node>
    <node id="n3">
      <data key="d4"><![CDATA[http://www.chemspider.com/Chemical-Structure.5554.html]]></data>
      <data key="d6">
        <y:ShapeNode>
          <y:Geometry height="25.0" width="120.0" x="3512.967317835148" y="2123.7624620602824"/>
          <y:Fill color="#FFCC99" transparent="false"/>
          <y:BorderStyle color="#000000" type="line" width="1.0"/>
          <y:NodeLabel alignment="center" autoSizePolicy="content" fontFamily="Arial" fontSize="13" fontStyle="plain" hasBackgroundColor="false" hasLineColor="false" height="18.5234375" horizontalTextPosition="center" iconTextGap="4" modelName="internal" modelPosition="c" textColor="#000000" verticalTextPosition="bottom" visible="true" width="54.578125" x="32.7109375" y="3.23828125">Estradiol
</y:NodeLabel>
          <y:Shape type="hexagon"/>
        </y:ShapeNode>
      </data>
    </node>
    <node id="n4">
      <data key="d4"><![CDATA[http://www.chemspider.com/Chemical-Structure.5660.html]]></data>
      <data key="d6">
        <y:ShapeNode>
          <y:Geometry height="25.0" width="120.0" x="3227.741138079101" y="2123.7624620602824"/>
          <y:Fill color="#FFCC99" transparent="false"/>
          <y:BorderStyle color="#000000" type="line" width="1.0"/>
          <y:NodeLabel alignment="center" autoSizePolicy="content" fontFamily="Arial" fontSize="13" fontStyle="plain" hasBackgroundColor="false" hasLineColor="false" height="18.5234375" horizontalTextPosition="center" iconTextGap="4" modelName="internal" modelPosition="c" textColor="#000000" verticalTextPosition="bottom" visible="true" width="48.8017578125" x="35.59912109375" y="3.23828125">Estrone
</y:NodeLabel>
          <y:Shape type="hexagon"/>
        </y:ShapeNode>
      </data>
    </node>
    <node id="n5">
      <data key="d4"><![CDATA[http://www.chemspider.com/Chemical-Structure.92310.html ]]></data>
      <data key="d6">
        <y:ShapeNode>
          <y:Geometry height="25.0" width="120.0" x="2552.292682517292" y="2108.1826002272396"/>
          <y:Fill color="#FFCC99" transparent="false"/>
          <y:BorderStyle color="#000000" type="line" width="1.0"/>
          <y:NodeLabel alignment="center" autoSizePolicy="content" fontFamily="Arial" fontSize="13" fontStyle="plain" hasBackgroundColor="false" hasLineColor="false" height="18.5234375" horizontalTextPosition="center" iconTextGap="4" modelName="internal" modelPosition="c" textColor="#000000" verticalTextPosition="bottom" visible="true" width="32.88818359375" x="43.555908203125" y="3.23828125">DOC
</y:NodeLabel>
          <y:Shape type="hexagon"/>
        </y:ShapeNode>
      </data>
    </node>
    <node id="n6">
      <data key="d4"><![CDATA[http://www.chemspider.com/Chemical-Structure.389582.html]]></data>
      <data key="d6">
        <y:ShapeNode>
          <y:Geometry height="25.0" width="120.0" x="2843.334688665576" y="2117.8939490262774"/>
          <y:Fill color="#FFCC99" transparent="false"/>
          <y:BorderStyle color="#000000" type="line" width="1.0"/>
          <y:NodeLabel alignment="center" autoSizePolicy="content" fontFamily="Arial" fontSize="13" fontStyle="plain" hasBackgroundColor="false" hasLineColor="false" height="18.5234375" horizontalTextPosition="center" iconTextGap="4" modelName="internal" modelPosition="c" textColor="#000000" verticalTextPosition="bottom" visible="true" width="100.814453125" x="9.5927734375" y="3.23828125">11-Deoxycortisol
</y:NodeLabel>
          <y:Shape type="hexagon"/>
        </y:ShapeNode>
      </data>
    </node>
    <node id="n7">
      <data key="d6">
        <y:ShapeNode>
          <y:Geometry height="20.0" width="20.0" x="2603.2409562369558" y="1403.7588820719493"/>
          <y:Fill color="#9999FF" transparent="false"/>
          <y:BorderStyle color="#000000" type="line" width="1.0"/>
          <y:NodeLabel alignment="center" autoSizePolicy="node_width" fontFamily="Arial Black" fontSize="12" fontStyle="plain" hasBackgroundColor="false" hasLineColor="false" height="20.921875" horizontalTextPosition="center" iconTextGap="4" modelName="internal" modelPosition="c" textColor="#000000" verticalTextPosition="bottom" visible="true" width="20.0" x="0.0" y="-0.4609375">C</y:NodeLabel>
          <y:Shape type="ellipse"/>
        </y:ShapeNode>
      </data>
    </node>
    <node id="n8">
      <data key="d6">
        <y:ShapeNode>
          <y:Geometry height="20.0" width="20.0" x="2602.292682517292" y="1576.106186074977"/>
          <y:Fill color="#9999FF" transparent="false"/>
          <y:BorderStyle color="#000000" type="line" width="1.0"/>
          <y:NodeLabel alignment="center" autoSizePolicy="node_width" fontFamily="Arial Black" fontSize="12" fontStyle="plain" hasBackgroundColor="false" hasLineColor="false" height="20.921875" horizontalTextPosition="center" iconTextGap="4" modelName="internal" modelPosition="c" textColor="#000000" verticalTextPosition="bottom" visible="true" width="20.0" x="0.0" y="-0.4609375">C</y:NodeLabel>
          <y:Shape type="ellipse"/>
        </y:ShapeNode>
      </data>
    </node>
    <node id="n9">
      <data key="d6">
        <y:ShapeNode>
          <y:Geometry height="20.0" width="20.0" x="2602.292682517292" y="1787.7041743378404"/>
          <y:Fill color="#9999FF" transparent="false"/>
          <y:BorderStyle color="#000000" type="line" width="1.0"/>
          <y:NodeLabel alignment="center" autoSizePolicy="node_width" fontFamily="Arial Black" fontSize="12" fontStyle="plain" hasBackgroundColor="false" hasLineColor="false" height="20.921875" horizontalTextPosition="center" iconTextGap="4" modelName="internal" modelPosition="c" textColor="#000000" verticalTextPosition="bottom" visible="true" width="20.0" x="0.0" y="-0.4609375">C</y:NodeLabel>
          <y:Shape type="ellipse"/>
        </y:ShapeNode>
      </data>
    </node>
    <node id="n10">
      <data key="d6">
        <y:ShapeNode>
          <y:Geometry height="20.0" width="20.0" x="2797.8168198416793" y="1948.23421633903"/>
          <y:Fill color="#9999FF" transparent="false"/>
          <y:BorderStyle color="#000000" type="line" width="1.0"/>
          <y:NodeLabel alignment="center" autoSizePolicy="node_width" fontFamily="Arial Black" fontSize="12" fontStyle="plain" hasBackgroundColor="false" hasLineColor="false" height="20.921875" horizontalTextPosition="center" iconTextGap="4" modelName="internal" modelPosition="c" textColor="#000000" verticalTextPosition="bottom" visible="true" width="20.0" x="0.0" y="-0.4609375">C</y:NodeLabel>
          <y:Shape type="ellipse"/>
        </y:ShapeNode>
      </data>
    </node>
    <node id="n11">
      <data key="d6">
        <y:ShapeNode>
          <y:Geometry height="20.0" width="20.0" x="2777.975619866311" y="1706.6345443185387"/>
          <y:Fill color="#9999FF" transparent="false"/>
          <y:BorderStyle color="#000000" type="line" width="1.0"/>
          <y:NodeLabel alignment="center" autoSizePolicy="node_width" fontFamily="Arial Black" fontSize="12" fontStyle="plain" hasBackgroundColor="false" hasLineColor="false" height="20.921875" horizontalTextPosition="center" iconTextGap="4" modelName="internal" modelPosition="c" textColor="#000000" verticalTextPosition="bottom" visible="true" width="20.0" x="0.0" y="-0.4609375">C</y:NodeLabel>
          <y:Shape type="ellipse"/>
        </y:ShapeNode>
      </data>
    </node>
    <node id="n12">
      <data key="d6">
        <y:ShapeNode>
          <y:Geometry height="20.0" width="20.0" x="2757.8168198416793" y="1511.2588820719493"/>
          <y:Fill color="#9999FF" transparent="false"/>
          <y:BorderStyle color="#000000" type="line" width="1.0"/>
          <y:NodeLabel alignment="center" autoSizePolicy="node_width" fontFamily="Arial Black" fontSize="12" fontStyle="plain" hasBackgroundColor="false" hasLineColor="false" height="20.921875" horizontalTextPosition="center" iconTextGap="4" modelName="internal" modelPosition="c" textColor="#000000" verticalTextPosition="bottom" visible="true" width="20.0" x="0.0" y="-0.4609375">C</y:NodeLabel>
          <y:Shape type="ellipse"/>
        </y:ShapeNode>
      </data>
    </node>
    <node id="n13">
      <data key="d6">
        <y:ShapeNode>
          <y:Geometry height="20.0" width="20.0" x="2737.6580198170477" y="1322.9013102770277"/>
          <y:Fill color="#9999FF" transparent="false"/>
          <y:BorderStyle color="#000000" type="line" width="1.0"/>
          <y:NodeLabel alignment="center" autoSizePolicy="node_width" fontFamily="Arial Black" fontSize="12" fontStyle="plain" hasBackgroundColor="false" hasLineColor="false" height="20.921875" horizontalTextPosition="center" iconTextGap="4" modelName="internal" modelPosition="c" textColor="#000000" verticalTextPosition="bottom" visible="true" width="20.0" x="0.0" y="-0.4609375">C</y:NodeLabel>
          <y:Shape type="ellipse"/>
        </y:ShapeNode>
      </data>
    </node>
    <node id="n14">
      <data key="d6">
        <y:ShapeNode>
          <y:Geometry height="20.0" width="20.0" x="3015.8822443098497" y="1322.7089098465576"/>
          <y:Fill color="#9999FF" transparent="false"/>
          <y:BorderStyle color="#000000" type="line" width="1.0"/>
          <y:NodeLabel alignment="center" autoSizePolicy="node_width" fontFamily="Arial Black" fontSize="12" fontStyle="plain" hasBackgroundColor="false" hasLineColor="false" height="20.921875" horizontalTextPosition="center" iconTextGap="4" modelName="internal" modelPosition="c" textColor="#000000" verticalTextPosition="bottom" visible="true" width="20.0" x="0.0" y="-0.4609375">C</y:NodeLabel>
          <y:Shape type="ellipse"/>
        </y:ShapeNode>
      </data>
    </node>
    <node id="n15">
      <data key="d6">
        <y:ShapeNode>
          <y:Geometry height="20.0" width="20.0" x="3037.533617168115" y="1511.0664816414792"/>
          <y:Fill color="#9999FF" transparent="false"/>
          <y:BorderStyle color="#000000" type="line" width="1.0"/>
          <y:NodeLabel alignment="center" autoSizePolicy="node_width" fontFamily="Arial Black" fontSize="12" fontStyle="plain" hasBackgroundColor="false" hasLineColor="false" height="20.921875" horizontalTextPosition="center" iconTextGap="4" modelName="internal" modelPosition="c" textColor="#000000" verticalTextPosition="bottom" visible="true" width="20.0" x="0.0" y="-0.4609375">C</y:NodeLabel>
          <y:Shape type="ellipse"/>
        </y:ShapeNode>
      </data>
    </node>
    <node id="n16">
      <data key="d6">
        <y:ShapeNode>
          <y:Geometry height="20.0" width="20.0" x="3060.8822443098497" y="1706.4421438880686"/>
          <y:Fill color="#9999FF" transparent="false"/>
          <y:BorderStyle color="#000000" type="line" width="1.0"/>
          <y:NodeLabel alignment="center" autoSizePolicy="node_width" fontFamily="Arial Black" fontSize="12" fontStyle="plain" hasBackgroundColor="false" hasLineColor="false" height="20.921875" horizontalTextPosition="center" iconTextGap="4" modelName="internal" modelPosition="c" textColor="#000000" verticalTextPosition="bottom" visible="true" width="20.0" x="0.0" y="-0.4609375">C</y:NodeLabel>
          <y:Shape type="ellipse"/>
        </y:ShapeNode>
      </data>
    </node>
    <node id="n17">
      <data key="d6">
        <y:ShapeNode>
          <y:Geometry height="20.0" width="20.0" x="3084.230871451584" y="1948.23421633903"/>
          <y:Fill color="#9999FF" transparent="false"/>
          <y:BorderStyle color="#000000" type="line" width="1.0"/>
          <y:NodeLabel alignment="center" autoSizePolicy="node_width" fontFamily="Arial Black" fontSize="12" fontStyle="plain" hasBackgroundColor="false" hasLineColor="false" height="20.921875" horizontalTextPosition="center" iconTextGap="4" modelName="internal" modelPosition="c" textColor="#000000" verticalTextPosition="bottom" visible="true" width="20.0" x="0.0" y="-0.4609375">C</y:NodeLabel>
          <y:Shape type="ellipse"/>
        </y:ShapeNode>
      </data>
    </node>
    <node id="n18">
      <data key="d6">
        <y:ShapeNode>
          <y:Geometry height="20.0" width="20.0" x="3172.741138079101" y="1606.132676916112"/>
          <y:Fill color="#9999FF" transparent="false"/>
          <y:BorderStyle color="#000000" type="line" width="1.0"/>
          <y:NodeLabel alignment="center" autoSizePolicy="node_width" fontFamily="Arial Black" fontSize="12" fontStyle="plain" hasBackgroundColor="false" hasLineColor="false" height="20.921875" horizontalTextPosition="center" iconTextGap="4" modelName="internal" modelPosition="c" textColor="#000000" verticalTextPosition="bottom" visible="true" width="20.0" x="0.0" y="-0.4609375">C</y:NodeLabel>
          <y:Shape type="ellipse"/>
        </y:ShapeNode>
      </data>
    </node>
    <node id="n19">
      <data key="d6">
        <y:ShapeNode>
          <y:Geometry height="20.0" width="20.0" x="3419.1997330731456" y="1948.23421633903"/>
          <y:Fill color="#9999FF" transparent="false"/>
          <y:BorderStyle color="#000000" type="line" width="1.0"/>
          <y:NodeLabel alignment="center" autoSizePolicy="node_width" fontFamily="Arial Black" fontSize="12" fontStyle="plain" hasBackgroundColor="false" hasLineColor="false" height="20.921875" horizontalTextPosition="center" iconTextGap="4" modelName="internal" modelPosition="c" textColor="#000000" verticalTextPosition="bottom" visible="true" width="20.0" x="0.0" y="-0.4609375">C</y:NodeLabel>
          <y:Shape type="ellipse"/>
        </y:ShapeNode>
      </data>
    </node>
    <node id="n20">
      <data key="d6">
        <y:ShapeNode>
          <y:Geometry height="20.0" width="20.0" x="3590.0951850592337" y="1463.7588820719493"/>
          <y:Fill color="#9999FF" transparent="false"/>
          <y:BorderStyle color="#000000" type="line" width="1.0"/>
          <y:NodeLabel alignment="center" autoSizePolicy="node_width" fontFamily="Arial Black" fontSize="12" fontStyle="plain" hasBackgroundColor="false" hasLineColor="false" height="20.921875" horizontalTextPosition="center" iconTextGap="4" modelName="internal" modelPosition="c" textColor="#000000" verticalTextPosition="bottom" visible="true" width="20.0" x="0.0" y="-0.4609375">C</y:NodeLabel>
          <y:Shape type="ellipse"/>
        </y:ShapeNode>
      </data>
    </node>
    <node id="n21">
      <data key="d6">
        <y:ShapeNode>
          <y:Geometry height="20.0" width="20.0" x="3344.1997330731456" y="1322.7089098465576"/>
          <y:Fill color="#9999FF" transparent="false"/>
          <y:BorderStyle color="#000000" type="line" width="1.0"/>
          <y:NodeLabel alignment="center" autoSizePolicy="node_width" fontFamily="Arial Black" fontSize="12" fontStyle="plain" hasBackgroundColor="false" hasLineColor="false" height="20.921875" horizontalTextPosition="center" iconTextGap="4" modelName="internal" modelPosition="c" textColor="#000000" verticalTextPosition="bottom" visible="true" width="20.0" x="0.0" y="-0.4609375">C</y:NodeLabel>
          <y:Shape type="ellipse"/>
        </y:ShapeNode>
      </data>
    </node>
    <node id="n22">
      <data key="d6">
        <y:ShapeNode>
          <y:Geometry height="20.0" width="20.0" x="3369.1997330731456" y="1511.0664816414792"/>
          <y:Fill color="#9999FF" transparent="false"/>
          <y:BorderStyle color="#000000" type="line" width="1.0"/>
          <y:NodeLabel alignment="center" autoSizePolicy="node_width" fontFamily="Arial Black" fontSize="12" fontStyle="plain" hasBackgroundColor="false" hasLineColor="false" height="20.921875" horizontalTextPosition="center" iconTextGap="4" modelName="internal" modelPosition="c" textColor="#000000" verticalTextPosition="bottom" visible="true" width="20.0" x="0.0" y="-0.4609375">C</y:NodeLabel>
          <y:Shape type="ellipse"/>
        </y:ShapeNode>
      </data>
    </node>
    <node id="n23">
      <data key="d6">
        <y:ShapeNode>
          <y:Geometry height="20.0" width="20.0" x="3277.741138079101" y="2070.6061030585333"/>
          <y:Fill color="#9999FF" transparent="false"/>
          <y:BorderStyle color="#000000" type="line" width="1.0"/>
          <y:NodeLabel alignment="center" autoSizePolicy="node_width" fontFamily="Arial Black" fontSize="12" fontStyle="plain" hasBackgroundColor="false" hasLineColor="false" height="20.921875" horizontalTextPosition="center" iconTextGap="4" modelName="internal" modelPosition="c" textColor="#000000" verticalTextPosition="bottom" visible="true" width="20.0" x="0.0" y="-0.4609375">C</y:NodeLabel>
          <y:Shape type="ellipse"/>
        </y:ShapeNode>
      </data>
    </node>
    <node id="n24">
      <data key="d6">
        <y:ShapeNode>
          <y:Geometry height="20.0" width="20.0" x="3562.967317835148" y="2043.8348674267072"/>
          <y:Fill color="#9999FF" transparent="false"/>
          <y:BorderStyle color="#000000" type="line" width="1.0"/>
          <y:NodeLabel alignment="center" autoSizePolicy="node_width" fontFamily="Arial Black" fontSize="12" fontStyle="plain" hasBackgroundColor="false" hasLineColor="false" height="20.921875" horizontalTextPosition="center" iconTextGap="4" modelName="internal" modelPosition="c" textColor="#000000" verticalTextPosition="bottom" visible="true" width="20.0" x="0.0" y="-0.4609375">C</y:NodeLabel>
          <y:Shape type="ellipse"/>
        </y:ShapeNode>
      </data>
    </node>
    <node id="n25">
      <data key="d6">
        <y:ShapeNode>
          <y:Geometry height="20.0" width="20.0" x="3394.1997330731456" y="1706.4421438880686"/>
          <y:Fill color="#9999FF" transparent="false"/>
          <y:BorderStyle color="#000000" type="line" width="1.0"/>
          <y:NodeLabel alignment="center" autoSizePolicy="node_width" fontFamily="Arial Black" fontSize="12" fontStyle="plain" hasBackgroundColor="false" hasLineColor="false" height="20.921875" horizontalTextPosition="center" iconTextGap="4" modelName="internal" modelPosition="c" textColor="#000000" verticalTextPosition="bottom" visible="true" width="20.0" x="0.0" y="-0.4609375">C</y:NodeLabel>
          <y:Shape type="ellipse"/>
        </y:ShapeNode>
      </data>
    </node>
    <node id="n26">
      <data key="d6">
        <y:ShapeNode>
          <y:Geometry height="20.0" width="20.0" x="2887.538212123536" y="1423.7588820719493"/>
          <y:Fill color="#9999FF" transparent="false"/>
          <y:BorderStyle color="#000000" type="line" width="1.0"/>
          <y:NodeLabel alignment="center" autoSizePolicy="node_width" fontFamily="Arial Black" fontSize="12" fontStyle="plain" hasBackgroundColor="false" hasLineColor="false" height="20.921875" horizontalTextPosition="center" iconTextGap="4" modelName="internal" modelPosition="c" textColor="#000000" verticalTextPosition="bottom" visible="true" width="20.0" x="0.0" y="-0.4609375">C</y:NodeLabel>
          <y:Shape type="ellipse"/>
        </y:ShapeNode>
      </data>
    </node>
    <node id="n27">
      <data key="d6">
        <y:ShapeNode>
          <y:Geometry height="20.0" width="20.0" x="2888.3409571660663" y="1589.5596942030154"/>
          <y:Fill color="#9999FF" transparent="false"/>
          <y:BorderStyle color="#000000" type="line" width="1.0"/>
          <y:NodeLabel alignment="center" autoSizePolicy="node_width" fontFamily="Arial Black" fontSize="12" fontStyle="plain" hasBackgroundColor="false" hasLineColor="false" height="20.921875" horizontalTextPosition="center" iconTextGap="4" modelName="internal" modelPosition="c" textColor="#000000" verticalTextPosition="bottom" visible="true" width="20.0" x="0.0" y="-0.4609375">C</y:NodeLabel>
          <y:Shape type="ellipse"/>
        </y:ShapeNode>
      </data>
    </node>
    <node id="n28">
      <data key="d6">
        <y:ShapeNode>
          <y:Geometry height="20.0" width="20.0" x="2888.3409571660663" y="1809.9335384499705"/>
          <y:Fill color="#9999FF" transparent="false"/>
          <y:BorderStyle color="#000000" type="line" width="1.0"/>
          <y:NodeLabel alignment="center" autoSizePolicy="node_width" fontFamily="Arial Black" fontSize="12" fontStyle="plain" hasBackgroundColor="false" hasLineColor="false" height="20.921875" horizontalTextPosition="center" iconTextGap="4" modelName="internal" modelPosition="c" textColor="#000000" verticalTextPosition="bottom" visible="true" width="20.0" x="0.0" y="-0.4609375">C</y:NodeLabel>
          <y:Shape type="ellipse"/>
        </y:ShapeNode>
      </data>
    </node>
    <node id="n29">
      <data key="d6">
        <y:ShapeNode>
          <y:Geometry height="20.0" width="20.0" x="3172.7411380791013" y="1443.7588820719493"/>
          <y:Fill color="#9999FF" transparent="false"/>
          <y:BorderStyle color="#000000" type="line" width="1.0"/>
          <y:NodeLabel alignment="center" autoSizePolicy="node_width" fontFamily="Arial Black" fontSize="12" fontStyle="plain" hasBackgroundColor="false" hasLineColor="false" height="20.921875" horizontalTextPosition="center" iconTextGap="4" modelName="internal" modelPosition="c" textColor="#000000" verticalTextPosition="bottom" visible="true" width="20.0" x="0.0" y="-0.4609375">C</y:NodeLabel>
          <y:Shape type="ellipse"/>
        </y:ShapeNode>
      </data>
    </node>
    <node id="n30">
      <data key="d6">
        <y:ShapeNode>
          <y:Geometry height="20.0" width="20.0" x="3172.741138079101" y="1832.1629025621005"/>
          <y:Fill color="#9999FF" transparent="false"/>
          <y:BorderStyle color="#000000" type="line" width="1.0"/>
          <y:NodeLabel alignment="center" autoSizePolicy="node_width" fontFamily="Arial Black" fontSize="12" fontStyle="plain" hasBackgroundColor="false" hasLineColor="false" height="20.921875" horizontalTextPosition="center" iconTextGap="4" modelName="internal" modelPosition="c" textColor="#000000" verticalTextPosition="bottom" visible="true" width="20.0" x="0.0" y="-0.4609375">C</y:NodeLabel>
          <y:Shape type="ellipse"/>
        </y:ShapeNode>
      </data>
    </node>
    <node id="n31">
      <data key="d4"><![CDATA[http://www.ensembl.org/Homo_sapiens/Gene/Summary?db=core;g=ENSG00000147465]]></data>
      <data key="d6">
        <y:ShapeNode>
          <y:Geometry height="20.0" width="120.0" x="2338.2145664190193" y="1075.3224681013048"/>
          <y:Fill color="#CCFFFF" transparent="false"/>
          <y:BorderStyle color="#000000" type="line" width="1.0"/>
          <y:NodeLabel alignment="center" autoSizePolicy="content" fontFamily="Arial" fontSize="13" fontStyle="plain" hasBackgroundColor="false" hasLineColor="false" height="18.5234375" horizontalTextPosition="center" iconTextGap="4" modelName="internal" modelPosition="c" textColor="#000000" verticalTextPosition="bottom" visible="true" width="38.6708984375" x="40.66455078125" y="0.73828125">STAR
</y:NodeLabel>
          <y:Shape type="roundrectangle"/>
        </y:ShapeNode>
      </data>
    </node>
    <node id="n32">
      <data key="d6">
        <y:ShapeNode>
          <y:Geometry height="30.0" width="6.0" x="2154.6980265808106" y="1070.3224681013048"/>
          <y:Fill color="#000000" transparent="false"/>
          <y:BorderStyle color="#000000" type="line" width="1.0"/>
          <y:NodeLabel alignment="center" autoSizePolicy="content" borderDistance="0.0" fontFamily="Dialog" fontSize="13" fontStyle="plain" hasBackgroundColor="false" hasLineColor="false" hasText="false" height="4.0" horizontalTextPosition="center" iconTextGap="4" modelName="internal" modelPosition="c" textColor="#000000" verticalTextPosition="bottom" visible="true" width="4.0" x="1.0" y="13.0"/>
          <y:Shape type="rectangle"/>
        </y:ShapeNode>
      </data>
    </node>
    <node id="n33">
      <data key="d4"><![CDATA[http://www.ensembl.org/Homo_sapiens/Gene/Summary?db=core;g=ENSG00000140459]]></data>
      <data key="d6">
        <y:ShapeNode>
          <y:Geometry height="20.0" width="120.0" x="2338.2145664190193" y="1226.6080568699235"/>
          <y:Fill color="#CCFFFF" transparent="false"/>
          <y:BorderStyle color="#000000" type="line" width="1.0"/>
          <y:NodeLabel alignment="center" autoSizePolicy="content" fontFamily="Arial" fontSize="13" fontStyle="plain" hasBackgroundColor="false" hasLineColor="false" height="18.5234375" horizontalTextPosition="center" iconTextGap="4" modelName="internal" modelPosition="c" textColor="#000000" verticalTextPosition="bottom" visible="true" width="61.0908203125" x="29.45458984375" y="0.73828125">CYP11A1
</y:NodeLabel>
          <y:Shape type="roundrectangle"/>
        </y:ShapeNode>
      </data>
    </node>
    <node id="n34">
      <data key="d4"><![CDATA[http://www.ensembl.org/Homo_sapiens/Gene/Summary?db=core;g=ENSG00000203859]]></data>
      <data key="d6">
        <y:ShapeNode>
          <y:Geometry height="20.0" width="120.0" x="2338.2145664190193" y="1463.7588820719493"/>
          <y:Fill color="#CCFFFF" transparent="false"/>
          <y:BorderStyle color="#000000" type="line" width="1.0"/>
          <y:NodeLabel alignment="center" autoSizePolicy="content" fontFamily="Arial" fontSize="13" fontStyle="plain" hasBackgroundColor="false" hasLineColor="false" height="18.5234375" horizontalTextPosition="center" iconTextGap="4" modelName="internal" modelPosition="c" textColor="#000000" verticalTextPosition="bottom" visible="true" width="54.578125" x="32.7109375" y="0.73828125">HSD3B2</y:NodeLabel>
          <y:Shape type="roundrectangle"/>
        </y:ShapeNode>
      </data>
    </node>
    <node id="n35">
      <data key="d6">
        <y:ShapeNode>
          <y:Geometry height="20.0" width="20.0" x="2602.292682517292" y="2024.0073375661518"/>
          <y:Fill color="#9999FF" transparent="false"/>
          <y:BorderStyle color="#000000" type="line" width="1.0"/>
          <y:NodeLabel alignment="center" autoSizePolicy="node_width" fontFamily="Arial Black" fontSize="12" fontStyle="plain" hasBackgroundColor="false" hasLineColor="false" height="20.921875" horizontalTextPosition="center" iconTextGap="4" modelName="internal" modelPosition="c" textColor="#000000" verticalTextPosition="bottom" visible="true" width="20.0" x="0.0" y="-0.4609375">C</y:NodeLabel>
          <y:Shape type="ellipse"/>
        </y:ShapeNode>
      </data>
    </node>
    <node id="n36">
      <data key="d6">
        <y:ShapeNode>
          <y:Geometry height="20.0" width="20.0" x="2893.334688665576" y="2048.8194007980255"/>
          <y:Fill color="#9999FF" transparent="false"/>
          <y:BorderStyle color="#000000" type="line" width="1.0"/>
          <y:NodeLabel alignment="center" autoSizePolicy="node_width" fontFamily="Arial Black" fontSize="12" fontStyle="plain" hasBackgroundColor="false" hasLineColor="false" height="20.921875" horizontalTextPosition="center" iconTextGap="4" modelName="internal" modelPosition="c" textColor="#000000" verticalTextPosition="bottom" visible="true" width="20.0" x="0.0" y="-0.4609375">C</y:NodeLabel>
          <y:Shape type="ellipse"/>
        </y:ShapeNode>
      </data>
    </node>
    <node id="n37">
      <data key="d4"><![CDATA[http://www.chemspider.com/Chemical-Structure.5550.html]]></data>
      <data key="d6">
        <y:ShapeNode>
          <y:Geometry height="25.0" width="120.0" x="2552.292682517292" y="2323.441665513372"/>
          <y:Fill color="#FFCC99" transparent="false"/>
          <y:BorderStyle color="#000000" type="line" width="1.0"/>
          <y:NodeLabel alignment="center" autoSizePolicy="content" fontFamily="Arial" fontSize="13" fontStyle="plain" hasBackgroundColor="false" hasLineColor="false" height="18.5234375" horizontalTextPosition="center" iconTextGap="4" modelName="internal" modelPosition="c" textColor="#000000" verticalTextPosition="bottom" visible="true" width="88.5380859375" x="15.73095703125" y="3.23828125">Corticosterone
</y:NodeLabel>
          <y:Shape type="hexagon"/>
        </y:ShapeNode>
      </data>
    </node>
    <node id="n38">
      <data key="d4"><![CDATA[http://www.chemspider.com/Chemical-Structure.5551.html]]></data>
      <data key="d6">
        <y:ShapeNode>
          <y:Geometry height="25.0" width="120.0" x="2843.334688665576" y="2323.441665513372"/>
          <y:Fill color="#FFCC99" transparent="false"/>
          <y:BorderStyle color="#000000" type="line" width="1.0"/>
          <y:NodeLabel alignment="center" autoSizePolicy="content" fontFamily="Arial" fontSize="13" fontStyle="plain" hasBackgroundColor="false" hasLineColor="false" height="18.5234375" horizontalTextPosition="center" iconTextGap="4" modelName="internal" modelPosition="c" textColor="#000000" verticalTextPosition="bottom" visible="true" width="48.0654296875" x="35.96728515625" y="3.23828125">Cortisol
</y:NodeLabel>
          <y:Shape type="hexagon"/>
        </y:ShapeNode>
      </data>
    </node>
    <node id="n39">
      <data key="d6">
        <y:ShapeNode>
          <y:Geometry height="20.0" width="20.0" x="2602.292682517292" y="2245.5554104196453"/>
          <y:Fill color="#9999FF" transparent="false"/>
          <y:BorderStyle color="#000000" type="line" width="1.0"/>
          <y:NodeLabel alignment="center" autoSizePolicy="node_width" fontFamily="Arial Black" fontSize="12" fontStyle="plain" hasBackgroundColor="false" hasLineColor="false" height="20.921875" horizontalTextPosition="center" iconTextGap="4" modelName="internal" modelPosition="c" textColor="#000000" verticalTextPosition="bottom" visible="true" width="20.0" x="0.0" y="-0.4609375">C</y:NodeLabel>
          <y:Shape type="ellipse"/>
        </y:ShapeNode>
      </data>
    </node>
    <node id="n40">
      <data key="d6">
        <y:ShapeNode>
          <y:Geometry height="20.0" width="20.0" x="2893.334688665576" y="2220.453995602231"/>
          <y:Fill color="#9999FF" transparent="false"/>
          <y:BorderStyle color="#000000" type="line" width="1.0"/>
          <y:NodeLabel alignment="center" autoSizePolicy="node_width" fontFamily="Arial Black" fontSize="12" fontStyle="plain" hasBackgroundColor="false" hasLineColor="false" height="20.921875" horizontalTextPosition="center" iconTextGap="4" modelName="internal" modelPosition="c" textColor="#000000" verticalTextPosition="bottom" visible="true" width="20.0" x="0.0" y="-0.4609375">C</y:NodeLabel>
          <y:Shape type="ellipse"/>
        </y:ShapeNode>
      </data>
    </node>
    <node id="n41">
      <data key="d4"><![CDATA[http://www.chemspider.com/Chemical-Structure.5633.html]]></data>
      <data key="d6">
        <y:ShapeNode>
          <y:Geometry height="25.0" width="120.0" x="2346.569221211148" y="2377.8747003212525"/>
          <y:Fill color="#FFCC99" transparent="false"/>
          <y:BorderStyle color="#000000" type="line" width="1.0"/>
          <y:NodeLabel alignment="center" autoSizePolicy="content" fontFamily="Arial" fontSize="13" fontStyle="plain" hasBackgroundColor="false" hasLineColor="false" height="18.5234375" horizontalTextPosition="center" iconTextGap="4" modelName="internal" modelPosition="c" textColor="#000000" verticalTextPosition="bottom" visible="true" width="73.3798828125" x="23.31005859375" y="3.23828125">Aldosterone</y:NodeLabel>
          <y:Shape type="hexagon"/>
        </y:ShapeNode>
      </data>
    </node>
    <node id="n42">
      <data key="d6">
        <y:ShapeNode>
          <y:Geometry height="20.0" width="20.0" x="2508.569221211148" y="2380.3747003212525"/>
          <y:Fill color="#9999FF" transparent="false"/>
          <y:BorderStyle color="#000000" type="line" width="1.0"/>
          <y:NodeLabel alignment="center" autoSizePolicy="node_width" fontFamily="Arial Black" fontSize="12" fontStyle="plain" hasBackgroundColor="false" hasLineColor="false" height="20.921875" horizontalTextPosition="center" iconTextGap="4" modelName="internal" modelPosition="c" textColor="#000000" verticalTextPosition="bottom" visible="true" width="20.0" x="0.0" y="-0.4609375">C</y:NodeLabel>
          <y:Shape type="ellipse"/>
        </y:ShapeNode>
      </data>
    </node>
    <node id="n43">
      <data key="d4"><![CDATA[http://www.ensembl.org/Homo_sapiens/Gene/Summary?db=core;g=ENSG00000148795]]></data>
      <data key="d6">
        <y:ShapeNode>
          <y:Geometry height="86.98471097091942" width="448.5664491987478" x="2686.764213601174" y="1141.7524890656337"/>
          <y:Fill color="#CCFFFF" transparent="false"/>
          <y:BorderStyle color="#000000" type="line" width="1.0"/>
          <y:NodeLabel alignment="center" autoSizePolicy="content" fontFamily="Arial" fontSize="13" fontStyle="plain" hasBackgroundColor="false" hasLineColor="false" height="18.5234375" horizontalTextPosition="center" iconTextGap="4" modelName="internal" modelPosition="c" textColor="#000000" verticalTextPosition="bottom" visible="true" width="53.86083984375" x="197.35280467749908" y="34.23063673545971">CYP17A</y:NodeLabel>
          <y:Shape type="roundrectangle"/>
        </y:ShapeNode>
      </data>
    </node>
    <node id="n44">
      <data key="d4"><![CDATA[http://www.ensembl.org/Homo_sapiens/Gene/Summary?db=core;g=ENSG00000148795]]></data>
      <data key="d6">
        <y:ShapeNode>
          <y:Geometry height="20.0" width="120.0" x="2997.533617168115" y="1195.1354868241926"/>
          <y:Fill color="#CCFFFF" transparent="false"/>
          <y:BorderStyle color="#000000" type="line" width="1.0"/>
          <y:NodeLabel alignment="center" autoSizePolicy="content" fontFamily="Arial" fontSize="13" fontStyle="plain" hasBackgroundColor="false" hasLineColor="false" height="18.5234375" horizontalTextPosition="center" iconTextGap="4" modelName="internal" modelPosition="c" textColor="#000000" verticalTextPosition="bottom" visible="true" width="71.208984375" x="24.3955078125" y="0.73828125">17-20 lyase
</y:NodeLabel>
          <y:Shape type="roundrectangle"/>
        </y:ShapeNode>
      </data>
    </node>
    <node id="n45">
      <data key="d4"><![CDATA[http://www.ensembl.org/Homo_sapiens/Gene/Summary?db=core;g=ENSG00000148795]]></data>
      <data key="d6">
        <y:ShapeNode>
          <y:Geometry height="20.0" width="120.0" x="2717.896219853995" y="1195.1354868241926"/>
          <y:Fill color="#CCFFFF" transparent="false"/>
          <y:BorderStyle color="#000000" type="line" width="1.0"/>
          <y:NodeLabel alignment="center" autoSizePolicy="content" fontFamily="Arial" fontSize="13" fontStyle="plain" hasBackgroundColor="false" hasLineColor="false" height="18.5234375" horizontalTextPosition="center" iconTextGap="4" modelName="internal" modelPosition="c" textColor="#000000" verticalTextPosition="bottom" visible="true" width="99.38623046875" x="10.306884765625" y="0.73828125">17a-hydroxylase
</y:NodeLabel>
          <y:Shape type="roundrectangle"/>
        </y:ShapeNode>
      </data>
    </node>
    <node id="n46">
      <data key="d4"/>
      <data key="d6">
        <y:ShapeNode>
          <y:Geometry height="10.0" width="10.0" x="3052.533617168115" y="1249.41458294208"/>
          <y:Fill color="#000000" color2="#000000" transparent="false"/>
          <y:BorderStyle color="#000000" type="line" width="1.0"/>
          <y:NodeLabel alignment="center" autoSizePolicy="content" fontFamily="Dialog" fontSize="12" fontStyle="plain" hasBackgroundColor="false" hasLineColor="false" hasText="false" height="4.0" horizontalTextPosition="center" iconTextGap="4" modelName="internal" modelPosition="c" textColor="#000000" verticalTextPosition="bottom" visible="true" width="4.0" x="3.0" y="3.0"/>
          <y:Shape type="diamond"/>
        </y:ShapeNode>
      </data>
    </node>
    <node id="n47">
      <data key="d4"/>
      <data key="d6">
        <y:ShapeNode>
          <y:Geometry height="10.0" width="10.0" x="2772.896219853995" y="1249.41458294208"/>
          <y:Fill color="#000000" color2="#000000" transparent="false"/>
          <y:BorderStyle color="#000000" type="line" width="1.0"/>
          <y:NodeLabel alignment="center" autoSizePolicy="content" fontFamily="Dialog" fontSize="12" fontStyle="plain" hasBackgroundColor="false" hasLineColor="false" hasText="false" height="4.0" horizontalTextPosition="center" iconTextGap="4" modelName="internal" modelPosition="c" textColor="#000000" verticalTextPosition="bottom" visible="true" width="4.0" x="3.0" y="3.0"/>
          <y:Shape type="diamond"/>
        </y:ShapeNode>
      </data>
    </node>
    <node id="n48">
      <data key="d4"/>
      <data key="d6">
        <y:ShapeNode>
          <y:Geometry height="10.0" width="10.0" x="3065.8822443098497" y="1298.6701064819342"/>
          <y:Fill color="#FFFFFF" transparent="false"/>
          <y:BorderStyle color="#000000" type="line" width="1.0"/>
          <y:NodeLabel alignment="center" autoSizePolicy="content" fontFamily="Dialog" fontSize="13" fontStyle="plain" hasBackgroundColor="false" hasLineColor="false" hasText="false" height="4.0" horizontalTextPosition="center" iconTextGap="4" modelName="internal" modelPosition="c" textColor="#000000" verticalTextPosition="bottom" visible="true" width="4.0" x="3.0" y="3.0"/>
          <y:Shape type="ellipse"/>
        </y:ShapeNode>
      </data>
    </node>
    <node id="n49">
      <data key="d4"/>
      <data key="d6">
        <y:ShapeNode>
          <y:Geometry height="10.0" width="10.0" x="3020.8822443098497" y="1298.6701064819342"/>
          <y:Fill color="#FFFFFF" transparent="false"/>
          <y:BorderStyle color="#000000" type="line" width="1.0"/>
          <y:NodeLabel alignment="center" autoSizePolicy="content" fontFamily="Dialog" fontSize="13" fontStyle="plain" hasBackgroundColor="false" hasLineColor="false" hasText="false" height="4.0" horizontalTextPosition="center" iconTextGap="4" modelName="internal" modelPosition="c" textColor="#000000" verticalTextPosition="bottom" visible="true" width="4.0" x="3.0" y="3.0"/>
          <y:Shape type="ellipse"/>
        </y:ShapeNode>
      </data>
    </node>
    <node id="n50">
      <data key="d4"/>
      <data key="d6">
        <y:ShapeNode>
          <y:Geometry height="10.0" width="10.0" x="2802.8168198416793" y="1278.0162961544402"/>
          <y:Fill color="#FFFFFF" transparent="false"/>
          <y:BorderStyle color="#000000" type="line" width="1.0"/>
          <y:NodeLabel alignment="center" autoSizePolicy="content" fontFamily="Dialog" fontSize="13" fontStyle="plain" hasBackgroundColor="false" hasLineColor="false" hasText="false" height="4.0" horizontalTextPosition="center" iconTextGap="4" modelName="internal" modelPosition="c" textColor="#000000" verticalTextPosition="bottom" visible="true" width="4.0" x="3.0" y="3.0"/>
          <y:Shape type="ellipse"/>
        </y:ShapeNode>
      </data>
    </node>
    <node id="n51">
      <data key="d4"/>
      <data key="d6">
        <y:ShapeNode>
          <y:Geometry height="10.0" width="10.0" x="2742.6580198170477" y="1278.0162961544402"/>
          <y:Fill color="#FFFFFF" transparent="false"/>
          <y:BorderStyle color="#000000" type="line" width="1.0"/>
          <y:NodeLabel alignment="center" autoSizePolicy="content" fontFamily="Dialog" fontSize="13" fontStyle="plain" hasBackgroundColor="false" hasLineColor="false" hasText="false" height="4.0" horizontalTextPosition="center" iconTextGap="4" modelName="internal" modelPosition="c" textColor="#000000" verticalTextPosition="bottom" visible="true" width="4.0" x="3.0" y="3.0"/>
          <y:Shape type="ellipse"/>
        </y:ShapeNode>
      </data>
    </node>
    <node id="n52">
      <data key="d4"/>
      <data key="d6">
        <y:ShapeNode>
          <y:Geometry height="10.0" width="10.0" x="2782.975619866311" y="1278.0162961544402"/>
          <y:Fill color="#FFFFFF" transparent="false"/>
          <y:BorderStyle color="#000000" type="line" width="1.0"/>
          <y:NodeLabel alignment="center" autoSizePolicy="content" fontFamily="Dialog" fontSize="13" fontStyle="plain" hasBackgroundColor="false" hasLineColor="false" hasText="false" height="4.0" horizontalTextPosition="center" iconTextGap="4" modelName="internal" modelPosition="c" textColor="#000000" verticalTextPosition="bottom" visible="true" width="4.0" x="3.0" y="3.0"/>
          <y:Shape type="ellipse"/>
        </y:ShapeNode>
      </data>
    </node>
    <node id="n53">
      <data key="d4"/>
      <data key="d6">
        <y:ShapeNode>
          <y:Geometry height="10.0" width="10.0" x="3042.533617168115" y="1298.6701064819342"/>
          <y:Fill color="#FFFFFF" transparent="false"/>
          <y:BorderStyle color="#000000" type="line" width="1.0"/>
          <y:NodeLabel alignment="center" autoSizePolicy="content" fontFamily="Dialog" fontSize="13" fontStyle="plain" hasBackgroundColor="false" hasLineColor="false" hasText="false" height="4.0" horizontalTextPosition="center" iconTextGap="4" modelName="internal" modelPosition="c" textColor="#000000" verticalTextPosition="bottom" visible="true" width="4.0" x="3.0" y="3.0"/>
          <y:Shape type="ellipse"/>
        </y:ShapeNode>
      </data>
    </node>
    <node id="n54">
      <data key="d4"/>
      <data key="d6">
        <y:ShapeNode>
          <y:Geometry height="10.0" width="10.0" x="2762.8168198416793" y="1278.0162961544402"/>
          <y:Fill color="#FFFFFF" transparent="false"/>
          <y:BorderStyle color="#000000" type="line" width="1.0"/>
          <y:NodeLabel alignment="center" autoSizePolicy="content" fontFamily="Dialog" fontSize="13" fontStyle="plain" hasBackgroundColor="false" hasLineColor="false" hasText="false" height="4.0" horizontalTextPosition="center" iconTextGap="4" modelName="internal" modelPosition="c" textColor="#000000" verticalTextPosition="bottom" visible="true" width="4.0" x="3.0" y="3.0"/>
          <y:Shape type="ellipse"/>
        </y:ShapeNode>
      </data>
    </node>
    <node id="n55">
      <data key="d4"/>
      <data key="d6">
        <y:ShapeNode>
          <y:Geometry height="10.0" width="10.0" x="3089.230871451584" y="1298.6701064819342"/>
          <y:Fill color="#FFFFFF" transparent="false"/>
          <y:BorderStyle color="#000000" type="line" width="1.0"/>
          <y:NodeLabel alignment="center" autoSizePolicy="content" fontFamily="Dialog" fontSize="13" fontStyle="plain" hasBackgroundColor="false" hasLineColor="false" hasText="false" height="4.0" horizontalTextPosition="center" iconTextGap="4" modelName="internal" modelPosition="c" textColor="#000000" verticalTextPosition="bottom" visible="true" width="4.0" x="3.0" y="3.0"/>
          <y:Shape type="ellipse"/>
        </y:ShapeNode>
      </data>
    </node>
    <node id="n56">
      <data key="d4"><![CDATA[http://www.ensembl.org/Homo_sapiens/Gene/Summary?db=core;g=ENSG00000145545]]></data>
      <data key="d6">
        <y:ShapeNode>
          <y:Geometry height="20.0" width="120.0" x="2336.393920007313" y="1561.132676916112"/>
          <y:Fill color="#CCFFFF" transparent="false"/>
          <y:BorderStyle color="#000000" type="line" width="1.0"/>
          <y:NodeLabel alignment="center" autoSizePolicy="content" fontFamily="Arial" fontSize="13" fontStyle="plain" hasBackgroundColor="false" hasLineColor="false" height="47.5703125" horizontalTextPosition="center" iconTextGap="4" modelName="internal" modelPosition="c" textColor="#000000" verticalTextPosition="bottom" visible="true" width="54.578125" x="32.7109375" y="-13.78515625">
SRD5A1

</y:NodeLabel>
          <y:Shape type="roundrectangle"/>
        </y:ShapeNode>
      </data>
    </node>
    <node id="n57">
      <data key="d4"/>
      <data key="d6">
        <y:ShapeNode>
          <y:Geometry height="10.0" width="10.0" x="2524.3146940436923" y="1611.132676916112"/>
          <y:Fill color="#000000" color2="#000000" transparent="false"/>
          <y:BorderStyle color="#000000" type="line" width="1.0"/>
          <y:NodeLabel alignment="center" autoSizePolicy="content" fontFamily="Dialog" fontSize="12" fontStyle="plain" hasBackgroundColor="false" hasLineColor="false" hasText="false" height="4.0" horizontalTextPosition="center" iconTextGap="4" modelName="internal" modelPosition="c" textColor="#000000" verticalTextPosition="bottom" visible="true" width="4.0" x="3.0" y="3.0"/>
          <y:Shape type="diamond"/>
        </y:ShapeNode>
      </data>
    </node>
    <node id="n58">
      <data key="d4"/>
      <data key="d6">
        <y:ShapeNode>
          <y:Geometry height="10.0" width="10.0" x="2549.3146940436923" y="1611.132676916112"/>
          <y:Fill color="#FFFFFF" transparent="false"/>
          <y:BorderStyle color="#000000" type="line" width="1.0"/>
          <y:NodeLabel alignment="center" autoSizePolicy="content" fontFamily="Dialog" fontSize="13" fontStyle="plain" hasBackgroundColor="false" hasLineColor="false" hasText="false" height="4.0" horizontalTextPosition="center" iconTextGap="4" modelName="internal" modelPosition="c" textColor="#000000" verticalTextPosition="bottom" visible="true" width="4.0" x="3.0" y="3.0"/>
          <y:Shape type="ellipse"/>
        </y:ShapeNode>
      </data>
    </node>
    <node id="n59">
      <data key="d4"/>
      <data key="d6">
        <y:ShapeNode>
          <y:Geometry height="10.0" width="10.0" x="2549.3146940436923" y="1627.7056596292084"/>
          <y:Fill color="#FFFFFF" transparent="false"/>
          <y:BorderStyle color="#000000" type="line" width="1.0"/>
          <y:NodeLabel alignment="center" autoSizePolicy="content" fontFamily="Dialog" fontSize="13" fontStyle="plain" hasBackgroundColor="false" hasLineColor="false" hasText="false" height="4.0" horizontalTextPosition="center" iconTextGap="4" modelName="internal" modelPosition="c" textColor="#000000" verticalTextPosition="bottom" visible="true" width="4.0" x="3.0" y="3.0"/>
          <y:Shape type="ellipse"/>
        </y:ShapeNode>
      </data>
    </node>
    <node id="n60">
      <data key="d6">
        <y:ShapeNode>
          <y:Geometry height="20.0" width="20.0" x="2491.8640893412835" y="1606.132676916112"/>
          <y:Fill color="#CC99FF" transparent="false"/>
          <y:BorderStyle color="#000000" type="line" width="1.0"/>
          <y:NodeLabel alignment="center" autoSizePolicy="content" fontFamily="Arial Black" fontSize="12" fontStyle="plain" hasBackgroundColor="false" hasLineColor="false" height="20.921875" horizontalTextPosition="center" iconTextGap="4" modelName="internal" modelPosition="c" textColor="#000000" verticalTextPosition="bottom" visible="true" width="23.330078125" x="-1.6650390625" y="-0.4609375">OR</y:NodeLabel>
          <y:Shape type="ellipse"/>
        </y:ShapeNode>
      </data>
    </node>
    <node id="n61">
      <data key="d4"/>
      <data key="d6">
        <y:ShapeNode>
          <y:Geometry height="10.0" width="10.0" x="2496.8640893412835" y="1566.132676916112"/>
          <y:Fill color="#000000" color2="#000000" transparent="false"/>
          <y:BorderStyle color="#000000" type="line" width="1.0"/>
          <y:NodeLabel alignment="center" autoSizePolicy="content" fontFamily="Dialog" fontSize="12" fontStyle="plain" hasBackgroundColor="false" hasLineColor="false" hasText="false" height="4.0" horizontalTextPosition="center" iconTextGap="4" modelName="internal" modelPosition="c" textColor="#000000" verticalTextPosition="bottom" visible="true" width="4.0" x="3.0" y="3.0"/>
          <y:Shape type="diamond"/>
        </y:ShapeNode>
      </data>
    </node>
    <node id="n62">
      <data key="d4"/>
      <data key="d6">
        <y:ShapeNode>
          <y:Geometry height="10.0" width="10.0" x="2469.1290046742984" y="1611.132676916112"/>
          <y:Fill color="#000000" color2="#000000" transparent="false"/>
          <y:BorderStyle color="#000000" type="line" width="1.0"/>
          <y:NodeLabel alignment="center" autoSizePolicy="content" fontFamily="Dialog" fontSize="12" fontStyle="plain" hasBackgroundColor="false" hasLineColor="false" hasText="false" height="4.0" horizontalTextPosition="center" iconTextGap="4" modelName="internal" modelPosition="c" textColor="#000000" verticalTextPosition="bottom" visible="true" width="4.0" x="3.0" y="3.0"/>
          <y:Shape type="diamond"/>
        </y:ShapeNode>
      </data>
    </node>
    <node id="n63">
      <data key="d4"><![CDATA[http://www.ensembl.org/Homo_sapiens/Gene/Summary?db=core;g=ENSG00000277893]]></data>
      <data key="d6">
        <y:ShapeNode>
          <y:Geometry height="20.0" width="120.0" x="2336.393920007313" y="1606.132676916112"/>
          <y:Fill color="#CCFFFF" transparent="false"/>
          <y:BorderStyle color="#000000" type="line" width="1.0"/>
          <y:NodeLabel alignment="center" autoSizePolicy="content" fontFamily="Arial" fontSize="13" fontStyle="plain" hasBackgroundColor="false" hasLineColor="false" height="18.5234375" horizontalTextPosition="center" iconTextGap="4" modelName="internal" modelPosition="c" textColor="#000000" verticalTextPosition="bottom" visible="true" width="54.578125" x="32.7109375" y="0.73828125">SRD5A2
</y:NodeLabel>
          <y:Shape type="roundrectangle"/>
        </y:ShapeNode>
      </data>
    </node>
    <node id="n64">
      <data key="d4"/>
      <data key="d6">
        <y:ShapeNode>
          <y:Geometry height="10.0" width="10.0" x="2549.3146940436923" y="1594.5596942030154"/>
          <y:Fill color="#FFFFFF" transparent="false"/>
          <y:BorderStyle color="#000000" type="line" width="1.0"/>
          <y:NodeLabel alignment="center" autoSizePolicy="content" fontFamily="Dialog" fontSize="13" fontStyle="plain" hasBackgroundColor="false" hasLineColor="false" hasText="false" height="4.0" horizontalTextPosition="center" iconTextGap="4" modelName="internal" modelPosition="c" textColor="#000000" verticalTextPosition="bottom" visible="true" width="4.0" x="3.0" y="3.0"/>
          <y:Shape type="ellipse"/>
        </y:ShapeNode>
      </data>
    </node>
    <node id="n65">
      <data key="d4"/>
      <data key="d6">
        <y:ShapeNode>
          <y:Geometry height="10.0" width="10.0" x="2549.3146940436923" y="1581.106186074977"/>
          <y:Fill color="#FFFFFF" transparent="false"/>
          <y:BorderStyle color="#000000" type="line" width="1.0"/>
          <y:NodeLabel alignment="center" autoSizePolicy="content" fontFamily="Dialog" fontSize="13" fontStyle="plain" hasBackgroundColor="false" hasLineColor="false" hasText="false" height="4.0" horizontalTextPosition="center" iconTextGap="4" modelName="internal" modelPosition="c" textColor="#000000" verticalTextPosition="bottom" visible="true" width="4.0" x="3.0" y="3.0"/>
          <y:Shape type="ellipse"/>
        </y:ShapeNode>
      </data>
    </node>
    <node id="n66">
      <data key="d4"><![CDATA[http://www.ensembl.org/Homo_sapiens/Gene/Summary?db=core;g=ENSG00000151632]]></data>
      <data key="d6">
        <y:ShapeNode>
          <y:Geometry height="20.0" width="120.0" x="2336.393920007313" y="1822.0614877446865"/>
          <y:Fill color="#CCFFFF" transparent="false"/>
          <y:BorderStyle color="#000000" type="line" width="1.0"/>
          <y:NodeLabel alignment="center" autoSizePolicy="content" fontFamily="Arial" fontSize="13" fontStyle="plain" hasBackgroundColor="false" hasLineColor="false" height="18.5234375" horizontalTextPosition="center" iconTextGap="4" modelName="internal" modelPosition="c" textColor="#000000" verticalTextPosition="bottom" visible="true" width="119.59716796875" x="0.201416015625" y="0.73828125">AKR1C2 (3a HSD3)</y:NodeLabel>
          <y:Shape type="roundrectangle"/>
        </y:ShapeNode>
      </data>
    </node>
    <node id="n67">
      <data key="d4"/>
      <data key="d6">
        <y:ShapeNode>
          <y:Geometry height="10.0" width="10.0" x="2521.393920007313" y="1827.0614877446865"/>
          <y:Fill color="#000000" color2="#000000" transparent="false"/>
          <y:BorderStyle color="#000000" type="line" width="1.0"/>
          <y:NodeLabel alignment="center" autoSizePolicy="content" fontFamily="Dialog" fontSize="12" fontStyle="plain" hasBackgroundColor="false" hasLineColor="false" hasText="false" height="4.0" horizontalTextPosition="center" iconTextGap="4" modelName="internal" modelPosition="c" textColor="#000000" verticalTextPosition="bottom" visible="true" width="4.0" x="3.0" y="3.0"/>
          <y:Shape type="diamond"/>
        </y:ShapeNode>
      </data>
    </node>
    <node id="n68">
      <data key="d4"/>
      <data key="d6">
        <y:ShapeNode>
          <y:Geometry height="10.0" width="10.0" x="2547.2989510177827" y="1860.5922768889109"/>
          <y:Fill color="#FFFFFF" transparent="false"/>
          <y:BorderStyle color="#000000" type="line" width="1.0"/>
          <y:NodeLabel alignment="center" autoSizePolicy="content" fontFamily="Dialog" fontSize="13" fontStyle="plain" hasBackgroundColor="false" hasLineColor="false" hasText="false" height="4.0" horizontalTextPosition="center" iconTextGap="4" modelName="internal" modelPosition="c" textColor="#000000" verticalTextPosition="bottom" visible="true" width="4.0" x="3.0" y="3.0"/>
          <y:Shape type="ellipse"/>
        </y:ShapeNode>
      </data>
    </node>
    <node id="n69">
      <data key="d4"/>
      <data key="d6">
        <y:ShapeNode>
          <y:Geometry height="10.0" width="10.0" x="2547.2989510177827" y="1792.7041743378404"/>
          <y:Fill color="#FFFFFF" transparent="false"/>
          <y:BorderStyle color="#000000" type="line" width="1.0"/>
          <y:NodeLabel alignment="center" autoSizePolicy="content" fontFamily="Dialog" fontSize="13" fontStyle="plain" hasBackgroundColor="false" hasLineColor="false" hasText="false" height="4.0" horizontalTextPosition="center" iconTextGap="4" modelName="internal" modelPosition="c" textColor="#000000" verticalTextPosition="bottom" visible="true" width="4.0" x="3.0" y="3.0"/>
          <y:Shape type="ellipse"/>
        </y:ShapeNode>
      </data>
    </node>
    <node id="n70">
      <data key="d4"/>
      <data key="d6">
        <y:ShapeNode>
          <y:Geometry height="10.0" width="10.0" x="2547.2989510177827" y="1837.1629025621005"/>
          <y:Fill color="#FFFFFF" transparent="false"/>
          <y:BorderStyle color="#000000" type="line" width="1.0"/>
          <y:NodeLabel alignment="center" autoSizePolicy="content" fontFamily="Dialog" fontSize="13" fontStyle="plain" hasBackgroundColor="false" hasLineColor="false" hasText="false" height="4.0" horizontalTextPosition="center" iconTextGap="4" modelName="internal" modelPosition="c" textColor="#000000" verticalTextPosition="bottom" visible="true" width="4.0" x="3.0" y="3.0"/>
          <y:Shape type="ellipse"/>
        </y:ShapeNode>
      </data>
    </node>
    <node id="n71">
      <data key="d4"/>
      <data key="d6">
        <y:ShapeNode>
          <y:Geometry height="10.0" width="10.0" x="2547.2989510177827" y="1814.9335384499705"/>
          <y:Fill color="#FFFFFF" transparent="false"/>
          <y:BorderStyle color="#000000" type="line" width="1.0"/>
          <y:NodeLabel alignment="center" autoSizePolicy="content" fontFamily="Dialog" fontSize="13" fontStyle="plain" hasBackgroundColor="false" hasLineColor="false" hasText="false" height="4.0" horizontalTextPosition="center" iconTextGap="4" modelName="internal" modelPosition="c" textColor="#000000" verticalTextPosition="bottom" visible="true" width="4.0" x="3.0" y="3.0"/>
          <y:Shape type="ellipse"/>
        </y:ShapeNode>
      </data>
    </node>
    <node id="n72">
      <data key="d4"><![CDATA[http://www.ensembl.org/Homo_sapiens/Gene/Summary?db=core;g=ENSG00000231852]]></data>
      <data key="d6">
        <y:ShapeNode>
          <y:Geometry height="20.0" width="120.0" x="2352.292682517292" y="2036.413369182089"/>
          <y:Fill color="#CCFFFF" transparent="false"/>
          <y:BorderStyle color="#000000" type="line" width="1.0"/>
          <y:NodeLabel alignment="center" autoSizePolicy="content" fontFamily="Arial" fontSize="13" fontStyle="plain" hasBackgroundColor="false" hasLineColor="false" height="18.5234375" horizontalTextPosition="center" iconTextGap="4" modelName="internal" modelPosition="c" textColor="#000000" verticalTextPosition="bottom" visible="true" width="61.0908203125" x="29.45458984375" y="0.73828125">CYP21A2
</y:NodeLabel>
          <y:Shape type="roundrectangle"/>
        </y:ShapeNode>
      </data>
    </node>
    <node id="n73">
      <data key="d4"/>
      <data key="d6">
        <y:ShapeNode>
          <y:Geometry height="10.0" width="10.0" x="2531.3813830063323" y="2041.413369182089"/>
          <y:Fill color="#000000" color2="#000000" transparent="false"/>
          <y:BorderStyle color="#000000" type="line" width="1.0"/>
          <y:NodeLabel alignment="center" autoSizePolicy="content" fontFamily="Dialog" fontSize="12" fontStyle="plain" hasBackgroundColor="false" hasLineColor="false" hasText="false" height="4.0" horizontalTextPosition="center" iconTextGap="4" modelName="internal" modelPosition="c" textColor="#000000" verticalTextPosition="bottom" visible="true" width="4.0" x="3.0" y="3.0"/>
          <y:Shape type="diamond"/>
        </y:ShapeNode>
      </data>
    </node>
    <node id="n74">
      <data key="d4"/>
      <data key="d6">
        <y:ShapeNode>
          <y:Geometry height="10.0" width="10.0" x="2562.280145516311" y="2053.8194007980255"/>
          <y:Fill color="#FFFFFF" transparent="false"/>
          <y:BorderStyle color="#000000" type="line" width="1.0"/>
          <y:NodeLabel alignment="center" autoSizePolicy="content" fontFamily="Dialog" fontSize="13" fontStyle="plain" hasBackgroundColor="false" hasLineColor="false" hasText="false" height="4.0" horizontalTextPosition="center" iconTextGap="4" modelName="internal" modelPosition="c" textColor="#000000" verticalTextPosition="bottom" visible="true" width="4.0" x="3.0" y="3.0"/>
          <y:Shape type="ellipse"/>
        </y:ShapeNode>
      </data>
    </node>
    <node id="n75">
      <data key="d4"/>
      <data key="d6">
        <y:ShapeNode>
          <y:Geometry height="10.0" width="10.0" x="2562.280145516311" y="2029.0073375661518"/>
          <y:Fill color="#FFFFFF" transparent="false"/>
          <y:BorderStyle color="#000000" type="line" width="1.0"/>
          <y:NodeLabel alignment="center" autoSizePolicy="content" fontFamily="Dialog" fontSize="13" fontStyle="plain" hasBackgroundColor="false" hasLineColor="false" hasText="false" height="4.0" horizontalTextPosition="center" iconTextGap="4" modelName="internal" modelPosition="c" textColor="#000000" verticalTextPosition="bottom" visible="true" width="4.0" x="3.0" y="3.0"/>
          <y:Shape type="ellipse"/>
        </y:ShapeNode>
      </data>
    </node>
    <node id="n76">
      <data key="d4"><![CDATA[http://www.ensembl.org/Homo_sapiens/Gene/Summary?db=core;g=ENSG00000160882]]></data>
      <data key="d6">
        <y:ShapeNode>
          <y:Geometry height="20.0" width="120.0" x="2352.292682517292" y="2220.453995602231"/>
          <y:Fill color="#CCFFFF" transparent="false"/>
          <y:BorderStyle color="#000000" type="line" width="1.0"/>
          <y:NodeLabel alignment="center" autoSizePolicy="content" fontFamily="Arial" fontSize="13" fontStyle="plain" hasBackgroundColor="false" hasLineColor="false" height="18.5234375" horizontalTextPosition="center" iconTextGap="4" modelName="internal" modelPosition="c" textColor="#000000" verticalTextPosition="bottom" visible="true" width="61.0908203125" x="29.45458984375" y="0.73828125">CYP11B1</y:NodeLabel>
          <y:Shape type="roundrectangle"/>
        </y:ShapeNode>
      </data>
    </node>
    <node id="n77">
      <data key="d4"><![CDATA[http://www.ensembl.org/Homo_sapiens/Gene/Summary?db=core;g=ENSG00000179142]]></data>
      <data key="d6">
        <y:ShapeNode>
          <y:Geometry height="20.0" width="120.0" x="2352.292682517292" y="2285.6679147929917"/>
          <y:Fill color="#CCFFFF" transparent="false"/>
          <y:BorderStyle color="#000000" type="line" width="1.0"/>
          <y:NodeLabel alignment="center" autoSizePolicy="content" fontFamily="Arial" fontSize="13" fontStyle="plain" hasBackgroundColor="false" hasLineColor="false" height="18.5234375" horizontalTextPosition="center" iconTextGap="4" modelName="internal" modelPosition="c" textColor="#000000" verticalTextPosition="bottom" visible="true" width="61.0908203125" x="29.45458984375" y="0.73828125">CYP11B2
</y:NodeLabel>
          <y:Shape type="roundrectangle"/>
        </y:ShapeNode>
      </data>
    </node>
    <node id="n78">
      <data key="d4"/>
      <data key="d6">
        <y:ShapeNode>
          <y:Geometry height="10.0" width="10.0" x="2504.229450269889" y="1436.3130092495235"/>
          <y:Fill color="#000000" color2="#000000" transparent="false"/>
          <y:BorderStyle color="#000000" type="line" width="1.0"/>
          <y:NodeLabel alignment="center" autoSizePolicy="content" fontFamily="Dialog" fontSize="12" fontStyle="plain" hasBackgroundColor="false" hasLineColor="false" hasText="false" height="4.0" horizontalTextPosition="center" iconTextGap="4" modelName="internal" modelPosition="c" textColor="#000000" verticalTextPosition="bottom" visible="true" width="4.0" x="3.0" y="3.0"/>
          <y:Shape type="diamond"/>
        </y:ShapeNode>
      </data>
    </node>
    <node id="n79">
      <data key="d4"/>
      <data key="d6">
        <y:ShapeNode>
          <y:Geometry height="10.0" width="10.0" x="2531.8513357977567" y="1408.7588820719493"/>
          <y:Fill color="#FFFFFF" transparent="false"/>
          <y:BorderStyle color="#000000" type="line" width="1.0"/>
          <y:NodeLabel alignment="center" autoSizePolicy="content" fontFamily="Dialog" fontSize="13" fontStyle="plain" hasBackgroundColor="false" hasLineColor="false" hasText="false" height="4.0" horizontalTextPosition="center" iconTextGap="4" modelName="internal" modelPosition="c" textColor="#000000" verticalTextPosition="bottom" visible="true" width="4.0" x="3.0" y="3.0"/>
          <y:Shape type="ellipse"/>
        </y:ShapeNode>
      </data>
    </node>
    <node id="n80">
      <data key="d4"/>
      <data key="d6">
        <y:ShapeNode>
          <y:Geometry height="10.0" width="10.0" x="2531.8513357977567" y="1468.7588820719493"/>
          <y:Fill color="#FFFFFF" transparent="false"/>
          <y:BorderStyle color="#000000" type="line" width="1.0"/>
          <y:NodeLabel alignment="center" autoSizePolicy="content" fontFamily="Dialog" fontSize="13" fontStyle="plain" hasBackgroundColor="false" hasLineColor="false" hasText="false" height="4.0" horizontalTextPosition="center" iconTextGap="4" modelName="internal" modelPosition="c" textColor="#000000" verticalTextPosition="bottom" visible="true" width="4.0" x="3.0" y="3.0"/>
          <y:Shape type="ellipse"/>
        </y:ShapeNode>
      </data>
    </node>
    <node id="n81">
      <data key="d4"/>
      <data key="d6">
        <y:ShapeNode>
          <y:Geometry height="10.0" width="10.0" x="2531.8513357977567" y="1428.7588820719493"/>
          <y:Fill color="#FFFFFF" transparent="false"/>
          <y:BorderStyle color="#000000" type="line" width="1.0"/>
          <y:NodeLabel alignment="center" autoSizePolicy="content" fontFamily="Dialog" fontSize="13" fontStyle="plain" hasBackgroundColor="false" hasLineColor="false" hasText="false" height="4.0" horizontalTextPosition="center" iconTextGap="4" modelName="internal" modelPosition="c" textColor="#000000" verticalTextPosition="bottom" visible="true" width="4.0" x="3.0" y="3.0"/>
          <y:Shape type="ellipse"/>
        </y:ShapeNode>
      </data>
    </node>
    <node id="n82">
      <data key="d4"/>
      <data key="d6">
        <y:ShapeNode>
          <y:Geometry height="10.0" width="10.0" x="2531.8513357977567" y="1448.7588820719493"/>
          <y:Fill color="#FFFFFF" transparent="false"/>
          <y:BorderStyle color="#000000" type="line" width="1.0"/>
          <y:NodeLabel alignment="center" autoSizePolicy="content" fontFamily="Dialog" fontSize="13" fontStyle="plain" hasBackgroundColor="false" hasLineColor="false" hasText="false" height="4.0" horizontalTextPosition="center" iconTextGap="4" modelName="internal" modelPosition="c" textColor="#000000" verticalTextPosition="bottom" visible="true" width="4.0" x="3.0" y="3.0"/>
          <y:Shape type="ellipse"/>
        </y:ShapeNode>
      </data>
    </node>
    <node id="n83">
      <data key="d4"><![CDATA[http://www.ensembl.org/Homo_sapiens/Gene/Summary?db=core;g=ENSG00000137869]]></data>
      <data key="d6">
        <y:ShapeNode>
          <y:Geometry height="20.0" width="120.0" x="3828.7875021621876" y="2057.826540250235"/>
          <y:Fill color="#CCFFFF" transparent="false"/>
          <y:BorderStyle color="#000000" type="line" width="1.0"/>
          <y:NodeLabel alignment="center" autoSizePolicy="content" fontFamily="Arial" fontSize="13" fontStyle="plain" hasBackgroundColor="false" hasLineColor="false" height="18.5234375" horizontalTextPosition="center" iconTextGap="4" modelName="internal" modelPosition="c" textColor="#000000" verticalTextPosition="bottom" visible="true" width="61.0908203125" x="29.45458984375" y="0.73828125">CYP19A1</y:NodeLabel>
          <y:Shape type="roundrectangle"/>
        </y:ShapeNode>
      </data>
    </node>
    <node id="n84">
      <data key="d4"/>
      <data key="d6">
        <y:ShapeNode>
          <y:Geometry height="10.0" width="10.0" x="3783.1603829074875" y="2048.834867426707"/>
          <y:Fill color="#FFFFFF" transparent="false"/>
          <y:BorderStyle color="#000000" type="line" width="1.0"/>
          <y:NodeLabel alignment="center" autoSizePolicy="content" fontFamily="Dialog" fontSize="13" fontStyle="plain" hasBackgroundColor="false" hasLineColor="false" hasText="false" height="4.0" horizontalTextPosition="center" iconTextGap="4" modelName="internal" modelPosition="c" textColor="#000000" verticalTextPosition="bottom" visible="true" width="4.0" x="3.0" y="3.0"/>
          <y:Shape type="ellipse"/>
        </y:ShapeNode>
      </data>
    </node>
    <node id="n85">
      <data key="d4"/>
      <data key="d6">
        <y:ShapeNode>
          <y:Geometry height="10.0" width="10.0" x="3803.41842758452" y="2062.826540250235"/>
          <y:Fill color="#000000" color2="#000000" transparent="false"/>
          <y:BorderStyle color="#000000" type="line" width="1.0"/>
          <y:NodeLabel alignment="center" autoSizePolicy="content" fontFamily="Dialog" fontSize="12" fontStyle="plain" hasBackgroundColor="false" hasLineColor="false" hasText="false" height="4.0" horizontalTextPosition="center" iconTextGap="4" modelName="internal" modelPosition="c" textColor="#000000" verticalTextPosition="bottom" visible="true" width="4.0" x="3.0" y="3.0"/>
          <y:Shape type="diamond"/>
        </y:ShapeNode>
      </data>
    </node>
    <node id="n86">
      <data key="d4"/>
      <data key="d6">
        <y:ShapeNode>
          <y:Geometry height="10.0" width="10.0" x="3783.1603829074875" y="2075.6061030585333"/>
          <y:Fill color="#FFFFFF" transparent="false"/>
          <y:BorderStyle color="#000000" type="line" width="1.0"/>
          <y:NodeLabel alignment="center" autoSizePolicy="content" fontFamily="Dialog" fontSize="13" fontStyle="plain" hasBackgroundColor="false" hasLineColor="false" hasText="false" height="4.0" horizontalTextPosition="center" iconTextGap="4" modelName="internal" modelPosition="c" textColor="#000000" verticalTextPosition="bottom" visible="true" width="4.0" x="3.0" y="3.0"/>
          <y:Shape type="ellipse"/>
        </y:ShapeNode>
      </data>
    </node>
    <node id="n87">
      <data key="d6">
        <y:ShapeNode>
          <y:Geometry height="25.0" width="120.0" x="3108.317804186517" y="910.2132646795245"/>
          <y:Fill color="#FFCC99" transparent="false"/>
          <y:BorderStyle color="#000000" type="line" width="1.0"/>
          <y:NodeLabel alignment="center" autoSizePolicy="content" fontFamily="Arial" fontSize="13" fontStyle="plain" hasBackgroundColor="false" hasLineColor="false" height="18.5234375" horizontalTextPosition="center" iconTextGap="4" modelName="internal" modelPosition="c" textColor="#000000" verticalTextPosition="bottom" visible="true" width="53.1181640625" x="33.44091796875" y="3.23828125">DHEA-S
</y:NodeLabel>
          <y:Shape type="hexagon"/>
        </y:ShapeNode>
      </data>
    </node>
    <node id="n88">
      <data key="d6">
        <y:ShapeNode>
          <y:Geometry height="20.0" width="20.0" x="3176.735224144106" y="1006.4941603493364"/>
          <y:Fill color="#9999FF" transparent="false"/>
          <y:BorderStyle color="#000000" type="line" width="1.0"/>
          <y:NodeLabel alignment="center" autoSizePolicy="node_width" fontFamily="Arial Black" fontSize="12" fontStyle="plain" hasBackgroundColor="false" hasLineColor="false" height="20.921875" horizontalTextPosition="center" iconTextGap="4" modelName="internal" modelPosition="c" textColor="#000000" verticalTextPosition="bottom" visible="true" width="20.0" x="0.0" y="-0.4609375">C</y:NodeLabel>
          <y:Shape type="ellipse"/>
        </y:ShapeNode>
      </data>
    </node>
    <node id="n89">
      <data key="d6">
        <y:ShapeNode>
          <y:Geometry height="20.0" width="20.0" x="3139.6308537544937" y="1006.4941603493364"/>
          <y:Fill color="#9999FF" transparent="false"/>
          <y:BorderStyle color="#000000" type="line" width="1.0"/>
          <y:NodeLabel alignment="center" autoSizePolicy="node_width" fontFamily="Arial Black" fontSize="12" fontStyle="plain" hasBackgroundColor="false" hasLineColor="false" height="20.921875" horizontalTextPosition="center" iconTextGap="4" modelName="internal" modelPosition="c" textColor="#000000" verticalTextPosition="bottom" visible="true" width="20.0" x="0.0" y="-0.4609375">C</y:NodeLabel>
          <y:Shape type="ellipse"/>
        </y:ShapeNode>
      </data>
    </node>
    <node id="n90">
      <data key="d4"><![CDATA[http://www.ensembl.org/Homo_sapiens/Gene/Summary?db=core;g=ENSG00000101846]]></data>
      <data key="d6">
        <y:ShapeNode>
          <y:Geometry height="20.0" width="120.0" x="3002.5264833648816" y="1006.4941603493364"/>
          <y:Fill color="#CCFFFF" transparent="false"/>
          <y:BorderStyle color="#000000" type="line" width="1.0"/>
          <y:NodeLabel alignment="center" autoSizePolicy="content" fontFamily="Arial" fontSize="13" fontStyle="plain" hasBackgroundColor="false" hasLineColor="false" height="18.5234375" horizontalTextPosition="center" iconTextGap="4" modelName="internal" modelPosition="c" textColor="#000000" verticalTextPosition="bottom" visible="true" width="29.28271484375" x="45.358642578125" y="0.73828125">STS</y:NodeLabel>
          <y:Shape type="roundrectangle"/>
        </y:ShapeNode>
      </data>
    </node>
    <node id="n91">
      <data key="d4"><![CDATA[http://www.ensembl.org/Homo_sapiens/Gene/Summary?db=core;g=ENSG00000105398]]></data>
      <data key="d6">
        <y:ShapeNode>
          <y:Geometry height="20.0" width="120.0" x="3213.839594533718" y="1006.4941603493364"/>
          <y:Fill color="#CCFFFF" transparent="false"/>
          <y:BorderStyle color="#000000" type="line" width="1.0"/>
          <y:NodeLabel alignment="center" autoSizePolicy="content" fontFamily="Arial" fontSize="13" fontStyle="plain" hasBackgroundColor="false" hasLineColor="false" height="18.5234375" horizontalTextPosition="center" iconTextGap="4" modelName="internal" modelPosition="c" textColor="#000000" verticalTextPosition="bottom" visible="true" width="60.36083984375" x="29.819580078125" y="0.73828125">SULT2A1</y:NodeLabel>
          <y:Shape type="roundrectangle"/>
        </y:ShapeNode>
      </data>
    </node>
    <node id="n92">
      <data key="d4"><![CDATA[http://www.ensembl.org/Homo_sapiens/Gene/Summary?db=core;g=ENSG00000166347]]></data>
      <data key="d6">
        <y:ShapeNode>
          <y:Geometry height="20.0" width="120.0" x="2870.8822443098497" y="1248.6701064819342"/>
          <y:Fill color="#CCFFFF" transparent="false"/>
          <y:BorderStyle color="#000000" type="line" width="1.0"/>
          <y:NodeLabel alignment="center" autoSizePolicy="content" fontFamily="Arial" fontSize="13" fontStyle="plain" hasBackgroundColor="false" hasLineColor="false" height="18.5234375" horizontalTextPosition="center" iconTextGap="4" modelName="internal" modelPosition="c" textColor="#000000" verticalTextPosition="bottom" visible="true" width="46.630859375" x="36.6845703125" y="0.73828125">CYB5A</y:NodeLabel>
          <y:Shape type="roundrectangle"/>
        </y:ShapeNode>
      </data>
    </node>
    <node id="n93">
      <data key="d6">
        <y:ShapeNode>
          <y:Geometry height="20.0" width="20.0" x="2306.969221211148" y="2380.3747003212525"/>
          <y:Fill color="#FFFFFF" transparent="false"/>
          <y:BorderStyle color="#000000" type="line" width="1.0"/>
          <y:NodeLabel alignment="center" autoSizePolicy="node_width" fontFamily="Arial Black" fontSize="30" fontStyle="plain" hasBackgroundColor="false" hasLineColor="false" height="46.3046875" horizontalTextPosition="center" iconTextGap="4" modelName="internal" modelPosition="c" textColor="#000000" verticalTextPosition="bottom" visible="true" width="20.0" x="0.0" y="-13.15234375">/</y:NodeLabel>
          <y:Shape type="ellipse"/>
        </y:ShapeNode>
      </data>
    </node>
    <node id="n94">
      <data key="d4"/>
      <data key="d6">
        <y:ShapeNode>
          <y:Geometry height="10.0" width="10.0" x="2685.2307841556144" y="1327.9013102770277"/>
          <y:Fill color="#000000" color2="#000000" transparent="false"/>
          <y:BorderStyle color="#000000" type="line" width="1.0"/>
          <y:NodeLabel alignment="center" autoSizePolicy="content" fontFamily="Dialog" fontSize="12" fontStyle="plain" hasBackgroundColor="false" hasLineColor="false" hasText="false" height="4.0" horizontalTextPosition="center" iconTextGap="4" modelName="internal" modelPosition="c" textColor="#000000" verticalTextPosition="bottom" visible="true" width="4.0" x="3.0" y="3.0"/>
          <y:Shape type="diamond"/>
        </y:ShapeNode>
      </data>
    </node>
    <node id="n95">
      <data key="d4"/>
      <data key="d6">
        <y:ShapeNode>
          <y:Geometry height="10.0" width="10.0" x="2685.2307841556144" y="1352.9013102770277"/>
          <y:Fill color="#FFFFFF" transparent="false"/>
          <y:BorderStyle color="#000000" type="line" width="1.0"/>
          <y:NodeLabel alignment="center" autoSizePolicy="content" fontFamily="Dialog" fontSize="13" fontStyle="plain" hasBackgroundColor="false" hasLineColor="false" hasText="false" height="4.0" horizontalTextPosition="center" iconTextGap="4" modelName="internal" modelPosition="c" textColor="#000000" verticalTextPosition="bottom" visible="true" width="4.0" x="3.0" y="3.0"/>
          <y:Shape type="ellipse"/>
        </y:ShapeNode>
      </data>
    </node>
    <node id="n96">
      <data key="d4"/>
      <data key="d6">
        <y:ShapeNode>
          <y:Geometry height="10.0" width="10.0" x="2707.220612074273" y="1327.9013102770277"/>
          <y:Fill color="#FFFFFF" transparent="false"/>
          <y:BorderStyle color="#000000" type="line" width="1.0"/>
          <y:NodeLabel alignment="center" autoSizePolicy="content" fontFamily="Dialog" fontSize="13" fontStyle="plain" hasBackgroundColor="false" hasLineColor="false" hasText="false" height="4.0" horizontalTextPosition="center" iconTextGap="4" modelName="internal" modelPosition="c" textColor="#000000" verticalTextPosition="bottom" visible="true" width="4.0" x="3.0" y="3.0"/>
          <y:Shape type="ellipse"/>
        </y:ShapeNode>
      </data>
    </node>
    <node id="n97">
      <data key="d4"/>
      <data key="d6">
        <y:ShapeNode>
          <y:Geometry height="10.0" width="10.0" x="2970.2443340008263" y="1327.7089098465576"/>
          <y:Fill color="#000000" color2="#000000" transparent="false"/>
          <y:BorderStyle color="#000000" type="line" width="1.0"/>
          <y:NodeLabel alignment="center" autoSizePolicy="content" fontFamily="Dialog" fontSize="12" fontStyle="plain" hasBackgroundColor="false" hasLineColor="false" hasText="false" height="4.0" horizontalTextPosition="center" iconTextGap="4" modelName="internal" modelPosition="c" textColor="#000000" verticalTextPosition="bottom" visible="true" width="4.0" x="3.0" y="3.0"/>
          <y:Shape type="diamond"/>
        </y:ShapeNode>
      </data>
    </node>
    <node id="n98">
      <data key="d4"/>
      <data key="d6">
        <y:ShapeNode>
          <y:Geometry height="10.0" width="10.0" x="2970.2443340008263" y="1352.9013102770277"/>
          <y:Fill color="#FFFFFF" transparent="false"/>
          <y:BorderStyle color="#000000" type="line" width="1.0"/>
          <y:NodeLabel alignment="center" autoSizePolicy="content" fontFamily="Dialog" fontSize="13" fontStyle="plain" hasBackgroundColor="false" hasLineColor="false" hasText="false" height="4.0" horizontalTextPosition="center" iconTextGap="4" modelName="internal" modelPosition="c" textColor="#000000" verticalTextPosition="bottom" visible="true" width="4.0" x="3.0" y="3.0"/>
          <y:Shape type="ellipse"/>
        </y:ShapeNode>
      </data>
    </node>
    <node id="n99">
      <data key="d4"/>
      <data key="d6">
        <y:ShapeNode>
          <y:Geometry height="10.0" width="10.0" x="2993.0632891553378" y="1327.7089098465576"/>
          <y:Fill color="#FFFFFF" transparent="false"/>
          <y:BorderStyle color="#000000" type="line" width="1.0"/>
          <y:NodeLabel alignment="center" autoSizePolicy="content" fontFamily="Dialog" fontSize="13" fontStyle="plain" hasBackgroundColor="false" hasLineColor="false" hasText="false" height="4.0" horizontalTextPosition="center" iconTextGap="4" modelName="internal" modelPosition="c" textColor="#000000" verticalTextPosition="bottom" visible="true" width="4.0" x="3.0" y="3.0"/>
          <y:Shape type="ellipse"/>
        </y:ShapeNode>
      </data>
    </node>
    <node id="n100">
      <data key="d4"/>
      <data key="d6">
        <y:ShapeNode>
          <y:Geometry height="10.0" width="10.0" x="3255.0902054282833" y="1327.7089098465576"/>
          <y:Fill color="#000000" color2="#000000" transparent="false"/>
          <y:BorderStyle color="#000000" type="line" width="1.0"/>
          <y:NodeLabel alignment="center" autoSizePolicy="content" fontFamily="Dialog" fontSize="12" fontStyle="plain" hasBackgroundColor="false" hasLineColor="false" hasText="false" height="4.0" horizontalTextPosition="center" iconTextGap="4" modelName="internal" modelPosition="c" textColor="#000000" verticalTextPosition="bottom" visible="true" width="4.0" x="3.0" y="3.0"/>
          <y:Shape type="diamond"/>
        </y:ShapeNode>
      </data>
    </node>
    <node id="n101">
      <data key="d4"/>
      <data key="d6">
        <y:ShapeNode>
          <y:Geometry height="10.0" width="10.0" x="3255.0902054282833" y="1349.1242462037555"/>
          <y:Fill color="#FFFFFF" transparent="false"/>
          <y:BorderStyle color="#000000" type="line" width="1.0"/>
          <y:NodeLabel alignment="center" autoSizePolicy="content" fontFamily="Dialog" fontSize="13" fontStyle="plain" hasBackgroundColor="false" hasLineColor="false" hasText="false" height="4.0" horizontalTextPosition="center" iconTextGap="4" modelName="internal" modelPosition="c" textColor="#000000" verticalTextPosition="bottom" visible="true" width="4.0" x="3.0" y="3.0"/>
          <y:Shape type="ellipse"/>
        </y:ShapeNode>
      </data>
    </node>
    <node id="n102">
      <data key="d4"/>
      <data key="d6">
        <y:ShapeNode>
          <y:Geometry height="10.0" width="10.0" x="3277.7537331819826" y="1327.7089098465576"/>
          <y:Fill color="#FFFFFF" transparent="false"/>
          <y:BorderStyle color="#000000" type="line" width="1.0"/>
          <y:NodeLabel alignment="center" autoSizePolicy="content" fontFamily="Dialog" fontSize="13" fontStyle="plain" hasBackgroundColor="false" hasLineColor="false" hasText="false" height="4.0" horizontalTextPosition="center" iconTextGap="4" modelName="internal" modelPosition="c" textColor="#000000" verticalTextPosition="bottom" visible="true" width="4.0" x="3.0" y="3.0"/>
          <y:Shape type="ellipse"/>
        </y:ShapeNode>
      </data>
    </node>
    <node id="n103">
      <data key="d4"/>
      <data key="d6">
        <y:ShapeNode>
          <y:Geometry height="10.0" width="10.0" x="2685.2307841556144" y="1516.2588820719493"/>
          <y:Fill color="#000000" color2="#000000" transparent="false"/>
          <y:BorderStyle color="#000000" type="line" width="1.0"/>
          <y:NodeLabel alignment="center" autoSizePolicy="content" fontFamily="Dialog" fontSize="12" fontStyle="plain" hasBackgroundColor="false" hasLineColor="false" hasText="false" height="4.0" horizontalTextPosition="center" iconTextGap="4" modelName="internal" modelPosition="c" textColor="#000000" verticalTextPosition="bottom" visible="true" width="4.0" x="3.0" y="3.0"/>
          <y:Shape type="diamond"/>
        </y:ShapeNode>
      </data>
    </node>
    <node id="n104">
      <data key="d4"/>
      <data key="d6">
        <y:ShapeNode>
          <y:Geometry height="10.0" width="10.0" x="2685.2307841556144" y="1541.2773894146621"/>
          <y:Fill color="#FFFFFF" transparent="false"/>
          <y:BorderStyle color="#000000" type="line" width="1.0"/>
          <y:NodeLabel alignment="center" autoSizePolicy="content" fontFamily="Dialog" fontSize="13" fontStyle="plain" hasBackgroundColor="false" hasLineColor="false" hasText="false" height="4.0" horizontalTextPosition="center" iconTextGap="4" modelName="internal" modelPosition="c" textColor="#000000" verticalTextPosition="bottom" visible="true" width="4.0" x="3.0" y="3.0"/>
          <y:Shape type="ellipse"/>
        </y:ShapeNode>
      </data>
    </node>
    <node id="n105">
      <data key="d4"/>
      <data key="d6">
        <y:ShapeNode>
          <y:Geometry height="10.0" width="10.0" x="2707.220612074273" y="1516.2588820719493"/>
          <y:Fill color="#FFFFFF" transparent="false"/>
          <y:BorderStyle color="#000000" type="line" width="1.0"/>
          <y:NodeLabel alignment="center" autoSizePolicy="content" fontFamily="Dialog" fontSize="13" fontStyle="plain" hasBackgroundColor="false" hasLineColor="false" hasText="false" height="4.0" horizontalTextPosition="center" iconTextGap="4" modelName="internal" modelPosition="c" textColor="#000000" verticalTextPosition="bottom" visible="true" width="4.0" x="3.0" y="3.0"/>
          <y:Shape type="ellipse"/>
        </y:ShapeNode>
      </data>
    </node>
    <node id="n106">
      <data key="d4"/>
      <data key="d6">
        <y:ShapeNode>
          <y:Geometry height="10.0" width="10.0" x="2707.220612074273" y="1538.7614631429196"/>
          <y:Fill color="#FFFFFF" transparent="false"/>
          <y:BorderStyle color="#000000" type="line" width="1.0"/>
          <y:NodeLabel alignment="center" autoSizePolicy="content" fontFamily="Dialog" fontSize="13" fontStyle="plain" hasBackgroundColor="false" hasLineColor="false" hasText="false" height="4.0" horizontalTextPosition="center" iconTextGap="4" modelName="internal" modelPosition="c" textColor="#000000" verticalTextPosition="bottom" visible="true" width="4.0" x="3.0" y="3.0"/>
          <y:Shape type="ellipse"/>
        </y:ShapeNode>
      </data>
    </node>
    <node id="n107">
      <data key="d4"/>
      <data key="d6">
        <y:ShapeNode>
          <y:Geometry height="10.0" width="10.0" x="2972.3256706109432" y="1516.0664816414792"/>
          <y:Fill color="#000000" color2="#000000" transparent="false"/>
          <y:BorderStyle color="#000000" type="line" width="1.0"/>
          <y:NodeLabel alignment="center" autoSizePolicy="content" fontFamily="Dialog" fontSize="12" fontStyle="plain" hasBackgroundColor="false" hasLineColor="false" hasText="false" height="4.0" horizontalTextPosition="center" iconTextGap="4" modelName="internal" modelPosition="c" textColor="#000000" verticalTextPosition="bottom" visible="true" width="4.0" x="3.0" y="3.0"/>
          <y:Shape type="diamond"/>
        </y:ShapeNode>
      </data>
    </node>
    <node id="n108">
      <data key="d4"/>
      <data key="d6">
        <y:ShapeNode>
          <y:Geometry height="10.0" width="10.0" x="2992.535914645826" y="1538.5690627124495"/>
          <y:Fill color="#FFFFFF" transparent="false"/>
          <y:BorderStyle color="#000000" type="line" width="1.0"/>
          <y:NodeLabel alignment="center" autoSizePolicy="content" fontFamily="Dialog" fontSize="13" fontStyle="plain" hasBackgroundColor="false" hasLineColor="false" hasText="false" height="4.0" horizontalTextPosition="center" iconTextGap="4" modelName="internal" modelPosition="c" textColor="#000000" verticalTextPosition="bottom" visible="true" width="4.0" x="3.0" y="3.0"/>
          <y:Shape type="ellipse"/>
        </y:ShapeNode>
      </data>
    </node>
    <node id="n109">
      <data key="d4"/>
      <data key="d6">
        <y:ShapeNode>
          <y:Geometry height="10.0" width="10.0" x="2996.522925568413" y="1516.0664816414792"/>
          <y:Fill color="#FFFFFF" transparent="false"/>
          <y:BorderStyle color="#000000" type="line" width="1.0"/>
          <y:NodeLabel alignment="center" autoSizePolicy="content" fontFamily="Dialog" fontSize="13" fontStyle="plain" hasBackgroundColor="false" hasLineColor="false" hasText="false" height="4.0" horizontalTextPosition="center" iconTextGap="4" modelName="internal" modelPosition="c" textColor="#000000" verticalTextPosition="bottom" visible="true" width="4.0" x="3.0" y="3.0"/>
          <y:Shape type="ellipse"/>
        </y:ShapeNode>
      </data>
    </node>
    <node id="n110">
      <data key="d4"/>
      <data key="d6">
        <y:ShapeNode>
          <y:Geometry height="10.0" width="10.0" x="2972.3256706109432" y="1543.5177311378152"/>
          <y:Fill color="#FFFFFF" transparent="false"/>
          <y:BorderStyle color="#000000" type="line" width="1.0"/>
          <y:NodeLabel alignment="center" autoSizePolicy="content" fontFamily="Dialog" fontSize="13" fontStyle="plain" hasBackgroundColor="false" hasLineColor="false" hasText="false" height="4.0" horizontalTextPosition="center" iconTextGap="4" modelName="internal" modelPosition="c" textColor="#000000" verticalTextPosition="bottom" visible="true" width="4.0" x="3.0" y="3.0"/>
          <y:Shape type="ellipse"/>
        </y:ShapeNode>
      </data>
    </node>
    <node id="n111">
      <data key="d4"/>
      <data key="d6">
        <y:ShapeNode>
          <y:Geometry height="10.0" width="10.0" x="3261.988383745941" y="1516.0664816414792"/>
          <y:Fill color="#000000" color2="#000000" transparent="false"/>
          <y:BorderStyle color="#000000" type="line" width="1.0"/>
          <y:NodeLabel alignment="center" autoSizePolicy="content" fontFamily="Dialog" fontSize="12" fontStyle="plain" hasBackgroundColor="false" hasLineColor="false" hasText="false" height="4.0" horizontalTextPosition="center" iconTextGap="4" modelName="internal" modelPosition="c" textColor="#000000" verticalTextPosition="bottom" visible="true" width="4.0" x="3.0" y="3.0"/>
          <y:Shape type="diamond"/>
        </y:ShapeNode>
      </data>
    </node>
    <node id="n112">
      <data key="d4"/>
      <data key="d6">
        <y:ShapeNode>
          <y:Geometry height="10.0" width="10.0" x="3282.741138079101" y="1543.5664816414792"/>
          <y:Fill color="#FFFFFF" transparent="false"/>
          <y:BorderStyle color="#000000" type="line" width="1.0"/>
          <y:NodeLabel alignment="center" autoSizePolicy="content" fontFamily="Dialog" fontSize="13" fontStyle="plain" hasBackgroundColor="false" hasLineColor="false" hasText="false" height="4.0" horizontalTextPosition="center" iconTextGap="4" modelName="internal" modelPosition="c" textColor="#000000" verticalTextPosition="bottom" visible="true" width="4.0" x="3.0" y="3.0"/>
          <y:Shape type="ellipse"/>
        </y:ShapeNode>
      </data>
    </node>
    <node id="n113">
      <data key="d4"/>
      <data key="d6">
        <y:ShapeNode>
          <y:Geometry height="10.0" width="10.0" x="3286.988383745941" y="1516.0664816414792"/>
          <y:Fill color="#FFFFFF" transparent="false"/>
          <y:BorderStyle color="#000000" type="line" width="1.0"/>
          <y:NodeLabel alignment="center" autoSizePolicy="content" fontFamily="Dialog" fontSize="13" fontStyle="plain" hasBackgroundColor="false" hasLineColor="false" hasText="false" height="4.0" horizontalTextPosition="center" iconTextGap="4" modelName="internal" modelPosition="c" textColor="#000000" verticalTextPosition="bottom" visible="true" width="4.0" x="3.0" y="3.0"/>
          <y:Shape type="ellipse"/>
        </y:ShapeNode>
      </data>
    </node>
    <node id="n114">
      <data key="d4"/>
      <data key="d6">
        <y:ShapeNode>
          <y:Geometry height="10.0" width="10.0" x="3242.741138079101" y="1543.5664816414792"/>
          <y:Fill color="#FFFFFF" transparent="false"/>
          <y:BorderStyle color="#000000" type="line" width="1.0"/>
          <y:NodeLabel alignment="center" autoSizePolicy="content" fontFamily="Dialog" fontSize="13" fontStyle="plain" hasBackgroundColor="false" hasLineColor="false" hasText="false" height="4.0" horizontalTextPosition="center" iconTextGap="4" modelName="internal" modelPosition="c" textColor="#000000" verticalTextPosition="bottom" visible="true" width="4.0" x="3.0" y="3.0"/>
          <y:Shape type="ellipse"/>
        </y:ShapeNode>
      </data>
    </node>
    <node id="n115">
      <data key="d4"/>
      <data key="d6">
        <y:ShapeNode>
          <y:Geometry height="10.0" width="10.0" x="3595.0951850592337" y="1556.106186074977"/>
          <y:Fill color="#000000" color2="#000000" transparent="false"/>
          <y:BorderStyle color="#000000" type="line" width="1.0"/>
          <y:NodeLabel alignment="center" autoSizePolicy="content" fontFamily="Dialog" fontSize="12" fontStyle="plain" hasBackgroundColor="false" hasLineColor="false" hasText="false" height="4.0" horizontalTextPosition="center" iconTextGap="4" modelName="internal" modelPosition="c" textColor="#000000" verticalTextPosition="bottom" visible="true" width="4.0" x="3.0" y="3.0"/>
          <y:Shape type="diamond"/>
        </y:ShapeNode>
      </data>
    </node>
    <node id="n116">
      <data key="d4"/>
      <data key="d6">
        <y:ShapeNode>
          <y:Geometry height="10.0" width="10.0" x="3572.6908083541957" y="1556.106186074977"/>
          <y:Fill color="#FFFFFF" transparent="false"/>
          <y:BorderStyle color="#000000" type="line" width="1.0"/>
          <y:NodeLabel alignment="center" autoSizePolicy="content" fontFamily="Dialog" fontSize="13" fontStyle="plain" hasBackgroundColor="false" hasLineColor="false" hasText="false" height="4.0" horizontalTextPosition="center" iconTextGap="4" modelName="internal" modelPosition="c" textColor="#000000" verticalTextPosition="bottom" visible="true" width="4.0" x="3.0" y="3.0"/>
          <y:Shape type="ellipse"/>
        </y:ShapeNode>
      </data>
    </node>
    <node id="n117">
      <data key="d4"/>
      <data key="d6">
        <y:ShapeNode>
          <y:Geometry height="10.0" width="10.0" x="3595.0951850592337" y="1581.106186074977"/>
          <y:Fill color="#FFFFFF" transparent="false"/>
          <y:BorderStyle color="#000000" type="line" width="1.0"/>
          <y:NodeLabel alignment="center" autoSizePolicy="content" fontFamily="Dialog" fontSize="13" fontStyle="plain" hasBackgroundColor="false" hasLineColor="false" hasText="false" height="4.0" horizontalTextPosition="center" iconTextGap="4" modelName="internal" modelPosition="c" textColor="#000000" verticalTextPosition="bottom" visible="true" width="4.0" x="3.0" y="3.0"/>
          <y:Shape type="ellipse"/>
        </y:ShapeNode>
      </data>
    </node>
    <node id="n118">
      <data key="d4"/>
      <data key="d6">
        <y:ShapeNode>
          <y:Geometry height="10.0" width="10.0" x="2607.292682517292" y="1742.829668047657"/>
          <y:Fill color="#000000" color2="#000000" transparent="false"/>
          <y:BorderStyle color="#000000" type="line" width="1.0"/>
          <y:NodeLabel alignment="center" autoSizePolicy="content" fontFamily="Dialog" fontSize="12" fontStyle="plain" hasBackgroundColor="false" hasLineColor="false" hasText="false" height="4.0" horizontalTextPosition="center" iconTextGap="4" modelName="internal" modelPosition="c" textColor="#000000" verticalTextPosition="bottom" visible="true" width="4.0" x="3.0" y="3.0"/>
          <y:Shape type="diamond"/>
        </y:ShapeNode>
      </data>
    </node>
    <node id="n119">
      <data key="d4"/>
      <data key="d6">
        <y:ShapeNode>
          <y:Geometry height="10.0" width="10.0" x="2607.292682517292" y="1764.4378411690195"/>
          <y:Fill color="#FFFFFF" transparent="false"/>
          <y:BorderStyle color="#000000" type="line" width="1.0"/>
          <y:NodeLabel alignment="center" autoSizePolicy="content" fontFamily="Dialog" fontSize="13" fontStyle="plain" hasBackgroundColor="false" hasLineColor="false" hasText="false" height="4.0" horizontalTextPosition="center" iconTextGap="4" modelName="internal" modelPosition="c" textColor="#000000" verticalTextPosition="bottom" visible="true" width="4.0" x="3.0" y="3.0"/>
          <y:Shape type="ellipse"/>
        </y:ShapeNode>
      </data>
    </node>
    <node id="n120">
      <data key="d4"/>
      <data key="d6">
        <y:ShapeNode>
          <y:Geometry height="10.0" width="10.0" x="2629.747915553291" y="1742.829668047657"/>
          <y:Fill color="#FFFFFF" transparent="false"/>
          <y:BorderStyle color="#000000" type="line" width="1.0"/>
          <y:NodeLabel alignment="center" autoSizePolicy="content" fontFamily="Dialog" fontSize="13" fontStyle="plain" hasBackgroundColor="false" hasLineColor="false" hasText="false" height="4.0" horizontalTextPosition="center" iconTextGap="4" modelName="internal" modelPosition="c" textColor="#000000" verticalTextPosition="bottom" visible="true" width="4.0" x="3.0" y="3.0"/>
          <y:Shape type="ellipse"/>
        </y:ShapeNode>
      </data>
    </node>
    <node id="n121">
      <data key="d4"/>
      <data key="d6">
        <y:ShapeNode>
          <y:Geometry height="10.0" width="10.0" x="2893.3409571660663" y="1743.9421438880686"/>
          <y:Fill color="#000000" color2="#000000" transparent="false"/>
          <y:BorderStyle color="#000000" type="line" width="1.0"/>
          <y:NodeLabel alignment="center" autoSizePolicy="content" fontFamily="Dialog" fontSize="12" fontStyle="plain" hasBackgroundColor="false" hasLineColor="false" hasText="false" height="4.0" horizontalTextPosition="center" iconTextGap="4" modelName="internal" modelPosition="c" textColor="#000000" verticalTextPosition="bottom" visible="true" width="4.0" x="3.0" y="3.0"/>
          <y:Shape type="diamond"/>
        </y:ShapeNode>
      </data>
    </node>
    <node id="n122">
      <data key="d4"/>
      <data key="d6">
        <y:ShapeNode>
          <y:Geometry height="10.0" width="10.0" x="2893.3409571660663" y="1764.4378411690195"/>
          <y:Fill color="#FFFFFF" transparent="false"/>
          <y:BorderStyle color="#000000" type="line" width="1.0"/>
          <y:NodeLabel alignment="center" autoSizePolicy="content" fontFamily="Dialog" fontSize="13" fontStyle="plain" hasBackgroundColor="false" hasLineColor="false" hasText="false" height="4.0" horizontalTextPosition="center" iconTextGap="4" modelName="internal" modelPosition="c" textColor="#000000" verticalTextPosition="bottom" visible="true" width="4.0" x="3.0" y="3.0"/>
          <y:Shape type="ellipse"/>
        </y:ShapeNode>
      </data>
    </node>
    <node id="n123">
      <data key="d4"/>
      <data key="d6">
        <y:ShapeNode>
          <y:Geometry height="10.0" width="10.0" x="2915.796190202065" y="1742.829668047657"/>
          <y:Fill color="#FFFFFF" transparent="false"/>
          <y:BorderStyle color="#000000" type="line" width="1.0"/>
          <y:NodeLabel alignment="center" autoSizePolicy="content" fontFamily="Dialog" fontSize="13" fontStyle="plain" hasBackgroundColor="false" hasLineColor="false" hasText="false" height="4.0" horizontalTextPosition="center" iconTextGap="4" modelName="internal" modelPosition="c" textColor="#000000" verticalTextPosition="bottom" visible="true" width="4.0" x="3.0" y="3.0"/>
          <y:Shape type="ellipse"/>
        </y:ShapeNode>
      </data>
    </node>
    <node id="n124">
      <data key="d4"/>
      <data key="d6">
        <y:ShapeNode>
          <y:Geometry height="10.0" width="10.0" x="3177.741138079101" y="1743.9421438880686"/>
          <y:Fill color="#000000" color2="#000000" transparent="false"/>
          <y:BorderStyle color="#000000" type="line" width="1.0"/>
          <y:NodeLabel alignment="center" autoSizePolicy="content" fontFamily="Dialog" fontSize="12" fontStyle="plain" hasBackgroundColor="false" hasLineColor="false" hasText="false" height="4.0" horizontalTextPosition="center" iconTextGap="4" modelName="internal" modelPosition="c" textColor="#000000" verticalTextPosition="bottom" visible="true" width="4.0" x="3.0" y="3.0"/>
          <y:Shape type="diamond"/>
        </y:ShapeNode>
      </data>
    </node>
    <node id="n125">
      <data key="d4"/>
      <data key="d6">
        <y:ShapeNode>
          <y:Geometry height="10.0" width="10.0" x="3177.741138079101" y="1765.5503170094312"/>
          <y:Fill color="#FFFFFF" transparent="false"/>
          <y:BorderStyle color="#000000" type="line" width="1.0"/>
          <y:NodeLabel alignment="center" autoSizePolicy="content" fontFamily="Dialog" fontSize="13" fontStyle="plain" hasBackgroundColor="false" hasLineColor="false" hasText="false" height="4.0" horizontalTextPosition="center" iconTextGap="4" modelName="internal" modelPosition="c" textColor="#000000" verticalTextPosition="bottom" visible="true" width="4.0" x="3.0" y="3.0"/>
          <y:Shape type="ellipse"/>
        </y:ShapeNode>
      </data>
    </node>
    <node id="n126">
      <data key="d4"/>
      <data key="d6">
        <y:ShapeNode>
          <y:Geometry height="10.0" width="10.0" x="3202.741138079101" y="1743.9421438880686"/>
          <y:Fill color="#FFFFFF" transparent="false"/>
          <y:BorderStyle color="#000000" type="line" width="1.0"/>
          <y:NodeLabel alignment="center" autoSizePolicy="content" fontFamily="Dialog" fontSize="13" fontStyle="plain" hasBackgroundColor="false" hasLineColor="false" hasText="false" height="4.0" horizontalTextPosition="center" iconTextGap="4" modelName="internal" modelPosition="c" textColor="#000000" verticalTextPosition="bottom" visible="true" width="4.0" x="3.0" y="3.0"/>
          <y:Shape type="ellipse"/>
        </y:ShapeNode>
      </data>
    </node>
    <node id="n127">
      <data key="d4"/>
      <data key="d6">
        <y:ShapeNode>
          <y:Geometry height="10.0" width="10.0" x="2584.8374494812933" y="2385.3747003212525"/>
          <y:Fill color="#FFFFFF" transparent="false"/>
          <y:BorderStyle color="#000000" type="line" width="1.0"/>
          <y:NodeLabel alignment="center" autoSizePolicy="content" fontFamily="Dialog" fontSize="13" fontStyle="plain" hasBackgroundColor="false" hasLineColor="false" hasText="false" height="4.0" horizontalTextPosition="center" iconTextGap="4" modelName="internal" modelPosition="c" textColor="#000000" verticalTextPosition="bottom" visible="true" width="4.0" x="3.0" y="3.0"/>
          <y:Shape type="ellipse"/>
        </y:ShapeNode>
      </data>
    </node>
    <node id="n128">
      <data key="d6">
        <y:ShapeNode>
          <y:Geometry height="20.0" width="20.0" x="2680.2307841556144" y="2148.7624620602824"/>
          <y:Fill color="#9999FF" transparent="false"/>
          <y:BorderStyle color="#000000" type="line" width="1.0"/>
          <y:NodeLabel alignment="center" autoSizePolicy="node_width" fontFamily="Arial Black" fontSize="12" fontStyle="plain" hasBackgroundColor="false" hasLineColor="false" height="20.921875" horizontalTextPosition="center" iconTextGap="4" modelName="internal" modelPosition="c" textColor="#000000" verticalTextPosition="bottom" visible="true" width="20.0" x="0.0" y="-0.4609375">C</y:NodeLabel>
          <y:Shape type="ellipse"/>
        </y:ShapeNode>
      </data>
    </node>
    <node id="n129">
      <data key="d4"><![CDATA[http://www.chemspider.com/Chemical-Structure.4953958.html ]]></data>
      <data key="d6">
        <y:ShapeNode>
          <y:Geometry height="25.0" width="120.0" x="2723.334688665576" y="2148.7624620602824"/>
          <y:Fill color="#FFCC99" transparent="false"/>
          <y:BorderStyle color="#000000" type="line" width="1.0"/>
          <y:NodeLabel alignment="center" autoSizePolicy="content" fontFamily="Arial" fontSize="13" fontStyle="plain" hasBackgroundColor="false" hasLineColor="false" height="18.5234375" horizontalTextPosition="center" iconTextGap="4" modelName="internal" modelPosition="c" textColor="#000000" verticalTextPosition="bottom" visible="true" width="51.66455078125" x="34.167724609375" y="3.23828125">DHDOC</y:NodeLabel>
          <y:Shape type="hexagon"/>
        </y:ShapeNode>
      </data>
    </node>
    <node id="n130">
      <data key="d4"/>
      <data key="d6">
        <y:ShapeNode>
          <y:Geometry height="10.0" width="10.0" x="2549.3146940436923" y="1641.132676916112"/>
          <y:Fill color="#FFFFFF" transparent="false"/>
          <y:BorderStyle color="#000000" type="line" width="1.0"/>
          <y:NodeLabel alignment="center" autoSizePolicy="content" fontFamily="Dialog" fontSize="13" fontStyle="plain" hasBackgroundColor="false" hasLineColor="false" hasText="false" height="4.0" horizontalTextPosition="center" iconTextGap="4" modelName="internal" modelPosition="c" textColor="#000000" verticalTextPosition="bottom" visible="true" width="4.0" x="3.0" y="3.0"/>
          <y:Shape type="ellipse"/>
        </y:ShapeNode>
      </data>
    </node>
    <node id="n131">
      <data key="d6">
        <y:ShapeNode>
          <y:Geometry height="20.0" width="20.0" x="2773.334688665576" y="2110.6826002272396"/>
          <y:Fill color="#FFFFFF" transparent="false"/>
          <y:BorderStyle color="#000000" type="line" width="1.0"/>
          <y:NodeLabel alignment="center" autoSizePolicy="node_width" fontFamily="Arial Black" fontSize="30" fontStyle="plain" hasBackgroundColor="false" hasLineColor="false" height="46.3046875" horizontalTextPosition="center" iconTextGap="4" modelName="internal" modelPosition="c" textColor="#000000" verticalTextPosition="bottom" visible="true" width="20.0" x="0.0" y="-13.15234375">/</y:NodeLabel>
          <y:Shape type="ellipse"/>
        </y:ShapeNode>
      </data>
    </node>
    <node id="n132">
      <data key="d4"><![CDATA[http://www.chemspider.com/Chemical-Structure.4470861.html]]></data>
      <data key="d6">
        <y:ShapeNode>
          <y:Geometry height="25.0" width="120.0" x="2552.292682517292" y="2528.9893820004663"/>
          <y:Fill color="#FFCC99" transparent="false"/>
          <y:BorderStyle color="#000000" type="line" width="1.0"/>
          <y:NodeLabel alignment="center" autoSizePolicy="content" fontFamily="Arial" fontSize="13" fontStyle="plain" hasBackgroundColor="false" hasLineColor="false" height="18.5234375" horizontalTextPosition="center" iconTextGap="4" modelName="internal" modelPosition="c" textColor="#000000" verticalTextPosition="bottom" visible="true" width="113.83984375" x="3.080078125" y="3.23828125">17- deoxycortisone
</y:NodeLabel>
          <y:Shape type="hexagon"/>
        </y:ShapeNode>
      </data>
    </node>
    <node id="n133">
      <data key="d4"/>
      <data key="d6">
        <y:ShapeNode>
          <y:Geometry height="10.0" width="10.0" x="2607.292682517292" y="2383.941100321252"/>
          <y:Fill color="#000000" color2="#000000" transparent="false"/>
          <y:BorderStyle color="#000000" type="line" width="1.0"/>
          <y:NodeLabel alignment="center" autoSizePolicy="content" fontFamily="Dialog" fontSize="12" fontStyle="plain" hasBackgroundColor="false" hasLineColor="false" hasText="false" height="4.0" horizontalTextPosition="center" iconTextGap="4" modelName="internal" modelPosition="c" textColor="#000000" verticalTextPosition="bottom" visible="true" width="4.0" x="3.0" y="3.0"/>
          <y:Shape type="diamond"/>
        </y:ShapeNode>
      </data>
    </node>
    <node id="n134">
      <data key="d4"/>
      <data key="d6">
        <y:ShapeNode>
          <y:Geometry height="10.0" width="10.0" x="2607.292682517292" y="2407.5075003212523"/>
          <y:Fill color="#FFFFFF" transparent="false"/>
          <y:BorderStyle color="#000000" type="line" width="1.0"/>
          <y:NodeLabel alignment="center" autoSizePolicy="content" fontFamily="Dialog" fontSize="13" fontStyle="plain" hasBackgroundColor="false" hasLineColor="false" hasText="false" height="4.0" horizontalTextPosition="center" iconTextGap="4" modelName="internal" modelPosition="c" textColor="#000000" verticalTextPosition="bottom" visible="true" width="4.0" x="3.0" y="3.0"/>
          <y:Shape type="ellipse"/>
        </y:ShapeNode>
      </data>
    </node>
    <node id="n135">
      <data key="d6">
        <y:ShapeNode>
          <y:Geometry height="20.0" width="20.0" x="2602.292682517292" y="2436.7551671830515"/>
          <y:Fill color="#9999FF" transparent="false"/>
          <y:BorderStyle color="#000000" type="line" width="1.0"/>
          <y:NodeLabel alignment="center" autoSizePolicy="node_width" fontFamily="Arial Black" fontSize="12" fontStyle="plain" hasBackgroundColor="false" hasLineColor="false" height="20.921875" horizontalTextPosition="center" iconTextGap="4" modelName="internal" modelPosition="c" textColor="#000000" verticalTextPosition="bottom" visible="true" width="20.0" x="0.0" y="-0.4609375">C</y:NodeLabel>
          <y:Shape type="ellipse"/>
        </y:ShapeNode>
      </data>
    </node>
    <node id="n136">
      <data key="d6">
        <y:ShapeNode>
          <y:Geometry height="20.0" width="20.0" x="2893.334688665576" y="2461.7551671830515"/>
          <y:Fill color="#9999FF" transparent="false"/>
          <y:BorderStyle color="#000000" type="line" width="1.0"/>
          <y:NodeLabel alignment="center" autoSizePolicy="node_width" fontFamily="Arial Black" fontSize="12" fontStyle="plain" hasBackgroundColor="false" hasLineColor="false" height="20.921875" horizontalTextPosition="center" iconTextGap="4" modelName="internal" modelPosition="c" textColor="#000000" verticalTextPosition="bottom" visible="true" width="20.0" x="0.0" y="-0.4609375">C</y:NodeLabel>
          <y:Shape type="ellipse"/>
        </y:ShapeNode>
      </data>
    </node>
    <node id="n137">
      <data key="d4"><![CDATA[http://www.chemspider.com/Chemical-Structure.193441.html ]]></data>
      <data key="d6">
        <y:ShapeNode>
          <y:Geometry height="25.0" width="120.0" x="2843.334688665576" y="2528.9893820004663"/>
          <y:Fill color="#FFCC99" transparent="false"/>
          <y:BorderStyle color="#000000" type="line" width="1.0"/>
          <y:NodeLabel alignment="center" autoSizePolicy="content" fontFamily="Arial" fontSize="13" fontStyle="plain" hasBackgroundColor="false" hasLineColor="false" height="18.5234375" horizontalTextPosition="center" iconTextGap="4" modelName="internal" modelPosition="c" textColor="#000000" verticalTextPosition="bottom" visible="true" width="59.63720703125" x="30.181396484375" y="3.23828125">Cortisone
</y:NodeLabel>
          <y:Shape type="hexagon"/>
        </y:ShapeNode>
      </data>
    </node>
    <node id="n138">
      <data key="d4"><![CDATA[http://www.ensembl.org/Homo_sapiens/Gene/Summary?db=core;g=ENSG00000176387]]></data>
      <data key="d6">
        <y:ShapeNode>
          <y:Geometry height="20.0" width="120.0" x="2356.1650659992924" y="2461.7551671830515"/>
          <y:Fill color="#CCFFFF" transparent="false"/>
          <y:BorderStyle color="#000000" type="line" width="1.0"/>
          <y:NodeLabel alignment="center" autoSizePolicy="content" fontFamily="Arial" fontSize="13" fontStyle="plain" hasBackgroundColor="false" hasLineColor="false" height="18.5234375" horizontalTextPosition="center" iconTextGap="4" modelName="internal" modelPosition="c" textColor="#000000" verticalTextPosition="bottom" visible="true" width="61.80810546875" x="29.095947265625" y="0.73828125">HSD11B2</y:NodeLabel>
          <y:Shape type="roundrectangle"/>
        </y:ShapeNode>
      </data>
    </node>
    <node id="n139">
      <data key="d6">
        <y:ShapeNode>
          <y:Geometry height="20.0" width="20.0" x="2893.334688665576" y="2575.215788085211"/>
          <y:Fill color="#FFFFFF" transparent="false"/>
          <y:BorderStyle color="#000000" type="line" width="1.0"/>
          <y:NodeLabel alignment="center" autoSizePolicy="node_width" fontFamily="Arial Black" fontSize="30" fontStyle="plain" hasBackgroundColor="false" hasLineColor="false" height="46.3046875" horizontalTextPosition="center" iconTextGap="4" modelName="internal" modelPosition="c" textColor="#000000" verticalTextPosition="bottom" visible="true" width="20.0" x="0.0" y="-13.15234375">/</y:NodeLabel>
          <y:Shape type="ellipse"/>
        </y:ShapeNode>
      </data>
    </node>
    <node id="n140">
      <data key="d6">
        <y:ShapeNode>
          <y:Geometry height="20.0" width="20.0" x="2602.292682517292" y="2575.215788085211"/>
          <y:Fill color="#FFFFFF" transparent="false"/>
          <y:BorderStyle color="#000000" type="line" width="1.0"/>
          <y:NodeLabel alignment="center" autoSizePolicy="node_width" fontFamily="Arial Black" fontSize="30" fontStyle="plain" hasBackgroundColor="false" hasLineColor="false" height="46.3046875" horizontalTextPosition="center" iconTextGap="4" modelName="internal" modelPosition="c" textColor="#000000" verticalTextPosition="bottom" visible="true" width="20.0" x="0.0" y="-13.15234375">/</y:NodeLabel>
          <y:Shape type="ellipse"/>
        </y:ShapeNode>
      </data>
    </node>
    <node id="n141">
      <data key="d4"/>
      <data key="d6">
        <y:ShapeNode>
          <y:Geometry height="10.0" width="10.0" x="3261.988383745941" y="1543.5664816414792"/>
          <y:Fill color="#FFFFFF" transparent="false"/>
          <y:BorderStyle color="#000000" type="line" width="1.0"/>
          <y:NodeLabel alignment="center" autoSizePolicy="content" fontFamily="Dialog" fontSize="13" fontStyle="plain" hasBackgroundColor="false" hasLineColor="false" hasText="false" height="4.0" horizontalTextPosition="center" iconTextGap="4" modelName="internal" modelPosition="c" textColor="#000000" verticalTextPosition="bottom" visible="true" width="4.0" x="3.0" y="3.0"/>
          <y:Shape type="ellipse"/>
        </y:ShapeNode>
      </data>
    </node>
    <node id="n142">
      <data key="d4"><![CDATA[http://www.chemspider.com/Chemical-Structure.97201.html ]]></data>
      <data key="d6">
        <y:ShapeNode>
          <y:Geometry height="25.0" width="120.0" x="3122.741138079101" y="2323.441665513372"/>
          <y:Fill color="#FFCC99" transparent="false"/>
          <y:BorderStyle color="#000000" type="line" width="1.0"/>
          <y:NodeLabel alignment="center" autoSizePolicy="content" fontFamily="Arial" fontSize="13" fontStyle="plain" hasBackgroundColor="false" hasLineColor="false" height="18.5234375" horizontalTextPosition="center" iconTextGap="4" modelName="internal" modelPosition="c" textColor="#000000" verticalTextPosition="bottom" visible="true" width="69.01904296875" x="25.490478515625" y="3.23828125">11OH-AED</y:NodeLabel>
          <y:Shape type="hexagon"/>
        </y:ShapeNode>
      </data>
    </node>
    <node id="n143">
      <data key="d4"><![CDATA[http://www.chemspider.com/Chemical-Structure.194597.html]]></data>
      <data key="d6">
        <y:ShapeNode>
          <y:Geometry height="25.0" width="120.0" x="3122.741138079101" y="2528.9893820004663"/>
          <y:Fill color="#FFCC99" transparent="false"/>
          <y:BorderStyle color="#000000" type="line" width="1.0"/>
          <y:NodeLabel alignment="center" autoSizePolicy="content" fontFamily="Arial" fontSize="13" fontStyle="plain" hasBackgroundColor="false" hasLineColor="false" height="18.5234375" horizontalTextPosition="center" iconTextGap="4" modelName="internal" modelPosition="c" textColor="#000000" verticalTextPosition="bottom" visible="true" width="89.28076171875" x="15.359619140625" y="3.23828125">Adrenosterone</y:NodeLabel>
          <y:Shape type="hexagon"/>
        </y:ShapeNode>
      </data>
    </node>
    <node id="n144">
      <data key="d6">
        <y:ShapeNode>
          <y:Geometry height="20.0" width="20.0" x="3172.741138079101" y="2195.453995602231"/>
          <y:Fill color="#9999FF" transparent="false"/>
          <y:BorderStyle color="#000000" type="line" width="1.0"/>
          <y:NodeLabel alignment="center" autoSizePolicy="node_width" fontFamily="Arial Black" fontSize="12" fontStyle="plain" hasBackgroundColor="false" hasLineColor="false" height="20.921875" horizontalTextPosition="center" iconTextGap="4" modelName="internal" modelPosition="c" textColor="#000000" verticalTextPosition="bottom" visible="true" width="20.0" x="0.0" y="-0.4609375">C</y:NodeLabel>
          <y:Shape type="ellipse"/>
        </y:ShapeNode>
      </data>
    </node>
    <node id="n145">
      <data key="d6">
        <y:ShapeNode>
          <y:Geometry height="20.0" width="20.0" x="3172.741138079101" y="2486.856582000466"/>
          <y:Fill color="#9999FF" transparent="false"/>
          <y:BorderStyle color="#000000" type="line" width="1.0"/>
          <y:NodeLabel alignment="center" autoSizePolicy="node_width" fontFamily="Arial Black" fontSize="12" fontStyle="plain" hasBackgroundColor="false" hasLineColor="false" height="20.921875" horizontalTextPosition="center" iconTextGap="4" modelName="internal" modelPosition="c" textColor="#000000" verticalTextPosition="bottom" visible="true" width="20.0" x="0.0" y="-0.4609375">C</y:NodeLabel>
          <y:Shape type="ellipse"/>
        </y:ShapeNode>
      </data>
    </node>
    <node id="n146">
      <data key="d6">
        <y:ShapeNode>
          <y:Geometry height="20.0" width="20.0" x="3172.741138079101" y="2575.215788085211"/>
          <y:Fill color="#FFFFFF" transparent="false"/>
          <y:BorderStyle color="#000000" type="line" width="1.0"/>
          <y:NodeLabel alignment="center" autoSizePolicy="node_width" fontFamily="Arial Black" fontSize="30" fontStyle="plain" hasBackgroundColor="false" hasLineColor="false" height="46.3046875" horizontalTextPosition="center" iconTextGap="4" modelName="internal" modelPosition="c" textColor="#000000" verticalTextPosition="bottom" visible="true" width="20.0" x="0.0" y="-13.15234375">/</y:NodeLabel>
          <y:Shape type="ellipse"/>
        </y:ShapeNode>
      </data>
    </node>
    <node id="n147">
      <data key="d4"/>
      <data key="d6">
        <y:ShapeNode>
          <y:Geometry height="10.0" width="10.0" x="2487.6641902006786" y="2225.453995602231"/>
          <y:Fill color="#000000" color2="#000000" transparent="false"/>
          <y:BorderStyle color="#000000" type="line" width="1.0"/>
          <y:NodeLabel alignment="center" autoSizePolicy="content" fontFamily="Dialog" fontSize="12" fontStyle="plain" hasBackgroundColor="false" hasLineColor="false" hasText="false" height="4.0" horizontalTextPosition="center" iconTextGap="4" modelName="internal" modelPosition="c" textColor="#000000" verticalTextPosition="bottom" visible="true" width="4.0" x="3.0" y="3.0"/>
          <y:Shape type="diamond"/>
        </y:ShapeNode>
      </data>
    </node>
    <node id="n148">
      <data key="d4"/>
      <data key="d6">
        <y:ShapeNode>
          <y:Geometry height="10.0" width="10.0" x="2513.569221211148" y="2200.453995602231"/>
          <y:Fill color="#FFFFFF" transparent="false"/>
          <y:BorderStyle color="#000000" type="line" width="1.0"/>
          <y:NodeLabel alignment="center" autoSizePolicy="content" fontFamily="Dialog" fontSize="13" fontStyle="plain" hasBackgroundColor="false" hasLineColor="false" hasText="false" height="4.0" horizontalTextPosition="center" iconTextGap="4" modelName="internal" modelPosition="c" textColor="#000000" verticalTextPosition="bottom" visible="true" width="4.0" x="3.0" y="3.0"/>
          <y:Shape type="ellipse"/>
        </y:ShapeNode>
      </data>
    </node>
    <node id="n149">
      <data key="d4"/>
      <data key="d6">
        <y:ShapeNode>
          <y:Geometry height="10.0" width="10.0" x="2513.569221211148" y="2225.453995602231"/>
          <y:Fill color="#FFFFFF" transparent="false"/>
          <y:BorderStyle color="#000000" type="line" width="1.0"/>
          <y:NodeLabel alignment="center" autoSizePolicy="content" fontFamily="Dialog" fontSize="13" fontStyle="plain" hasBackgroundColor="false" hasLineColor="false" hasText="false" height="4.0" horizontalTextPosition="center" iconTextGap="4" modelName="internal" modelPosition="c" textColor="#000000" verticalTextPosition="bottom" visible="true" width="4.0" x="3.0" y="3.0"/>
          <y:Shape type="ellipse"/>
        </y:ShapeNode>
      </data>
    </node>
    <node id="n150">
      <data key="d4"/>
      <data key="d6">
        <y:ShapeNode>
          <y:Geometry height="10.0" width="10.0" x="2497.660034988823" y="2466.7551671830515"/>
          <y:Fill color="#000000" color2="#000000" transparent="false"/>
          <y:BorderStyle color="#000000" type="line" width="1.0"/>
          <y:NodeLabel alignment="center" autoSizePolicy="content" fontFamily="Dialog" fontSize="12" fontStyle="plain" hasBackgroundColor="false" hasLineColor="false" hasText="false" height="4.0" horizontalTextPosition="center" iconTextGap="4" modelName="internal" modelPosition="c" textColor="#000000" verticalTextPosition="bottom" visible="true" width="4.0" x="3.0" y="3.0"/>
          <y:Shape type="diamond"/>
        </y:ShapeNode>
      </data>
    </node>
    <node id="n151">
      <data key="d4"/>
      <data key="d6">
        <y:ShapeNode>
          <y:Geometry height="10.0" width="10.0" x="2523.5650659992925" y="2491.856582000466"/>
          <y:Fill color="#FFFFFF" transparent="false"/>
          <y:BorderStyle color="#000000" type="line" width="1.0"/>
          <y:NodeLabel alignment="center" autoSizePolicy="content" fontFamily="Dialog" fontSize="13" fontStyle="plain" hasBackgroundColor="false" hasLineColor="false" hasText="false" height="4.0" horizontalTextPosition="center" iconTextGap="4" modelName="internal" modelPosition="c" textColor="#000000" verticalTextPosition="bottom" visible="true" width="4.0" x="3.0" y="3.0"/>
          <y:Shape type="ellipse"/>
        </y:ShapeNode>
      </data>
    </node>
    <node id="n152">
      <data key="d4"/>
      <data key="d6">
        <y:ShapeNode>
          <y:Geometry height="10.0" width="10.0" x="2523.5650659992925" y="2441.7551671830515"/>
          <y:Fill color="#FFFFFF" transparent="false"/>
          <y:BorderStyle color="#000000" type="line" width="1.0"/>
          <y:NodeLabel alignment="center" autoSizePolicy="content" fontFamily="Dialog" fontSize="13" fontStyle="plain" hasBackgroundColor="false" hasLineColor="false" hasText="false" height="4.0" horizontalTextPosition="center" iconTextGap="4" modelName="internal" modelPosition="c" textColor="#000000" verticalTextPosition="bottom" visible="true" width="4.0" x="3.0" y="3.0"/>
          <y:Shape type="ellipse"/>
        </y:ShapeNode>
      </data>
    </node>
    <node id="n153">
      <data key="d4"/>
      <data key="d6">
        <y:ShapeNode>
          <y:Geometry height="10.0" width="10.0" x="2523.5650659992925" y="2466.7551671830515"/>
          <y:Fill color="#FFFFFF" transparent="false"/>
          <y:BorderStyle color="#000000" type="line" width="1.0"/>
          <y:NodeLabel alignment="center" autoSizePolicy="content" fontFamily="Dialog" fontSize="13" fontStyle="plain" hasBackgroundColor="false" hasLineColor="false" hasText="false" height="4.0" horizontalTextPosition="center" iconTextGap="4" modelName="internal" modelPosition="c" textColor="#000000" verticalTextPosition="bottom" visible="true" width="4.0" x="3.0" y="3.0"/>
          <y:Shape type="ellipse"/>
        </y:ShapeNode>
      </data>
    </node>
    <node id="n154">
      <data key="d4"/>
      <data key="d6">
        <y:ShapeNode>
          <y:Geometry height="10.0" width="10.0" x="2607.292682517292" y="2177.669155325919"/>
          <y:Fill color="#FFFFFF" transparent="false"/>
          <y:BorderStyle color="#000000" type="line" width="1.0"/>
          <y:NodeLabel alignment="center" autoSizePolicy="content" fontFamily="Dialog" fontSize="13" fontStyle="plain" hasBackgroundColor="false" hasLineColor="false" hasText="false" height="4.0" horizontalTextPosition="center" iconTextGap="4" modelName="internal" modelPosition="c" textColor="#000000" verticalTextPosition="bottom" visible="true" width="4.0" x="3.0" y="3.0"/>
          <y:Shape type="ellipse"/>
        </y:ShapeNode>
      </data>
    </node>
    <node id="n155">
      <data key="d4"/>
      <data key="d6">
        <y:ShapeNode>
          <y:Geometry height="10.0" width="10.0" x="2647.292682517292" y="2156.2624620602824"/>
          <y:Fill color="#FFFFFF" transparent="false"/>
          <y:BorderStyle color="#000000" type="line" width="1.0"/>
          <y:NodeLabel alignment="center" autoSizePolicy="content" fontFamily="Dialog" fontSize="13" fontStyle="plain" hasBackgroundColor="false" hasLineColor="false" hasText="false" height="4.0" horizontalTextPosition="center" iconTextGap="4" modelName="internal" modelPosition="c" textColor="#000000" verticalTextPosition="bottom" visible="true" width="4.0" x="3.0" y="3.0"/>
          <y:Shape type="ellipse"/>
        </y:ShapeNode>
      </data>
    </node>
    <node id="n156">
      <data key="d4"/>
      <data key="d6">
        <y:ShapeNode>
          <y:Geometry height="10.0" width="10.0" x="2607.292682517292" y="2156.2624620602824"/>
          <y:Fill color="#000000" color2="#000000" transparent="false"/>
          <y:BorderStyle color="#000000" type="line" width="1.0"/>
          <y:NodeLabel alignment="center" autoSizePolicy="content" fontFamily="Dialog" fontSize="12" fontStyle="plain" hasBackgroundColor="false" hasLineColor="false" hasText="false" height="4.0" horizontalTextPosition="center" iconTextGap="4" modelName="internal" modelPosition="c" textColor="#000000" verticalTextPosition="bottom" visible="true" width="4.0" x="3.0" y="3.0"/>
          <y:Shape type="diamond"/>
        </y:ShapeNode>
      </data>
    </node>
    <node id="n157">
      <data key="d6">
        <y:ShapeNode>
          <y:Geometry height="20.0" width="20.0" x="3444.1997330731456" y="2126.2624620602824"/>
          <y:Fill color="#9999FF" transparent="false"/>
          <y:BorderStyle color="#000000" type="line" width="1.0"/>
          <y:NodeLabel alignment="center" autoSizePolicy="node_width" fontFamily="Arial Black" fontSize="12" fontStyle="plain" hasBackgroundColor="false" hasLineColor="false" height="20.921875" horizontalTextPosition="center" iconTextGap="4" modelName="internal" modelPosition="c" textColor="#000000" verticalTextPosition="bottom" visible="true" width="20.0" x="0.0" y="-0.4609375">C</y:NodeLabel>
          <y:Shape type="ellipse"/>
        </y:ShapeNode>
      </data>
    </node>
    <node id="n158">
      <data key="d6">
        <y:ShapeNode>
          <y:Geometry height="20.0" width="20.0" x="3650.315022268646" y="2252.9768525091654"/>
          <y:Fill color="#FFFFFF" transparent="false"/>
          <y:BorderStyle color="#000000" type="line" width="1.0"/>
          <y:NodeLabel alignment="center" autoSizePolicy="node_width" fontFamily="Arial Black" fontSize="30" fontStyle="plain" hasBackgroundColor="false" hasLineColor="false" height="46.3046875" horizontalTextPosition="center" iconTextGap="4" modelName="internal" modelPosition="c" textColor="#000000" verticalTextPosition="bottom" visible="true" width="20.0" x="0.0" y="-13.15234375">/</y:NodeLabel>
          <y:Shape type="ellipse"/>
        </y:ShapeNode>
      </data>
    </node>
    <node id="n159">
      <data key="d4"><![CDATA[http://www.chemspider.com/Chemical-Structure.5553.html]]></data>
      <data key="d6">
        <y:ShapeNode>
          <y:Geometry height="25.0" width="120.0" x="3512.967317835148" y="2250.4768525091654"/>
          <y:Fill color="#FFCC99" transparent="false"/>
          <y:BorderStyle color="#000000" type="line" width="1.0"/>
          <y:NodeLabel alignment="center" autoSizePolicy="content" fontFamily="Arial" fontSize="13" fontStyle="plain" hasBackgroundColor="false" hasLineColor="false" height="47.5703125" horizontalTextPosition="center" iconTextGap="4" modelName="internal" modelPosition="c" textColor="#000000" verticalTextPosition="bottom" visible="true" width="40.1181640625" x="39.94091796875" y="-11.28515625">
Estriol

</y:NodeLabel>
          <y:Shape type="hexagon"/>
        </y:ShapeNode>
      </data>
    </node>
    <node id="n160">
      <data key="d4"><![CDATA[http://www.ebi.ac.uk/interpro/entry/IPR020469]]></data>
      <data key="d6">
        <y:ShapeNode>
          <y:Geometry height="20.0" width="120.0" x="3828.787502162187" y="2196.796141279434"/>
          <y:Fill color="#CCFFFF" transparent="false"/>
          <y:BorderStyle color="#000000" type="line" width="1.0"/>
          <y:NodeLabel alignment="center" autoSizePolicy="content" fontFamily="Arial" fontSize="10" fontStyle="plain" hasBackgroundColor="false" hasLineColor="false" height="15.171875" horizontalTextPosition="center" iconTextGap="4" modelName="internal" modelPosition="c" textColor="#000000" verticalTextPosition="bottom" visible="true" width="82.3740234375" x="18.81298828125" y="2.4140625">16a-hydroxylases</y:NodeLabel>
          <y:Shape type="roundrectangle"/>
        </y:ShapeNode>
      </data>
    </node>
    <node id="n161">
      <data key="d6">
        <y:ShapeNode>
          <y:Geometry height="20.0" width="20.0" x="3562.967317835148" y="2181.796141279434"/>
          <y:Fill color="#9999FF" transparent="false"/>
          <y:BorderStyle color="#000000" type="line" width="1.0"/>
          <y:NodeLabel alignment="center" autoSizePolicy="node_width" fontFamily="Arial Black" fontSize="12" fontStyle="plain" hasBackgroundColor="false" hasLineColor="false" height="20.921875" horizontalTextPosition="center" iconTextGap="4" modelName="internal" modelPosition="c" textColor="#000000" verticalTextPosition="bottom" visible="true" width="20.0" x="0.0" y="-0.4609375">C</y:NodeLabel>
          <y:Shape type="ellipse"/>
        </y:ShapeNode>
      </data>
    </node>
    <node id="n162">
      <data key="d6">
        <y:ShapeNode>
          <y:Geometry height="20.0" width="20.0" x="3277.741138079101" y="2211.796141279434"/>
          <y:Fill color="#9999FF" transparent="false"/>
          <y:BorderStyle color="#000000" type="line" width="1.0"/>
          <y:NodeLabel alignment="center" autoSizePolicy="node_width" fontFamily="Arial Black" fontSize="12" fontStyle="plain" hasBackgroundColor="false" hasLineColor="false" height="20.921875" horizontalTextPosition="center" iconTextGap="4" modelName="internal" modelPosition="c" textColor="#000000" verticalTextPosition="bottom" visible="true" width="20.0" x="0.0" y="-0.4609375">C</y:NodeLabel>
          <y:Shape type="ellipse"/>
        </y:ShapeNode>
      </data>
    </node>
    <node id="n163">
      <data key="d4"/>
      <data key="d6">
        <y:ShapeNode>
          <y:Geometry height="10.0" width="10.0" x="3390.9704355761232" y="2131.2624620602824"/>
          <y:Fill color="#FFFFFF" transparent="false"/>
          <y:BorderStyle color="#000000" type="line" width="1.0"/>
          <y:NodeLabel alignment="center" autoSizePolicy="content" fontFamily="Dialog" fontSize="13" fontStyle="plain" hasBackgroundColor="false" hasLineColor="false" hasText="false" height="4.0" horizontalTextPosition="center" iconTextGap="4" modelName="internal" modelPosition="c" textColor="#000000" verticalTextPosition="bottom" visible="true" width="4.0" x="3.0" y="3.0"/>
          <y:Shape type="ellipse"/>
        </y:ShapeNode>
      </data>
    </node>
    <node id="n164">
      <data key="d4"/>
      <data key="d6">
        <y:ShapeNode>
          <y:Geometry height="10.0" width="10.0" x="3362.741138079101" y="2156.2624620602824"/>
          <y:Fill color="#FFFFFF" transparent="false"/>
          <y:BorderStyle color="#000000" type="line" width="1.0"/>
          <y:NodeLabel alignment="center" autoSizePolicy="content" fontFamily="Dialog" fontSize="13" fontStyle="plain" hasBackgroundColor="false" hasLineColor="false" hasText="false" height="4.0" horizontalTextPosition="center" iconTextGap="4" modelName="internal" modelPosition="c" textColor="#000000" verticalTextPosition="bottom" visible="true" width="4.0" x="3.0" y="3.0"/>
          <y:Shape type="ellipse"/>
        </y:ShapeNode>
      </data>
    </node>
    <node id="n165">
      <data key="d4"><![CDATA[http://www.ensembl.org/Homo_sapiens/Gene/Summary?db=core;g=ENSG00000203857]]></data>
      <data key="d6">
        <y:ShapeNode>
          <y:Geometry height="20.0" width="120.0" x="2338.2145664190193" y="1398.0843467529653"/>
          <y:Fill color="#CCFFFF" transparent="false"/>
          <y:BorderStyle color="#000000" type="line" width="1.0"/>
          <y:NodeLabel alignment="center" autoSizePolicy="content" fontFamily="Arial" fontSize="13" fontStyle="plain" hasBackgroundColor="false" hasLineColor="false" height="18.5234375" horizontalTextPosition="center" iconTextGap="4" modelName="internal" modelPosition="c" textColor="#000000" verticalTextPosition="bottom" visible="true" width="54.578125" x="32.7109375" y="0.73828125">HSD3B1</y:NodeLabel>
          <y:Shape type="roundrectangle"/>
        </y:ShapeNode>
      </data>
    </node>
    <node id="n166">
      <data key="d6">
        <y:ShapeNode>
          <y:Geometry height="20.0" width="20.0" x="2471.2220083444545" y="1430.9216144124573"/>
          <y:Fill color="#CC99FF" transparent="false"/>
          <y:BorderStyle color="#000000" type="line" width="1.0"/>
          <y:NodeLabel alignment="center" autoSizePolicy="content" fontFamily="Arial Black" fontSize="12" fontStyle="plain" hasBackgroundColor="false" hasLineColor="false" height="20.921875" horizontalTextPosition="center" iconTextGap="4" modelName="internal" modelPosition="c" textColor="#000000" verticalTextPosition="bottom" visible="true" width="23.330078125" x="-1.6650390625" y="-0.4609375">OR</y:NodeLabel>
          <y:Shape type="ellipse"/>
        </y:ShapeNode>
      </data>
    </node>
    <node id="n167">
      <data key="d4"/>
      <data key="d6">
        <y:ShapeNode>
          <y:Geometry height="10.0" width="10.0" x="2476.2220083444545" y="1405.485657029993"/>
          <y:Fill color="#000000" color2="#000000" transparent="false"/>
          <y:BorderStyle color="#000000" type="line" width="1.0"/>
          <y:NodeLabel alignment="center" autoSizePolicy="content" fontFamily="Dialog" fontSize="12" fontStyle="plain" hasBackgroundColor="false" hasLineColor="false" hasText="false" height="4.0" horizontalTextPosition="center" iconTextGap="4" modelName="internal" modelPosition="c" textColor="#000000" verticalTextPosition="bottom" visible="true" width="4.0" x="3.0" y="3.0"/>
          <y:Shape type="diamond"/>
        </y:ShapeNode>
      </data>
    </node>
    <node id="n168">
      <data key="d4"/>
      <data key="d6">
        <y:ShapeNode>
          <y:Geometry height="10.0" width="10.0" x="2476.2220083444545" y="1468.7588820719493"/>
          <y:Fill color="#000000" color2="#000000" transparent="false"/>
          <y:BorderStyle color="#000000" type="line" width="1.0"/>
          <y:NodeLabel alignment="center" autoSizePolicy="content" fontFamily="Dialog" fontSize="12" fontStyle="plain" hasBackgroundColor="false" hasLineColor="false" hasText="false" height="4.0" horizontalTextPosition="center" iconTextGap="4" modelName="internal" modelPosition="c" textColor="#000000" verticalTextPosition="bottom" visible="true" width="4.0" x="3.0" y="3.0"/>
          <y:Shape type="diamond"/>
        </y:ShapeNode>
      </data>
    </node>
    <node id="n169">
      <data key="d4"/>
      <data key="d6">
        <y:ShapeNode>
          <y:Geometry height="10.0" width="10.0" x="3032.2069100883887" y="1276.8927889895388"/>
          <y:Fill color="#000000" color2="#000000" transparent="false"/>
          <y:BorderStyle color="#000000" type="line" width="1.0"/>
          <y:NodeLabel alignment="center" autoSizePolicy="content" fontFamily="Dialog" fontSize="12" fontStyle="plain" hasBackgroundColor="false" hasLineColor="false" hasText="false" height="4.0" horizontalTextPosition="center" iconTextGap="4" modelName="internal" modelPosition="c" textColor="#000000" verticalTextPosition="bottom" visible="true" width="4.0" x="3.0" y="3.0"/>
          <y:Shape type="diamond"/>
        </y:ShapeNode>
      </data>
    </node>
    <node id="n170">
      <data key="d4"/>
      <data key="d6">
        <y:ShapeNode>
          <y:Geometry height="10.0" width="10.0" x="3031.7079307389827" y="1249.41458294208"/>
          <y:Fill color="#FFFFFF" transparent="false"/>
          <y:BorderStyle color="#000000" type="line" width="1.0"/>
          <y:NodeLabel alignment="center" autoSizePolicy="content" fontFamily="Dialog" fontSize="13" fontStyle="plain" hasBackgroundColor="false" hasLineColor="false" hasText="false" height="4.0" horizontalTextPosition="center" iconTextGap="4" modelName="internal" modelPosition="c" textColor="#000000" verticalTextPosition="bottom" visible="true" width="4.0" x="3.0" y="3.0"/>
          <y:Shape type="ellipse"/>
        </y:ShapeNode>
      </data>
    </node>
    <node id="n171">
      <data key="d4"/>
      <data key="d6">
        <y:ShapeNode>
          <y:Geometry height="10.0" width="10.0" x="3803.41842758452" y="2201.796141279434"/>
          <y:Fill color="#000000" color2="#000000" transparent="false"/>
          <y:BorderStyle color="#000000" type="line" width="1.0"/>
          <y:NodeLabel alignment="center" autoSizePolicy="content" fontFamily="Dialog" fontSize="12" fontStyle="plain" hasBackgroundColor="false" hasLineColor="false" hasText="false" height="4.0" horizontalTextPosition="center" iconTextGap="4" modelName="internal" modelPosition="c" textColor="#000000" verticalTextPosition="bottom" visible="true" width="4.0" x="3.0" y="3.0"/>
          <y:Shape type="diamond"/>
        </y:ShapeNode>
      </data>
    </node>
    <node id="n172">
      <data key="d4"/>
      <data key="d6">
        <y:ShapeNode>
          <y:Geometry height="10.0" width="10.0" x="3783.1603829074875" y="2186.796141279434"/>
          <y:Fill color="#FFFFFF" transparent="false"/>
          <y:BorderStyle color="#000000" type="line" width="1.0"/>
          <y:NodeLabel alignment="center" autoSizePolicy="content" fontFamily="Dialog" fontSize="13" fontStyle="plain" hasBackgroundColor="false" hasLineColor="false" hasText="false" height="4.0" horizontalTextPosition="center" iconTextGap="4" modelName="internal" modelPosition="c" textColor="#000000" verticalTextPosition="bottom" visible="true" width="4.0" x="3.0" y="3.0"/>
          <y:Shape type="ellipse"/>
        </y:ShapeNode>
      </data>
    </node>
    <node id="n173">
      <data key="d4"/>
      <data key="d6">
        <y:ShapeNode>
          <y:Geometry height="10.0" width="10.0" x="2513.569221211148" y="2290.6679147929917"/>
          <y:Fill color="#000000" color2="#000000" transparent="false"/>
          <y:BorderStyle color="#000000" type="line" width="1.0"/>
          <y:NodeLabel alignment="center" autoSizePolicy="content" fontFamily="Dialog" fontSize="12" fontStyle="plain" hasBackgroundColor="false" hasLineColor="false" hasText="false" height="4.0" horizontalTextPosition="center" iconTextGap="4" modelName="internal" modelPosition="c" textColor="#000000" verticalTextPosition="bottom" visible="true" width="4.0" x="3.0" y="3.0"/>
          <y:Shape type="diamond"/>
        </y:ShapeNode>
      </data>
    </node>
    <node id="n174">
      <data key="d6">
        <y:ShapeNode>
          <y:Geometry height="20.0" width="20.0" x="2508.569221211148" y="2245.5554104196453"/>
          <y:Fill color="#CC99FF" transparent="false"/>
          <y:BorderStyle color="#000000" type="line" width="1.0"/>
          <y:NodeLabel alignment="center" autoSizePolicy="content" fontFamily="Arial Black" fontSize="12" fontStyle="plain" hasBackgroundColor="false" hasLineColor="false" height="20.921875" horizontalTextPosition="center" iconTextGap="4" modelName="internal" modelPosition="c" textColor="#000000" verticalTextPosition="bottom" visible="true" width="23.330078125" x="-1.6650390625" y="-0.4609375">OR</y:NodeLabel>
          <y:Shape type="ellipse"/>
        </y:ShapeNode>
      </data>
    </node>
    <node id="n175">
      <data key="d4"/>
      <data key="d6">
        <y:ShapeNode>
          <y:Geometry height="10.0" width="10.0" x="2513.569221211148" y="2313.441665513372"/>
          <y:Fill color="#FFFFFF" transparent="false"/>
          <y:BorderStyle color="#000000" type="line" width="1.0"/>
          <y:NodeLabel alignment="center" autoSizePolicy="content" fontFamily="Dialog" fontSize="13" fontStyle="plain" hasBackgroundColor="false" hasLineColor="false" hasText="false" height="4.0" horizontalTextPosition="center" iconTextGap="4" modelName="internal" modelPosition="c" textColor="#000000" verticalTextPosition="bottom" visible="true" width="4.0" x="3.0" y="3.0"/>
          <y:Shape type="ellipse"/>
        </y:ShapeNode>
      </data>
    </node>
    <node id="n176">
      <data key="d4"/>
      <data key="d6">
        <y:ShapeNode>
          <y:Geometry height="10.0" width="10.0" x="3255.0902054282833" y="1306.2935734893597"/>
          <y:Fill color="#FFFFFF" transparent="false"/>
          <y:BorderStyle color="#000000" type="line" width="1.0"/>
          <y:NodeLabel alignment="center" autoSizePolicy="content" fontFamily="Dialog" fontSize="13" fontStyle="plain" hasBackgroundColor="false" hasLineColor="false" hasText="false" height="4.0" horizontalTextPosition="center" iconTextGap="4" modelName="internal" modelPosition="c" textColor="#000000" verticalTextPosition="bottom" visible="true" width="4.0" x="3.0" y="3.0"/>
          <y:Shape type="ellipse"/>
        </y:ShapeNode>
      </data>
    </node>
    <node id="n177">
      <data key="d4"><![CDATA[http://www.ensembl.org/Homo_sapiens/Gene/Summary?db=core;g=ENSG00000196139]]></data>
      <data key="d6">
        <y:ShapeNode>
          <y:Geometry height="20.0" width="120.0" x="3479.8405580236185" y="1195.1354868241926"/>
          <y:Fill color="#CCFFFF" transparent="false"/>
          <y:BorderStyle color="#000000" type="line" width="1.0"/>
          <y:NodeLabel alignment="center" autoSizePolicy="content" fontFamily="Arial" fontSize="10" fontStyle="plain" hasBackgroundColor="false" hasLineColor="false" height="15.171875" horizontalTextPosition="center" iconTextGap="4" modelName="internal" modelPosition="c" textColor="#000000" verticalTextPosition="bottom" visible="true" width="99.5908203125" x="10.20458984375" y="2.4140625">AKR1C3 (HSD17B5) </y:NodeLabel>
          <y:Shape type="roundrectangle"/>
        </y:ShapeNode>
      </data>
    </node>
    <node id="n178">
      <data key="d6">
        <y:ShapeNode>
          <y:Geometry height="20.0" width="20.0" x="3344.1997330731456" y="1285.9177146101615"/>
          <y:Fill color="#CC99FF" transparent="false"/>
          <y:BorderStyle color="#000000" type="line" width="1.0"/>
          <y:NodeLabel alignment="center" autoSizePolicy="content" fontFamily="Arial Black" fontSize="12" fontStyle="plain" hasBackgroundColor="false" hasLineColor="false" height="20.921875" horizontalTextPosition="center" iconTextGap="4" modelName="internal" modelPosition="c" textColor="#000000" verticalTextPosition="bottom" visible="true" width="23.330078125" x="-1.6650390625" y="-0.4609375">OR</y:NodeLabel>
          <y:Shape type="ellipse"/>
        </y:ShapeNode>
      </data>
    </node>
    <node id="n179">
      <data key="d6">
        <y:ShapeNode>
          <y:Geometry height="20.0" width="20.0" x="3444.1997330731456" y="1285.9177146101615"/>
          <y:Fill color="#CC99FF" transparent="false"/>
          <y:BorderStyle color="#000000" type="line" width="1.0"/>
          <y:NodeLabel alignment="center" autoSizePolicy="content" fontFamily="Arial Black" fontSize="12" fontStyle="plain" hasBackgroundColor="false" hasLineColor="false" height="20.921875" horizontalTextPosition="center" iconTextGap="4" modelName="internal" modelPosition="c" textColor="#000000" verticalTextPosition="bottom" visible="true" width="23.330078125" x="-1.6650390625" y="-0.4609375">OR</y:NodeLabel>
          <y:Shape type="ellipse"/>
        </y:ShapeNode>
      </data>
    </node>
    <node id="n180">
      <data key="d6">
        <y:ShapeNode>
          <y:Geometry height="20.0" width="20.0" x="3419.1997330731456" y="1285.9177146101615"/>
          <y:Fill color="#CC99FF" transparent="false"/>
          <y:BorderStyle color="#000000" type="line" width="1.0"/>
          <y:NodeLabel alignment="center" autoSizePolicy="content" fontFamily="Arial Black" fontSize="12" fontStyle="plain" hasBackgroundColor="false" hasLineColor="false" height="20.921875" horizontalTextPosition="center" iconTextGap="4" modelName="internal" modelPosition="c" textColor="#000000" verticalTextPosition="bottom" visible="true" width="23.330078125" x="-1.6650390625" y="-0.4609375">OR</y:NodeLabel>
          <y:Shape type="ellipse"/>
        </y:ShapeNode>
      </data>
    </node>
    <node id="n181">
      <data key="d6">
        <y:ShapeNode>
          <y:Geometry height="20.0" width="20.0" x="3394.1997330731456" y="1285.9177146101615"/>
          <y:Fill color="#CC99FF" transparent="false"/>
          <y:BorderStyle color="#000000" type="line" width="1.0"/>
          <y:NodeLabel alignment="center" autoSizePolicy="content" fontFamily="Arial Black" fontSize="12" fontStyle="plain" hasBackgroundColor="false" hasLineColor="false" height="20.921875" horizontalTextPosition="center" iconTextGap="4" modelName="internal" modelPosition="c" textColor="#000000" verticalTextPosition="bottom" visible="true" width="23.330078125" x="-1.6650390625" y="-0.4609375">OR</y:NodeLabel>
          <y:Shape type="ellipse"/>
        </y:ShapeNode>
      </data>
    </node>
    <node id="n182">
      <data key="d6">
        <y:ShapeNode>
          <y:Geometry height="20.0" width="20.0" x="3369.1997330731456" y="1285.9177146101615"/>
          <y:Fill color="#CC99FF" transparent="false"/>
          <y:BorderStyle color="#000000" type="line" width="1.0"/>
          <y:NodeLabel alignment="center" autoSizePolicy="content" fontFamily="Arial Black" fontSize="12" fontStyle="plain" hasBackgroundColor="false" hasLineColor="false" height="20.921875" horizontalTextPosition="center" iconTextGap="4" modelName="internal" modelPosition="c" textColor="#000000" verticalTextPosition="bottom" visible="true" width="23.330078125" x="-1.6650390625" y="-0.4609375">OR</y:NodeLabel>
          <y:Shape type="ellipse"/>
        </y:ShapeNode>
      </data>
    </node>
    <node id="n183">
      <data key="d4"><![CDATA[http://www.ensembl.org/Homo_sapiens/Gene/Summary?db=core;g=ENSG00000108786]]></data>
      <data key="d6">
        <y:ShapeNode>
          <y:Geometry height="20.0" width="120.0" x="3208.5589081226726" y="1195.1354868241926"/>
          <y:Fill color="#CCFFFF" transparent="false"/>
          <y:BorderStyle color="#000000" type="line" width="1.0"/>
          <y:NodeLabel alignment="center" autoSizePolicy="content" fontFamily="Arial" fontSize="13" fontStyle="plain" hasBackgroundColor="false" hasLineColor="false" height="18.5234375" horizontalTextPosition="center" iconTextGap="4" modelName="internal" modelPosition="c" textColor="#000000" verticalTextPosition="bottom" visible="true" width="61.80810546875" x="29.095947265625" y="0.73828125">HSD17B1</y:NodeLabel>
          <y:Shape type="roundrectangle"/>
        </y:ShapeNode>
      </data>
    </node>
    <node id="n184">
      <data key="d4"><![CDATA[http://www.ensembl.org/Homo_sapiens/Gene/Summary?db=core;g=ENSG00000130948]]></data>
      <data key="d6">
        <y:ShapeNode>
          <y:Geometry height="20.0" width="120.0" x="3344.1997330731456" y="1195.1354868241926"/>
          <y:Fill color="#CCFFFF" transparent="false"/>
          <y:BorderStyle color="#000000" type="line" width="1.0"/>
          <y:NodeLabel alignment="center" autoSizePolicy="content" fontFamily="Arial" fontSize="13" fontStyle="plain" hasBackgroundColor="false" hasLineColor="false" height="18.5234375" horizontalTextPosition="center" iconTextGap="4" modelName="internal" modelPosition="c" textColor="#000000" verticalTextPosition="bottom" visible="true" width="61.80810546875" x="29.095947265625" y="0.73828125">HSD17B3</y:NodeLabel>
          <y:Shape type="roundrectangle"/>
        </y:ShapeNode>
      </data>
    </node>
    <node id="n185">
      <data key="d4"/>
      <data key="d6">
        <y:ShapeNode>
          <y:Geometry height="10.0" width="10.0" x="3399.1997330731456" y="1230.1354868241926"/>
          <y:Fill color="#000000" color2="#000000" transparent="false"/>
          <y:BorderStyle color="#000000" type="line" width="1.0"/>
          <y:NodeLabel alignment="center" autoSizePolicy="content" fontFamily="Dialog" fontSize="12" fontStyle="plain" hasBackgroundColor="false" hasLineColor="false" hasText="false" height="4.0" horizontalTextPosition="center" iconTextGap="4" modelName="internal" modelPosition="c" textColor="#000000" verticalTextPosition="bottom" visible="true" width="4.0" x="3.0" y="3.0"/>
          <y:Shape type="diamond"/>
        </y:ShapeNode>
      </data>
    </node>
    <node id="n186">
      <data key="d4"/>
      <data key="d6">
        <y:ShapeNode>
          <y:Geometry height="10.0" width="10.0" x="3318.5589081226726" y="1245.1354868241926"/>
          <y:Fill color="#000000" color2="#000000" transparent="false"/>
          <y:BorderStyle color="#000000" type="line" width="1.0"/>
          <y:NodeLabel alignment="center" autoSizePolicy="content" fontFamily="Dialog" fontSize="12" fontStyle="plain" hasBackgroundColor="false" hasLineColor="false" hasText="false" height="4.0" horizontalTextPosition="center" iconTextGap="4" modelName="internal" modelPosition="c" textColor="#000000" verticalTextPosition="bottom" visible="true" width="4.0" x="3.0" y="3.0"/>
          <y:Shape type="diamond"/>
        </y:ShapeNode>
      </data>
    </node>
    <node id="n187">
      <data key="d4"/>
      <data key="d6">
        <y:ShapeNode>
          <y:Geometry height="10.0" width="10.0" x="3498.3966990234967" y="1245.1354868241926"/>
          <y:Fill color="#000000" color2="#000000" transparent="false"/>
          <y:BorderStyle color="#000000" type="line" width="1.0"/>
          <y:NodeLabel alignment="center" autoSizePolicy="content" fontFamily="Dialog" fontSize="12" fontStyle="plain" hasBackgroundColor="false" hasLineColor="false" hasText="false" height="4.0" horizontalTextPosition="center" iconTextGap="4" modelName="internal" modelPosition="c" textColor="#000000" verticalTextPosition="bottom" visible="true" width="4.0" x="3.0" y="3.0"/>
          <y:Shape type="diamond"/>
        </y:ShapeNode>
      </data>
    </node>
    <node id="n188">
      <data key="d4"/>
      <data key="d6">
        <y:ShapeNode>
          <y:Geometry height="10.0" width="10.0" x="3833.0072623034275" y="1833.0127695612582"/>
          <y:Fill color="#000000" color2="#000000" transparent="false"/>
          <y:BorderStyle color="#000000" type="line" width="1.0"/>
          <y:NodeLabel alignment="center" autoSizePolicy="content" fontFamily="Dialog" fontSize="12" fontStyle="plain" hasBackgroundColor="false" hasLineColor="false" hasText="false" height="4.0" horizontalTextPosition="center" iconTextGap="4" modelName="internal" modelPosition="c" textColor="#000000" verticalTextPosition="bottom" visible="true" width="4.0" x="3.0" y="3.0"/>
          <y:Shape type="diamond"/>
        </y:ShapeNode>
      </data>
    </node>
    <node id="n189">
      <data key="d4"/>
      <data key="d6">
        <y:ShapeNode>
          <y:Geometry height="10.0" width="10.0" x="3811.388284689116" y="1833.0127695612582"/>
          <y:Fill color="#FFFFFF" transparent="false"/>
          <y:BorderStyle color="#000000" type="line" width="1.0"/>
          <y:NodeLabel alignment="center" autoSizePolicy="content" fontFamily="Dialog" fontSize="13" fontStyle="plain" hasBackgroundColor="false" hasLineColor="false" hasText="false" height="4.0" horizontalTextPosition="center" iconTextGap="4" modelName="internal" modelPosition="c" textColor="#000000" verticalTextPosition="bottom" visible="true" width="4.0" x="3.0" y="3.0"/>
          <y:Shape type="ellipse"/>
        </y:ShapeNode>
      </data>
    </node>
    <node id="n190">
      <data key="d4"/>
      <data key="d6">
        <y:ShapeNode>
          <y:Geometry height="10.0" width="10.0" x="3811.388284689116" y="1860.5922768889109"/>
          <y:Fill color="#FFFFFF" transparent="false"/>
          <y:BorderStyle color="#000000" type="line" width="1.0"/>
          <y:NodeLabel alignment="center" autoSizePolicy="content" fontFamily="Dialog" fontSize="13" fontStyle="plain" hasBackgroundColor="false" hasLineColor="false" hasText="false" height="4.0" horizontalTextPosition="center" iconTextGap="4" modelName="internal" modelPosition="c" textColor="#000000" verticalTextPosition="bottom" visible="true" width="4.0" x="3.0" y="3.0"/>
          <y:Shape type="ellipse"/>
        </y:ShapeNode>
      </data>
    </node>
    <node id="n191">
      <data key="d4"/>
      <data key="d6">
        <y:ShapeNode>
          <y:Geometry height="10.0" width="10.0" x="3863.363706922506" y="1751.4421438880686"/>
          <y:Fill color="#000000" color2="#000000" transparent="false"/>
          <y:BorderStyle color="#000000" type="line" width="1.0"/>
          <y:NodeLabel alignment="center" autoSizePolicy="content" fontFamily="Dialog" fontSize="12" fontStyle="plain" hasBackgroundColor="false" hasLineColor="false" hasText="false" height="4.0" horizontalTextPosition="center" iconTextGap="4" modelName="internal" modelPosition="c" textColor="#000000" verticalTextPosition="bottom" visible="true" width="4.0" x="3.0" y="3.0"/>
          <y:Shape type="diamond"/>
        </y:ShapeNode>
      </data>
    </node>
    <node id="n192">
      <data key="d4"/>
      <data key="d6">
        <y:ShapeNode>
          <y:Geometry height="10.0" width="10.0" x="3553.2113926782326" y="1751.4421438880686"/>
          <y:Fill color="#000000" color2="#000000" transparent="false"/>
          <y:BorderStyle color="#000000" type="line" width="1.0"/>
          <y:NodeLabel alignment="center" autoSizePolicy="content" fontFamily="Dialog" fontSize="12" fontStyle="plain" hasBackgroundColor="false" hasLineColor="false" hasText="false" height="4.0" horizontalTextPosition="center" iconTextGap="4" modelName="internal" modelPosition="c" textColor="#000000" verticalTextPosition="bottom" visible="true" width="4.0" x="3.0" y="3.0"/>
          <y:Shape type="diamond"/>
        </y:ShapeNode>
      </data>
    </node>
    <node id="n193">
      <data key="d6">
        <y:ShapeNode>
          <y:Geometry height="20.0" width="20.0" x="3828.0072623034275" y="1746.4421438880686"/>
          <y:Fill color="#CC99FF" transparent="false"/>
          <y:BorderStyle color="#000000" type="line" width="1.0"/>
          <y:NodeLabel alignment="center" autoSizePolicy="content" fontFamily="Arial Black" fontSize="12" fontStyle="plain" hasBackgroundColor="false" hasLineColor="false" height="20.921875" horizontalTextPosition="center" iconTextGap="4" modelName="internal" modelPosition="c" textColor="#000000" verticalTextPosition="bottom" visible="true" width="23.330078125" x="-1.6650390625" y="-0.4609375">OR</y:NodeLabel>
          <y:Shape type="ellipse"/>
        </y:ShapeNode>
      </data>
    </node>
    <node id="n194">
      <data key="d4"/>
      <data key="d6">
        <y:ShapeNode>
          <y:Geometry height="10.0" width="10.0" x="3716.388284689116" y="1914.8879639551815"/>
          <y:Fill color="#FFFFFF" transparent="false"/>
          <y:BorderStyle color="#000000" type="line" width="1.0"/>
          <y:NodeLabel alignment="center" autoSizePolicy="content" fontFamily="Dialog" fontSize="13" fontStyle="plain" hasBackgroundColor="false" hasLineColor="false" hasText="false" height="4.0" horizontalTextPosition="center" iconTextGap="4" modelName="internal" modelPosition="c" textColor="#000000" verticalTextPosition="bottom" visible="true" width="4.0" x="3.0" y="3.0"/>
          <y:Shape type="ellipse"/>
        </y:ShapeNode>
      </data>
    </node>
    <node id="n195">
      <data key="d4"/>
      <data key="d6">
        <y:ShapeNode>
          <y:Geometry height="10.0" width="10.0" x="3638.103413443462" y="1894.2269327317238"/>
          <y:Fill color="#FFFFFF" transparent="false"/>
          <y:BorderStyle color="#000000" type="line" width="1.0"/>
          <y:NodeLabel alignment="center" autoSizePolicy="content" fontFamily="Dialog" fontSize="13" fontStyle="plain" hasBackgroundColor="false" hasLineColor="false" hasText="false" height="4.0" horizontalTextPosition="center" iconTextGap="4" modelName="internal" modelPosition="c" textColor="#000000" verticalTextPosition="bottom" visible="true" width="4.0" x="3.0" y="3.0"/>
          <y:Shape type="ellipse"/>
        </y:ShapeNode>
      </data>
    </node>
    <node id="n196">
      <data key="d4"/>
      <data key="d6">
        <y:ShapeNode>
          <y:Geometry height="10.0" width="10.0" x="3638.103413443462" y="1914.8879639551815"/>
          <y:Fill color="#000000" color2="#000000" transparent="false"/>
          <y:BorderStyle color="#000000" type="line" width="1.0"/>
          <y:NodeLabel alignment="center" autoSizePolicy="content" fontFamily="Dialog" fontSize="12" fontStyle="plain" hasBackgroundColor="false" hasLineColor="false" hasText="false" height="4.0" horizontalTextPosition="center" iconTextGap="4" modelName="internal" modelPosition="c" textColor="#000000" verticalTextPosition="bottom" visible="true" width="4.0" x="3.0" y="3.0"/>
          <y:Shape type="diamond"/>
        </y:ShapeNode>
      </data>
    </node>
    <node id="n197">
      <data key="d4"/>
      <data key="d6">
        <y:ShapeNode>
          <y:Geometry height="10.0" width="10.0" x="3578.2113926782326" y="1751.4421438880686"/>
          <y:Fill color="#FFFFFF" transparent="false"/>
          <y:BorderStyle color="#000000" type="line" width="1.0"/>
          <y:NodeLabel alignment="center" autoSizePolicy="content" fontFamily="Dialog" fontSize="13" fontStyle="plain" hasBackgroundColor="false" hasLineColor="false" hasText="false" height="4.0" horizontalTextPosition="center" iconTextGap="4" modelName="internal" modelPosition="c" textColor="#000000" verticalTextPosition="bottom" visible="true" width="4.0" x="3.0" y="3.0"/>
          <y:Shape type="ellipse"/>
        </y:ShapeNode>
      </data>
    </node>
    <node id="n198">
      <data key="d4"/>
      <data key="d6">
        <y:ShapeNode>
          <y:Geometry height="10.0" width="10.0" x="3553.2113926782326" y="1773.0503170094312"/>
          <y:Fill color="#FFFFFF" transparent="false"/>
          <y:BorderStyle color="#000000" type="line" width="1.0"/>
          <y:NodeLabel alignment="center" autoSizePolicy="content" fontFamily="Dialog" fontSize="13" fontStyle="plain" hasBackgroundColor="false" hasLineColor="false" hasText="false" height="4.0" horizontalTextPosition="center" iconTextGap="4" modelName="internal" modelPosition="c" textColor="#000000" verticalTextPosition="bottom" visible="true" width="4.0" x="3.0" y="3.0"/>
          <y:Shape type="ellipse"/>
        </y:ShapeNode>
      </data>
    </node>
    <node id="n199">
      <data key="d4"><![CDATA[http://www.ensembl.org/Homo_sapiens/Gene/Summary?db=core;g=ENSG00000187134]]></data>
      <data key="d6">
        <y:ShapeNode>
          <y:Geometry height="20.0" width="120.0" x="3887.3876351951903" y="1746.4421438880686"/>
          <y:Fill color="#CCFFFF" transparent="false"/>
          <y:BorderStyle color="#000000" type="line" width="1.0"/>
          <y:NodeLabel alignment="center" autoSizePolicy="content" fontFamily="Arial" fontSize="13" fontStyle="plain" hasBackgroundColor="false" hasLineColor="false" height="18.5234375" horizontalTextPosition="center" iconTextGap="4" modelName="internal" modelPosition="c" textColor="#000000" verticalTextPosition="bottom" visible="true" width="54.578125" x="32.7109375" y="0.73828125">AKR1C1</y:NodeLabel>
          <y:Shape type="roundrectangle"/>
        </y:ShapeNode>
      </data>
    </node>
    <node id="n200">
      <data key="d6">
        <y:ShapeNode>
          <y:Geometry height="20.0" width="20.0" x="3633.103413443462" y="1855.5922768889109"/>
          <y:Fill color="#9999FF" transparent="false"/>
          <y:BorderStyle color="#000000" type="line" width="1.0"/>
          <y:NodeLabel alignment="center" autoSizePolicy="node_width" fontFamily="Arial Black" fontSize="12" fontStyle="plain" hasBackgroundColor="false" hasLineColor="false" height="20.921875" horizontalTextPosition="center" iconTextGap="4" modelName="internal" modelPosition="c" textColor="#000000" verticalTextPosition="bottom" visible="true" width="20.0" x="0.0" y="-0.4609375">C</y:NodeLabel>
          <y:Shape type="ellipse"/>
        </y:ShapeNode>
      </data>
    </node>
    <node id="n201">
      <data key="d4"><![CDATA[http://www.ensembl.org/Homo_sapiens/Gene/Summary?db=core;g=ENSG00000025423]]></data>
      <data key="d6">
        <y:ShapeNode>
          <y:Geometry height="20.0" width="120.0" x="3887.3876351951903" y="1828.0127695612582"/>
          <y:Fill color="#CCFFFF" transparent="false"/>
          <y:BorderStyle color="#000000" type="line" width="1.0"/>
          <y:NodeLabel alignment="center" autoSizePolicy="content" fontFamily="Arial" fontSize="13" fontStyle="plain" hasBackgroundColor="false" hasLineColor="false" height="18.5234375" horizontalTextPosition="center" iconTextGap="4" modelName="internal" modelPosition="c" textColor="#000000" verticalTextPosition="bottom" visible="true" width="122.47265625" x="-1.236328125" y="0.73828125">HSD17B6 (RL-HSD)
</y:NodeLabel>
          <y:Shape type="roundrectangle"/>
        </y:ShapeNode>
      </data>
    </node>
    <node id="n202">
      <data key="d6">
        <y:ShapeNode>
          <y:Geometry height="20.0" width="20.0" x="3711.388284689116" y="1746.4421438880686"/>
          <y:Fill color="#9999FF" transparent="false"/>
          <y:BorderStyle color="#000000" type="line" width="1.0"/>
          <y:NodeLabel alignment="center" autoSizePolicy="node_width" fontFamily="Arial Black" fontSize="12" fontStyle="plain" hasBackgroundColor="false" hasLineColor="false" height="20.921875" horizontalTextPosition="center" iconTextGap="4" modelName="internal" modelPosition="c" textColor="#000000" verticalTextPosition="bottom" visible="true" width="20.0" x="0.0" y="-0.4609375">C</y:NodeLabel>
          <y:Shape type="ellipse"/>
        </y:ShapeNode>
      </data>
    </node>
    <node id="n203">
      <data key="d6">
        <y:ShapeNode>
          <y:Geometry height="20.0" width="20.0" x="3711.388284689116" y="1828.0127695612582"/>
          <y:Fill color="#9999FF" transparent="false"/>
          <y:BorderStyle color="#000000" type="line" width="1.0"/>
          <y:NodeLabel alignment="center" autoSizePolicy="node_width" fontFamily="Arial Black" fontSize="12" fontStyle="plain" hasBackgroundColor="false" hasLineColor="false" height="20.921875" horizontalTextPosition="center" iconTextGap="4" modelName="internal" modelPosition="c" textColor="#000000" verticalTextPosition="bottom" visible="true" width="20.0" x="0.0" y="-0.4609375">C</y:NodeLabel>
          <y:Shape type="ellipse"/>
        </y:ShapeNode>
      </data>
    </node>
    <node id="n204">
      <data key="d4"><![CDATA[ttp://www.chemspider.com/Chemical-Structure.211834.html]]></data>
      <data key="d6">
        <y:ShapeNode>
          <y:Geometry height="25.0" width="120.0" x="3661.388284689116" y="1787.1629025621005"/>
          <y:Fill color="#FFCC99" transparent="false"/>
          <y:BorderStyle color="#000000" type="line" width="1.0"/>
          <y:NodeLabel alignment="center" autoSizePolicy="content" fontFamily="Arial" fontSize="13" fontStyle="plain" hasBackgroundColor="false" hasLineColor="false" height="18.5234375" horizontalTextPosition="center" iconTextGap="4" modelName="internal" modelPosition="c" textColor="#000000" verticalTextPosition="bottom" visible="true" width="108.076171875" x="5.9619140625" y="3.23828125">3b-androstanediol</y:NodeLabel>
          <y:Shape type="hexagon"/>
        </y:ShapeNode>
      </data>
    </node>
    <node id="n205">
      <data key="d6">
        <y:ShapeNode>
          <y:Geometry height="20.0" width="20.0" x="3590.0951850592337" y="1622.7056596292084"/>
          <y:Fill color="#9999FF" transparent="false"/>
          <y:BorderStyle color="#000000" type="line" width="1.0"/>
          <y:NodeLabel alignment="center" autoSizePolicy="node_width" fontFamily="Arial Black" fontSize="12" fontStyle="plain" hasBackgroundColor="false" hasLineColor="false" height="20.921875" horizontalTextPosition="center" iconTextGap="4" modelName="internal" modelPosition="c" textColor="#000000" verticalTextPosition="bottom" visible="true" width="20.0" x="0.0" y="-0.4609375">C</y:NodeLabel>
          <y:Shape type="ellipse"/>
        </y:ShapeNode>
      </data>
    </node>
    <node id="n206">
      <data key="d6">
        <y:ShapeNode>
          <y:Geometry height="20.0" width="20.0" x="3548.2113926782326" y="1855.5922768889109"/>
          <y:Fill color="#9999FF" transparent="false"/>
          <y:BorderStyle color="#000000" type="line" width="1.0"/>
          <y:NodeLabel alignment="center" autoSizePolicy="node_width" fontFamily="Arial Black" fontSize="12" fontStyle="plain" hasBackgroundColor="false" hasLineColor="false" height="20.921875" horizontalTextPosition="center" iconTextGap="4" modelName="internal" modelPosition="c" textColor="#000000" verticalTextPosition="bottom" visible="true" width="20.0" x="0.0" y="-0.4609375">C</y:NodeLabel>
          <y:Shape type="ellipse"/>
        </y:ShapeNode>
      </data>
    </node>
    <node id="n207">
      <data key="d6">
        <y:ShapeNode>
          <y:Geometry height="20.0" width="20.0" x="3798.41842758452" y="1789.6629025621005"/>
          <y:Fill color="#FFFFFF" transparent="false"/>
          <y:BorderStyle color="#000000" type="line" width="1.0"/>
          <y:NodeLabel alignment="center" autoSizePolicy="node_width" fontFamily="Arial Black" fontSize="30" fontStyle="plain" hasBackgroundColor="false" hasLineColor="false" height="46.3046875" horizontalTextPosition="center" iconTextGap="4" modelName="internal" modelPosition="c" textColor="#000000" verticalTextPosition="bottom" visible="true" width="20.0" x="0.0" y="-13.15234375">/</y:NodeLabel>
          <y:Shape type="ellipse"/>
        </y:ShapeNode>
      </data>
    </node>
    <node id="n208">
      <data key="d4"><![CDATA[http://www.ensembl.org/Homo_sapiens/Gene/Summary?db=core;g=ENSG00000147465]]></data>
      <data key="d6">
        <y:ShapeNode>
          <y:Geometry height="20.0" width="100.0" x="2181.083264888304" y="1075.3224681013048"/>
          <y:Fill color="#C0C0C0" transparent="false"/>
          <y:BorderStyle color="#000000" type="line" width="1.0"/>
          <y:NodeLabel alignment="center" autoSizePolicy="node_width" fontFamily="Arial" fontSize="13" fontStyle="italic" hasBackgroundColor="false" hasLineColor="false" height="18.5234375" horizontalTextPosition="center" iconTextGap="4" modelName="internal" modelPosition="c" textColor="#000000" verticalTextPosition="bottom" visible="true" width="100.0" x="0.0" y="0.73828125">STAR</y:NodeLabel>
          <y:Shape type="parallelogram"/>
        </y:ShapeNode>
      </data>
    </node>
    <node id="n209">
      <data key="d6">
        <y:ShapeNode>
          <y:Geometry height="20.0" width="20.0" x="2297.165634947994" y="1075.3224681013048"/>
          <y:Fill color="#99CCFF" transparent="false"/>
          <y:BorderStyle color="#000000" type="line" width="1.0"/>
          <y:NodeLabel alignment="center" autoSizePolicy="content" fontFamily="Arial Black" fontSize="12" fontStyle="plain" hasBackgroundColor="false" hasLineColor="false" height="20.921875" horizontalTextPosition="center" iconTextGap="4" modelName="internal" modelPosition="c" textColor="#000000" verticalTextPosition="bottom" visible="true" width="20.669921875" x="-0.3349609375" y="-0.4609375">TL</y:NodeLabel>
          <y:Shape type="ellipse"/>
        </y:ShapeNode>
      </data>
    </node>
    <node id="n210">
      <data key="d6">
        <y:ShapeNode>
          <y:Geometry height="30.0" width="6.0" x="2154.6980265808106" y="1221.6080568699235"/>
          <y:Fill color="#000000" transparent="false"/>
          <y:BorderStyle color="#000000" type="line" width="1.0"/>
          <y:NodeLabel alignment="center" autoSizePolicy="content" borderDistance="0.0" fontFamily="Dialog" fontSize="13" fontStyle="plain" hasBackgroundColor="false" hasLineColor="false" hasText="false" height="4.0" horizontalTextPosition="center" iconTextGap="4" modelName="internal" modelPosition="c" textColor="#000000" verticalTextPosition="bottom" visible="true" width="4.0" x="1.0" y="13.0"/>
          <y:Shape type="rectangle"/>
        </y:ShapeNode>
      </data>
    </node>
    <node id="n211">
      <data key="d4"><![CDATA[http://www.ensembl.org/Homo_sapiens/Gene/Summary?db=core;g=ENSG00000140459]]></data>
      <data key="d6">
        <y:ShapeNode>
          <y:Geometry height="20.0" width="100.0" x="2181.083264888304" y="1226.6080568699235"/>
          <y:Fill color="#C0C0C0" transparent="false"/>
          <y:BorderStyle color="#000000" type="line" width="1.0"/>
          <y:NodeLabel alignment="center" autoSizePolicy="node_width" fontFamily="Arial" fontSize="13" fontStyle="italic" hasBackgroundColor="false" hasLineColor="false" height="18.5234375" horizontalTextPosition="center" iconTextGap="4" modelName="internal" modelPosition="c" textColor="#000000" verticalTextPosition="bottom" visible="true" width="100.0" x="0.0" y="0.73828125">CYP11A1</y:NodeLabel>
          <y:Shape type="parallelogram"/>
        </y:ShapeNode>
      </data>
    </node>
    <node id="n212">
      <data key="d6">
        <y:ShapeNode>
          <y:Geometry height="20.0" width="20.0" x="2297.165634947994" y="1226.6080568699235"/>
          <y:Fill color="#99CCFF" transparent="false"/>
          <y:BorderStyle color="#000000" type="line" width="1.0"/>
          <y:NodeLabel alignment="center" autoSizePolicy="content" fontFamily="Arial Black" fontSize="12" fontStyle="plain" hasBackgroundColor="false" hasLineColor="false" height="20.921875" horizontalTextPosition="center" iconTextGap="4" modelName="internal" modelPosition="c" textColor="#000000" verticalTextPosition="bottom" visible="true" width="20.669921875" x="-0.3349609375" y="-0.4609375">TL</y:NodeLabel>
          <y:Shape type="ellipse"/>
        </y:ShapeNode>
      </data>
    </node>
    <node id="n213">
      <data key="d6">
        <y:ShapeNode>
          <y:Geometry height="30.0" width="6.0" x="2154.6980265808106" y="1393.0843467529653"/>
          <y:Fill color="#000000" transparent="false"/>
          <y:BorderStyle color="#000000" type="line" width="1.0"/>
          <y:NodeLabel alignment="center" autoSizePolicy="content" borderDistance="0.0" fontFamily="Dialog" fontSize="13" fontStyle="plain" hasBackgroundColor="false" hasLineColor="false" hasText="false" height="4.0" horizontalTextPosition="center" iconTextGap="4" modelName="internal" modelPosition="c" textColor="#000000" verticalTextPosition="bottom" visible="true" width="4.0" x="1.0" y="13.0"/>
          <y:Shape type="rectangle"/>
        </y:ShapeNode>
      </data>
    </node>
    <node id="n214">
      <data key="d4"><![CDATA[http://www.ensembl.org/Homo_sapiens/Gene/Summary?db=core;g=ENSG00000203857]]></data>
      <data key="d6">
        <y:ShapeNode>
          <y:Geometry height="20.0" width="100.0" x="2181.083264888304" y="1398.0843467529653"/>
          <y:Fill color="#C0C0C0" transparent="false"/>
          <y:BorderStyle color="#000000" type="line" width="1.0"/>
          <y:NodeLabel alignment="center" autoSizePolicy="node_width" fontFamily="Arial" fontSize="13" fontStyle="italic" hasBackgroundColor="false" hasLineColor="false" height="18.5234375" horizontalTextPosition="center" iconTextGap="4" modelName="internal" modelPosition="c" textColor="#000000" verticalTextPosition="bottom" visible="true" width="100.0" x="0.0" y="0.73828125">HSD3B1</y:NodeLabel>
          <y:Shape type="parallelogram"/>
        </y:ShapeNode>
      </data>
    </node>
    <node id="n215">
      <data key="d6">
        <y:ShapeNode>
          <y:Geometry height="20.0" width="20.0" x="2297.165634947994" y="1398.0843467529653"/>
          <y:Fill color="#99CCFF" transparent="false"/>
          <y:BorderStyle color="#000000" type="line" width="1.0"/>
          <y:NodeLabel alignment="center" autoSizePolicy="content" fontFamily="Arial Black" fontSize="12" fontStyle="plain" hasBackgroundColor="false" hasLineColor="false" height="20.921875" horizontalTextPosition="center" iconTextGap="4" modelName="internal" modelPosition="c" textColor="#000000" verticalTextPosition="bottom" visible="true" width="20.669921875" x="-0.3349609375" y="-0.4609375">TL</y:NodeLabel>
          <y:Shape type="ellipse"/>
        </y:ShapeNode>
      </data>
    </node>
    <node id="n216">
      <data key="d6">
        <y:ShapeNode>
          <y:Geometry height="30.0" width="6.0" x="2154.6980265808106" y="1458.7588820719493"/>
          <y:Fill color="#000000" transparent="false"/>
          <y:BorderStyle color="#000000" type="line" width="1.0"/>
          <y:NodeLabel alignment="center" autoSizePolicy="content" borderDistance="0.0" fontFamily="Dialog" fontSize="13" fontStyle="plain" hasBackgroundColor="false" hasLineColor="false" hasText="false" height="4.0" horizontalTextPosition="center" iconTextGap="4" modelName="internal" modelPosition="c" textColor="#000000" verticalTextPosition="bottom" visible="true" width="4.0" x="1.0" y="13.0"/>
          <y:Shape type="rectangle"/>
        </y:ShapeNode>
      </data>
    </node>
    <node id="n217">
      <data key="d4"><![CDATA[http://www.ensembl.org/Homo_sapiens/Gene/Summary?db=core;g=ENSG00000203859]]></data>
      <data key="d6">
        <y:ShapeNode>
          <y:Geometry height="20.0" width="100.0" x="2181.083264888304" y="1463.7588820719493"/>
          <y:Fill color="#C0C0C0" transparent="false"/>
          <y:BorderStyle color="#000000" type="line" width="1.0"/>
          <y:NodeLabel alignment="center" autoSizePolicy="node_width" fontFamily="Arial" fontSize="13" fontStyle="italic" hasBackgroundColor="false" hasLineColor="false" height="18.5234375" horizontalTextPosition="center" iconTextGap="4" modelName="internal" modelPosition="c" textColor="#000000" verticalTextPosition="bottom" visible="true" width="100.0" x="0.0" y="0.73828125">HSD3B2</y:NodeLabel>
          <y:Shape type="parallelogram"/>
        </y:ShapeNode>
      </data>
    </node>
    <node id="n218">
      <data key="d6">
        <y:ShapeNode>
          <y:Geometry height="20.0" width="20.0" x="2297.165634947994" y="1463.7588820719493"/>
          <y:Fill color="#99CCFF" transparent="false"/>
          <y:BorderStyle color="#000000" type="line" width="1.0"/>
          <y:NodeLabel alignment="center" autoSizePolicy="content" fontFamily="Arial Black" fontSize="12" fontStyle="plain" hasBackgroundColor="false" hasLineColor="false" height="20.921875" horizontalTextPosition="center" iconTextGap="4" modelName="internal" modelPosition="c" textColor="#000000" verticalTextPosition="bottom" visible="true" width="20.669921875" x="-0.3349609375" y="-0.4609375">TL</y:NodeLabel>
          <y:Shape type="ellipse"/>
        </y:ShapeNode>
      </data>
    </node>
    <node id="n219">
      <data key="d6">
        <y:ShapeNode>
          <y:Geometry height="30.0" width="6.0" x="2154.6980265808106" y="1556.132676916112"/>
          <y:Fill color="#000000" transparent="false"/>
          <y:BorderStyle color="#000000" type="line" width="1.0"/>
          <y:NodeLabel alignment="center" autoSizePolicy="content" borderDistance="0.0" fontFamily="Dialog" fontSize="13" fontStyle="plain" hasBackgroundColor="false" hasLineColor="false" hasText="false" height="4.0" horizontalTextPosition="center" iconTextGap="4" modelName="internal" modelPosition="c" textColor="#000000" verticalTextPosition="bottom" visible="true" width="4.0" x="1.0" y="13.0"/>
          <y:Shape type="rectangle"/>
        </y:ShapeNode>
      </data>
    </node>
    <node id="n220">
      <data key="d4"><![CDATA[http://www.ensembl.org/Homo_sapiens/Gene/Summary?db=core;g=ENSG00000145545]]></data>
      <data key="d6">
        <y:ShapeNode>
          <y:Geometry height="20.0" width="100.0" x="2181.083264888304" y="1561.132676916112"/>
          <y:Fill color="#C0C0C0" transparent="false"/>
          <y:BorderStyle color="#000000" type="line" width="1.0"/>
          <y:NodeLabel alignment="center" autoSizePolicy="node_width" fontFamily="Arial" fontSize="13" fontStyle="italic" hasBackgroundColor="false" hasLineColor="false" height="18.5234375" horizontalTextPosition="center" iconTextGap="4" modelName="internal" modelPosition="c" textColor="#000000" verticalTextPosition="bottom" visible="true" width="100.0" x="0.0" y="0.73828125">SRD5A1</y:NodeLabel>
          <y:Shape type="parallelogram"/>
        </y:ShapeNode>
      </data>
    </node>
    <node id="n221">
      <data key="d6">
        <y:ShapeNode>
          <y:Geometry height="20.0" width="20.0" x="2297.165634947994" y="1561.132676916112"/>
          <y:Fill color="#99CCFF" transparent="false"/>
          <y:BorderStyle color="#000000" type="line" width="1.0"/>
          <y:NodeLabel alignment="center" autoSizePolicy="content" fontFamily="Arial Black" fontSize="12" fontStyle="plain" hasBackgroundColor="false" hasLineColor="false" height="20.921875" horizontalTextPosition="center" iconTextGap="4" modelName="internal" modelPosition="c" textColor="#000000" verticalTextPosition="bottom" visible="true" width="20.669921875" x="-0.3349609375" y="-0.4609375">TL</y:NodeLabel>
          <y:Shape type="ellipse"/>
        </y:ShapeNode>
      </data>
    </node>
    <node id="n222">
      <data key="d6">
        <y:ShapeNode>
          <y:Geometry height="30.0" width="6.0" x="2154.6980265808106" y="1601.132676916112"/>
          <y:Fill color="#000000" transparent="false"/>
          <y:BorderStyle color="#000000" type="line" width="1.0"/>
          <y:NodeLabel alignment="center" autoSizePolicy="content" borderDistance="0.0" fontFamily="Dialog" fontSize="13" fontStyle="plain" hasBackgroundColor="false" hasLineColor="false" hasText="false" height="4.0" horizontalTextPosition="center" iconTextGap="4" modelName="internal" modelPosition="c" textColor="#000000" verticalTextPosition="bottom" visible="true" width="4.0" x="1.0" y="13.0"/>
          <y:Shape type="rectangle"/>
        </y:ShapeNode>
      </data>
    </node>
    <node id="n223">
      <data key="d4"><![CDATA[http://www.ensembl.org/Homo_sapiens/Gene/Summary?db=core;g=ENSG00000277893]]></data>
      <data key="d6">
        <y:ShapeNode>
          <y:Geometry height="20.0" width="100.0" x="2181.083264888304" y="1606.132676916112"/>
          <y:Fill color="#C0C0C0" transparent="false"/>
          <y:BorderStyle color="#000000" type="line" width="1.0"/>
          <y:NodeLabel alignment="center" autoSizePolicy="node_width" fontFamily="Arial" fontSize="13" fontStyle="italic" hasBackgroundColor="false" hasLineColor="false" height="18.5234375" horizontalTextPosition="center" iconTextGap="4" modelName="internal" modelPosition="c" textColor="#000000" verticalTextPosition="bottom" visible="true" width="100.0" x="0.0" y="0.73828125">SRD5A2</y:NodeLabel>
          <y:Shape type="parallelogram"/>
        </y:ShapeNode>
      </data>
    </node>
    <node id="n224">
      <data key="d6">
        <y:ShapeNode>
          <y:Geometry height="20.0" width="20.0" x="2297.165634947994" y="1606.132676916112"/>
          <y:Fill color="#99CCFF" transparent="false"/>
          <y:BorderStyle color="#000000" type="line" width="1.0"/>
          <y:NodeLabel alignment="center" autoSizePolicy="content" fontFamily="Arial Black" fontSize="12" fontStyle="plain" hasBackgroundColor="false" hasLineColor="false" height="20.921875" horizontalTextPosition="center" iconTextGap="4" modelName="internal" modelPosition="c" textColor="#000000" verticalTextPosition="bottom" visible="true" width="20.669921875" x="-0.3349609375" y="-0.4609375">TL</y:NodeLabel>
          <y:Shape type="ellipse"/>
        </y:ShapeNode>
      </data>
    </node>
    <node id="n225">
      <data key="d6">
        <y:ShapeNode>
          <y:Geometry height="30.0" width="6.0" x="2154.6980265808106" y="1817.0614877446865"/>
          <y:Fill color="#000000" transparent="false"/>
          <y:BorderStyle color="#000000" type="line" width="1.0"/>
          <y:NodeLabel alignment="center" autoSizePolicy="content" borderDistance="0.0" fontFamily="Dialog" fontSize="13" fontStyle="plain" hasBackgroundColor="false" hasLineColor="false" hasText="false" height="4.0" horizontalTextPosition="center" iconTextGap="4" modelName="internal" modelPosition="c" textColor="#000000" verticalTextPosition="bottom" visible="true" width="4.0" x="1.0" y="13.0"/>
          <y:Shape type="rectangle"/>
        </y:ShapeNode>
      </data>
    </node>
    <node id="n226">
      <data key="d4"><![CDATA[http://www.ensembl.org/Homo_sapiens/Gene/Summary?db=core;g=ENSG00000151632]]></data>
      <data key="d6">
        <y:ShapeNode>
          <y:Geometry height="20.0" width="100.0" x="2181.083264888304" y="1822.0614877446865"/>
          <y:Fill color="#C0C0C0" transparent="false"/>
          <y:BorderStyle color="#000000" type="line" width="1.0"/>
          <y:NodeLabel alignment="center" autoSizePolicy="node_width" fontFamily="Arial" fontSize="13" fontStyle="italic" hasBackgroundColor="false" hasLineColor="false" height="18.5234375" horizontalTextPosition="center" iconTextGap="4" modelName="internal" modelPosition="c" textColor="#000000" verticalTextPosition="bottom" visible="true" width="100.0" x="0.0" y="0.73828125">AKR1C2</y:NodeLabel>
          <y:Shape type="parallelogram"/>
        </y:ShapeNode>
      </data>
    </node>
    <node id="n227">
      <data key="d6">
        <y:ShapeNode>
          <y:Geometry height="20.0" width="20.0" x="2297.165634947994" y="1822.0614877446865"/>
          <y:Fill color="#99CCFF" transparent="false"/>
          <y:BorderStyle color="#000000" type="line" width="1.0"/>
          <y:NodeLabel alignment="center" autoSizePolicy="content" fontFamily="Arial Black" fontSize="12" fontStyle="plain" hasBackgroundColor="false" hasLineColor="false" height="20.921875" horizontalTextPosition="center" iconTextGap="4" modelName="internal" modelPosition="c" textColor="#000000" verticalTextPosition="bottom" visible="true" width="20.669921875" x="-0.3349609375" y="-0.4609375">TL</y:NodeLabel>
          <y:Shape type="ellipse"/>
        </y:ShapeNode>
      </data>
    </node>
    <node id="n228">
      <data key="d6">
        <y:ShapeNode>
          <y:Geometry height="30.0" width="6.0" x="2174.4535664667224" y="2215.453995602231"/>
          <y:Fill color="#000000" transparent="false"/>
          <y:BorderStyle color="#000000" type="line" width="1.0"/>
          <y:NodeLabel alignment="center" autoSizePolicy="content" borderDistance="0.0" fontFamily="Dialog" fontSize="13" fontStyle="plain" hasBackgroundColor="false" hasLineColor="false" hasText="false" height="4.0" horizontalTextPosition="center" iconTextGap="4" modelName="internal" modelPosition="c" textColor="#000000" verticalTextPosition="bottom" visible="true" width="4.0" x="1.0" y="13.0"/>
          <y:Shape type="rectangle"/>
        </y:ShapeNode>
      </data>
    </node>
    <node id="n229">
      <data key="d4"><![CDATA[http://www.ensembl.org/Homo_sapiens/Gene/Summary?db=core;g=ENSG00000160882]]></data>
      <data key="d6">
        <y:ShapeNode>
          <y:Geometry height="20.0" width="100.0" x="2200.8388047742155" y="2220.453995602231"/>
          <y:Fill color="#C0C0C0" transparent="false"/>
          <y:BorderStyle color="#000000" type="line" width="1.0"/>
          <y:NodeLabel alignment="center" autoSizePolicy="node_width" fontFamily="Arial" fontSize="13" fontStyle="italic" hasBackgroundColor="false" hasLineColor="false" height="18.5234375" horizontalTextPosition="center" iconTextGap="4" modelName="internal" modelPosition="c" textColor="#000000" verticalTextPosition="bottom" visible="true" width="100.0" x="0.0" y="0.73828125">CYP11B1</y:NodeLabel>
          <y:Shape type="parallelogram"/>
        </y:ShapeNode>
      </data>
    </node>
    <node id="n230">
      <data key="d6">
        <y:ShapeNode>
          <y:Geometry height="20.0" width="20.0" x="2316.9211748339058" y="2220.453995602231"/>
          <y:Fill color="#99CCFF" transparent="false"/>
          <y:BorderStyle color="#000000" type="line" width="1.0"/>
          <y:NodeLabel alignment="center" autoSizePolicy="content" fontFamily="Arial Black" fontSize="12" fontStyle="plain" hasBackgroundColor="false" hasLineColor="false" height="20.921875" horizontalTextPosition="center" iconTextGap="4" modelName="internal" modelPosition="c" textColor="#000000" verticalTextPosition="bottom" visible="true" width="20.669921875" x="-0.3349609375" y="-0.4609375">TL</y:NodeLabel>
          <y:Shape type="ellipse"/>
        </y:ShapeNode>
      </data>
    </node>
    <node id="n231">
      <data key="d6">
        <y:ShapeNode>
          <y:Geometry height="30.0" width="6.0" x="2174.4535664667224" y="2280.6679147929917"/>
          <y:Fill color="#000000" transparent="false"/>
          <y:BorderStyle color="#000000" type="line" width="1.0"/>
          <y:NodeLabel alignment="center" autoSizePolicy="content" borderDistance="0.0" fontFamily="Dialog" fontSize="13" fontStyle="plain" hasBackgroundColor="false" hasLineColor="false" hasText="false" height="4.0" horizontalTextPosition="center" iconTextGap="4" modelName="internal" modelPosition="c" textColor="#000000" verticalTextPosition="bottom" visible="true" width="4.0" x="1.0" y="13.0"/>
          <y:Shape type="rectangle"/>
        </y:ShapeNode>
      </data>
    </node>
    <node id="n232">
      <data key="d4"><![CDATA[http://www.ensembl.org/Homo_sapiens/Gene/Summary?db=core;g=ENSG00000179142]]></data>
      <data key="d6">
        <y:ShapeNode>
          <y:Geometry height="20.0" width="100.0" x="2200.8388047742155" y="2285.6679147929917"/>
          <y:Fill color="#C0C0C0" transparent="false"/>
          <y:BorderStyle color="#000000" type="line" width="1.0"/>
          <y:NodeLabel alignment="center" autoSizePolicy="node_width" fontFamily="Arial" fontSize="13" fontStyle="italic" hasBackgroundColor="false" hasLineColor="false" height="18.5234375" horizontalTextPosition="center" iconTextGap="4" modelName="internal" modelPosition="c" textColor="#000000" verticalTextPosition="bottom" visible="true" width="100.0" x="0.0" y="0.73828125">CYP11B2</y:NodeLabel>
          <y:Shape type="parallelogram"/>
        </y:ShapeNode>
      </data>
    </node>
    <node id="n233">
      <data key="d6">
        <y:ShapeNode>
          <y:Geometry height="20.0" width="20.0" x="2316.9211748339058" y="2285.6679147929917"/>
          <y:Fill color="#99CCFF" transparent="false"/>
          <y:BorderStyle color="#000000" type="line" width="1.0"/>
          <y:NodeLabel alignment="center" autoSizePolicy="content" fontFamily="Arial Black" fontSize="12" fontStyle="plain" hasBackgroundColor="false" hasLineColor="false" height="20.921875" horizontalTextPosition="center" iconTextGap="4" modelName="internal" modelPosition="c" textColor="#000000" verticalTextPosition="bottom" visible="true" width="20.669921875" x="-0.3349609375" y="-0.4609375">TL</y:NodeLabel>
          <y:Shape type="ellipse"/>
        </y:ShapeNode>
      </data>
    </node>
    <node id="n234">
      <data key="d6">
        <y:ShapeNode>
          <y:Geometry height="30.0" width="6.0" x="2174.4535664667224" y="2456.7551671830515"/>
          <y:Fill color="#000000" transparent="false"/>
          <y:BorderStyle color="#000000" type="line" width="1.0"/>
          <y:NodeLabel alignment="center" autoSizePolicy="content" borderDistance="0.0" fontFamily="Dialog" fontSize="13" fontStyle="plain" hasBackgroundColor="false" hasLineColor="false" hasText="false" height="4.0" horizontalTextPosition="center" iconTextGap="4" modelName="internal" modelPosition="c" textColor="#000000" verticalTextPosition="bottom" visible="true" width="4.0" x="1.0" y="13.0"/>
          <y:Shape type="rectangle"/>
        </y:ShapeNode>
      </data>
    </node>
    <node id="n235">
      <data key="d4"><![CDATA[http://www.ensembl.org/Homo_sapiens/Gene/Summary?db=core;g=ENSG00000176387]]></data>
      <data key="d6">
        <y:ShapeNode>
          <y:Geometry height="20.0" width="100.0" x="2200.8388047742155" y="2461.7551671830515"/>
          <y:Fill color="#C0C0C0" transparent="false"/>
          <y:BorderStyle color="#000000" type="line" width="1.0"/>
          <y:NodeLabel alignment="center" autoSizePolicy="node_width" fontFamily="Arial" fontSize="13" fontStyle="italic" hasBackgroundColor="false" hasLineColor="false" height="18.5234375" horizontalTextPosition="center" iconTextGap="4" modelName="internal" modelPosition="c" textColor="#000000" verticalTextPosition="bottom" visible="true" width="100.0" x="0.0" y="0.73828125">HSD11B2</y:NodeLabel>
          <y:Shape type="parallelogram"/>
        </y:ShapeNode>
      </data>
    </node>
    <node id="n236">
      <data key="d6">
        <y:ShapeNode>
          <y:Geometry height="20.0" width="20.0" x="2316.9211748339058" y="2461.7551671830515"/>
          <y:Fill color="#99CCFF" transparent="false"/>
          <y:BorderStyle color="#000000" type="line" width="1.0"/>
          <y:NodeLabel alignment="center" autoSizePolicy="content" fontFamily="Arial Black" fontSize="12" fontStyle="plain" hasBackgroundColor="false" hasLineColor="false" height="20.921875" horizontalTextPosition="center" iconTextGap="4" modelName="internal" modelPosition="c" textColor="#000000" verticalTextPosition="bottom" visible="true" width="20.669921875" x="-0.3349609375" y="-0.4609375">TL</y:NodeLabel>
          <y:Shape type="ellipse"/>
        </y:ShapeNode>
      </data>
    </node>
    <node id="n237">
      <data key="d6">
        <y:ShapeNode>
          <y:Geometry height="30.0" width="6.0" x="2174.4535664667224" y="2031.413369182089"/>
          <y:Fill color="#000000" transparent="false"/>
          <y:BorderStyle color="#000000" type="line" width="1.0"/>
          <y:NodeLabel alignment="center" autoSizePolicy="content" borderDistance="0.0" fontFamily="Dialog" fontSize="13" fontStyle="plain" hasBackgroundColor="false" hasLineColor="false" hasText="false" height="4.0" horizontalTextPosition="center" iconTextGap="4" modelName="internal" modelPosition="c" textColor="#000000" verticalTextPosition="bottom" visible="true" width="4.0" x="1.0" y="13.0"/>
          <y:Shape type="rectangle"/>
        </y:ShapeNode>
      </data>
    </node>
    <node id="n238">
      <data key="d4"><![CDATA[http://www.ensembl.org/Homo_sapiens/Gene/Summary?db=core;g=ENSG00000231852]]></data>
      <data key="d6">
        <y:ShapeNode>
          <y:Geometry height="20.0" width="100.0" x="2200.8388047742155" y="2036.413369182089"/>
          <y:Fill color="#C0C0C0" transparent="false"/>
          <y:BorderStyle color="#000000" type="line" width="1.0"/>
          <y:NodeLabel alignment="center" autoSizePolicy="node_width" fontFamily="Arial" fontSize="13" fontStyle="italic" hasBackgroundColor="false" hasLineColor="false" height="18.5234375" horizontalTextPosition="center" iconTextGap="4" modelName="internal" modelPosition="c" textColor="#000000" verticalTextPosition="bottom" visible="true" width="100.0" x="0.0" y="0.73828125">CYP21A2</y:NodeLabel>
          <y:Shape type="parallelogram"/>
        </y:ShapeNode>
      </data>
    </node>
    <node id="n239">
      <data key="d6">
        <y:ShapeNode>
          <y:Geometry height="20.0" width="20.0" x="2316.9211748339058" y="2036.413369182089"/>
          <y:Fill color="#99CCFF" transparent="false"/>
          <y:BorderStyle color="#000000" type="line" width="1.0"/>
          <y:NodeLabel alignment="center" autoSizePolicy="content" fontFamily="Arial Black" fontSize="12" fontStyle="plain" hasBackgroundColor="false" hasLineColor="false" height="20.921875" horizontalTextPosition="center" iconTextGap="4" modelName="internal" modelPosition="c" textColor="#000000" verticalTextPosition="bottom" visible="true" width="20.669921875" x="-0.3349609375" y="-0.4609375">TL</y:NodeLabel>
          <y:Shape type="ellipse"/>
        </y:ShapeNode>
      </data>
    </node>
    <node id="n240">
      <data key="d6">
        <y:ShapeNode>
          <y:Geometry height="30.0" width="6.0" x="4120.028038211957" y="2052.826540250235"/>
          <y:Fill color="#000000" transparent="false"/>
          <y:BorderStyle color="#000000" type="line" width="1.0"/>
          <y:NodeLabel alignment="center" autoSizePolicy="content" borderDistance="0.0" fontFamily="Dialog" fontSize="13" fontStyle="plain" hasBackgroundColor="false" hasLineColor="false" hasText="false" height="4.0" horizontalTextPosition="center" iconTextGap="4" modelName="internal" modelPosition="c" textColor="#000000" verticalTextPosition="bottom" visible="true" width="4.0" x="1.0" y="13.0"/>
          <y:Shape type="rectangle"/>
        </y:ShapeNode>
      </data>
    </node>
    <node id="n241">
      <data key="d4"><![CDATA[http://www.ensembl.org/Homo_sapiens/Gene/Summary?db=core;g=ENSG00000137869]]></data>
      <data key="d6">
        <y:ShapeNode>
          <y:Geometry height="20.0" width="100.0" x="4003.4818252278633" y="2057.826540250235"/>
          <y:Fill color="#C0C0C0" transparent="false"/>
          <y:BorderStyle color="#000000" type="line" width="1.0"/>
          <y:NodeLabel alignment="center" autoSizePolicy="node_width" fontFamily="Arial" fontSize="13" fontStyle="italic" hasBackgroundColor="false" hasLineColor="false" height="18.5234375" horizontalTextPosition="center" iconTextGap="4" modelName="internal" modelPosition="c" textColor="#000000" verticalTextPosition="bottom" visible="true" width="100.0" x="0.0" y="0.73828125">CYP19A1</y:NodeLabel>
          <y:Shape type="parallelogram"/>
        </y:ShapeNode>
      </data>
    </node>
    <node id="n242">
      <data key="d6">
        <y:ShapeNode>
          <y:Geometry height="20.0" width="20.0" x="3966.1346636950257" y="2057.826540250235"/>
          <y:Fill color="#99CCFF" transparent="false"/>
          <y:BorderStyle color="#000000" type="line" width="1.0"/>
          <y:NodeLabel alignment="center" autoSizePolicy="content" fontFamily="Arial Black" fontSize="12" fontStyle="plain" hasBackgroundColor="false" hasLineColor="false" height="20.921875" horizontalTextPosition="center" iconTextGap="4" modelName="internal" modelPosition="c" textColor="#000000" verticalTextPosition="bottom" visible="true" width="20.669921875" x="-0.3349609375" y="-0.4609375">TL</y:NodeLabel>
          <y:Shape type="ellipse"/>
        </y:ShapeNode>
      </data>
    </node>
    <node id="n243">
      <data key="d6">
        <y:ShapeNode>
          <y:Geometry height="6.0" width="30.0" x="2896.047438200548" y="1056.4941603493364"/>
          <y:Fill color="#000000" transparent="false"/>
          <y:BorderStyle color="#000000" type="line" width="1.0"/>
          <y:NodeLabel alignment="center" autoSizePolicy="content" borderDistance="0.0" fontFamily="Dialog" fontSize="13" fontStyle="plain" hasBackgroundColor="false" hasLineColor="false" hasText="false" height="4.0" horizontalTextPosition="center" iconTextGap="4" modelName="internal" modelPosition="c" textColor="#000000" verticalTextPosition="bottom" visible="true" width="4.0" x="13.0" y="1.0"/>
          <y:Shape type="rectangle"/>
        </y:ShapeNode>
      </data>
    </node>
    <node id="n244">
      <data key="d4"><![CDATA[http://www.ensembl.org/Homo_sapiens/Gene/Summary?db=core;g=ENSG00000148795]]></data>
      <data key="d6">
        <y:ShapeNode>
          <y:Geometry height="20.0" width="100.0" x="2861.047438200548" y="1081.2590165566712"/>
          <y:Fill color="#C0C0C0" transparent="false"/>
          <y:BorderStyle color="#000000" type="line" width="1.0"/>
          <y:NodeLabel alignment="center" autoSizePolicy="node_width" fontFamily="Arial" fontSize="13" fontStyle="italic" hasBackgroundColor="false" hasLineColor="false" height="18.5234375" horizontalTextPosition="center" iconTextGap="4" modelName="internal" modelPosition="c" textColor="#000000" verticalTextPosition="bottom" visible="true" width="100.0" x="0.0" y="0.73828125">CYP17A1</y:NodeLabel>
          <y:Shape type="parallelogram"/>
        </y:ShapeNode>
      </data>
    </node>
    <node id="n245">
      <data key="d6">
        <y:ShapeNode>
          <y:Geometry height="20.0" width="20.0" x="2901.047438200548" y="1118.8148235867645"/>
          <y:Fill color="#99CCFF" transparent="false"/>
          <y:BorderStyle color="#000000" type="line" width="1.0"/>
          <y:NodeLabel alignment="center" autoSizePolicy="content" fontFamily="Arial Black" fontSize="12" fontStyle="plain" hasBackgroundColor="false" hasLineColor="false" height="20.921875" horizontalTextPosition="center" iconTextGap="4" modelName="internal" modelPosition="c" textColor="#000000" verticalTextPosition="bottom" visible="true" width="20.669921875" x="-0.3349609375" y="-0.4609375">TL</y:NodeLabel>
          <y:Shape type="ellipse"/>
        </y:ShapeNode>
      </data>
    </node>
    <node id="n246">
      <data key="d6">
        <y:ShapeNode>
          <y:Geometry height="30.0" width="6.0" x="4172.000931237816" y="1823.0127695612582"/>
          <y:Fill color="#000000" transparent="false"/>
          <y:BorderStyle color="#000000" type="line" width="1.0"/>
          <y:NodeLabel alignment="center" autoSizePolicy="content" borderDistance="0.0" fontFamily="Dialog" fontSize="13" fontStyle="plain" hasBackgroundColor="false" hasLineColor="false" hasText="false" height="4.0" horizontalTextPosition="center" iconTextGap="4" modelName="internal" modelPosition="c" textColor="#000000" verticalTextPosition="bottom" visible="true" width="4.0" x="1.0" y="13.0"/>
          <y:Shape type="rectangle"/>
        </y:ShapeNode>
      </data>
    </node>
    <node id="n247">
      <data key="d4"><![CDATA[http://www.ensembl.org/Homo_sapiens/Gene/Summary?db=core;g=ENSG00000025423]]></data>
      <data key="d6">
        <y:ShapeNode>
          <y:Geometry height="20.0" width="100.0" x="4055.454718253722" y="1828.0127695612582"/>
          <y:Fill color="#C0C0C0" transparent="false"/>
          <y:BorderStyle color="#000000" type="line" width="1.0"/>
          <y:NodeLabel alignment="center" autoSizePolicy="node_width" fontFamily="Arial" fontSize="13" fontStyle="italic" hasBackgroundColor="false" hasLineColor="false" height="18.5234375" horizontalTextPosition="center" iconTextGap="4" modelName="internal" modelPosition="c" textColor="#000000" verticalTextPosition="bottom" visible="true" width="100.0" x="0.0" y="0.73828125">HSD17B6</y:NodeLabel>
          <y:Shape type="parallelogram"/>
        </y:ShapeNode>
      </data>
    </node>
    <node id="n248">
      <data key="d6">
        <y:ShapeNode>
          <y:Geometry height="20.0" width="20.0" x="4021.411563467875" y="1828.0127695612582"/>
          <y:Fill color="#99CCFF" transparent="false"/>
          <y:BorderStyle color="#000000" type="line" width="1.0"/>
          <y:NodeLabel alignment="center" autoSizePolicy="content" fontFamily="Arial Black" fontSize="12" fontStyle="plain" hasBackgroundColor="false" hasLineColor="false" height="20.921875" horizontalTextPosition="center" iconTextGap="4" modelName="internal" modelPosition="c" textColor="#000000" verticalTextPosition="bottom" visible="true" width="20.669921875" x="-0.3349609375" y="-0.4609375">TL</y:NodeLabel>
          <y:Shape type="ellipse"/>
        </y:ShapeNode>
      </data>
    </node>
    <node id="n249">
      <data key="d6">
        <y:ShapeNode>
          <y:Geometry height="30.0" width="6.0" x="4172.000931237816" y="1741.4421438880686"/>
          <y:Fill color="#000000" transparent="false"/>
          <y:BorderStyle color="#000000" type="line" width="1.0"/>
          <y:NodeLabel alignment="center" autoSizePolicy="content" borderDistance="0.0" fontFamily="Dialog" fontSize="13" fontStyle="plain" hasBackgroundColor="false" hasLineColor="false" hasText="false" height="4.0" horizontalTextPosition="center" iconTextGap="4" modelName="internal" modelPosition="c" textColor="#000000" verticalTextPosition="bottom" visible="true" width="4.0" x="1.0" y="13.0"/>
          <y:Shape type="rectangle"/>
        </y:ShapeNode>
      </data>
    </node>
    <node id="n250">
      <data key="d4"><![CDATA[http://www.ensembl.org/Homo_sapiens/Gene/Summary?db=core;g=ENSG00000187134;]]></data>
      <data key="d6">
        <y:ShapeNode>
          <y:Geometry height="20.0" width="100.0" x="4055.4547182537217" y="1746.4421438880686"/>
          <y:Fill color="#C0C0C0" transparent="false"/>
          <y:BorderStyle color="#000000" type="line" width="1.0"/>
          <y:NodeLabel alignment="center" autoSizePolicy="node_width" fontFamily="Arial" fontSize="13" fontStyle="italic" hasBackgroundColor="false" hasLineColor="false" height="18.5234375" horizontalTextPosition="center" iconTextGap="4" modelName="internal" modelPosition="c" textColor="#000000" verticalTextPosition="bottom" visible="true" width="100.0" x="0.0" y="0.73828125">AKR1C1</y:NodeLabel>
          <y:Shape type="parallelogram"/>
        </y:ShapeNode>
      </data>
    </node>
    <node id="n251">
      <data key="d6">
        <y:ShapeNode>
          <y:Geometry height="20.0" width="20.0" x="4021.411563467875" y="1746.4421438880686"/>
          <y:Fill color="#99CCFF" transparent="false"/>
          <y:BorderStyle color="#000000" type="line" width="1.0"/>
          <y:NodeLabel alignment="center" autoSizePolicy="content" fontFamily="Arial Black" fontSize="12" fontStyle="plain" hasBackgroundColor="false" hasLineColor="false" height="20.921875" horizontalTextPosition="center" iconTextGap="4" modelName="internal" modelPosition="c" textColor="#000000" verticalTextPosition="bottom" visible="true" width="20.669921875" x="-0.3349609375" y="-0.4609375">TL</y:NodeLabel>
          <y:Shape type="ellipse"/>
        </y:ShapeNode>
      </data>
    </node>
    <node id="n252">
      <data key="d6">
        <y:ShapeNode>
          <y:Geometry height="30.0" width="6.0" x="3497.4164227162605" y="1001.4941603493363"/>
          <y:Fill color="#000000" transparent="false"/>
          <y:BorderStyle color="#000000" type="line" width="1.0"/>
          <y:NodeLabel alignment="center" autoSizePolicy="content" borderDistance="0.0" fontFamily="Dialog" fontSize="13" fontStyle="plain" hasBackgroundColor="false" hasLineColor="false" hasText="false" height="4.0" horizontalTextPosition="center" iconTextGap="4" modelName="internal" modelPosition="c" textColor="#000000" verticalTextPosition="bottom" visible="true" width="4.0" x="1.0" y="13.0"/>
          <y:Shape type="rectangle"/>
        </y:ShapeNode>
      </data>
    </node>
    <node id="n253">
      <data key="d4"><![CDATA[http://www.ensembl.org/Homo_sapiens/Gene/Summary?db=core;g=ENSG00000105398]]></data>
      <data key="d6">
        <y:ShapeNode>
          <y:Geometry height="20.0" width="100.0" x="3379.1997330731456" y="1006.4941603493364"/>
          <y:Fill color="#C0C0C0" transparent="false"/>
          <y:BorderStyle color="#000000" type="line" width="1.0"/>
          <y:NodeLabel alignment="center" autoSizePolicy="node_width" fontFamily="Arial" fontSize="13" fontStyle="italic" hasBackgroundColor="false" hasLineColor="false" height="18.5234375" horizontalTextPosition="center" iconTextGap="4" modelName="internal" modelPosition="c" textColor="#000000" verticalTextPosition="bottom" visible="true" width="100.0" x="0.0" y="0.73828125">SULT2A1</y:NodeLabel>
          <y:Shape type="parallelogram"/>
        </y:ShapeNode>
      </data>
    </node>
    <node id="n254">
      <data key="d6">
        <y:ShapeNode>
          <y:Geometry height="20.0" width="20.0" x="3350.94396492333" y="1006.4941603493364"/>
          <y:Fill color="#99CCFF" transparent="false"/>
          <y:BorderStyle color="#000000" type="line" width="1.0"/>
          <y:NodeLabel alignment="center" autoSizePolicy="content" fontFamily="Arial Black" fontSize="12" fontStyle="plain" hasBackgroundColor="false" hasLineColor="false" height="20.921875" horizontalTextPosition="center" iconTextGap="4" modelName="internal" modelPosition="c" textColor="#000000" verticalTextPosition="bottom" visible="true" width="20.669921875" x="-0.3349609375" y="-0.4609375">TL</y:NodeLabel>
          <y:Shape type="ellipse"/>
        </y:ShapeNode>
      </data>
    </node>
    <node id="n255">
      <data key="d6">
        <y:ShapeNode>
          <y:Geometry height="20.0" width="20.0" x="2964.7294985387366" y="1006.4941603493364"/>
          <y:Fill color="#99CCFF" transparent="false"/>
          <y:BorderStyle color="#000000" type="line" width="1.0"/>
          <y:NodeLabel alignment="center" autoSizePolicy="content" fontFamily="Arial Black" fontSize="12" fontStyle="plain" hasBackgroundColor="false" hasLineColor="false" height="20.921875" horizontalTextPosition="center" iconTextGap="4" modelName="internal" modelPosition="c" textColor="#000000" verticalTextPosition="bottom" visible="true" width="20.669921875" x="-0.3349609375" y="-0.4609375">TL</y:NodeLabel>
          <y:Shape type="ellipse"/>
        </y:ShapeNode>
      </data>
    </node>
    <node id="n256">
      <data key="d6">
        <y:ShapeNode>
          <y:Geometry height="30.0" width="6.0" x="2831.151258004442" y="1001.4941603493364"/>
          <y:Fill color="#000000" transparent="false"/>
          <y:BorderStyle color="#000000" type="line" width="1.0"/>
          <y:NodeLabel alignment="center" autoSizePolicy="content" borderDistance="0.0" fontFamily="Dialog" fontSize="13" fontStyle="plain" hasBackgroundColor="false" hasLineColor="false" hasText="false" height="4.0" horizontalTextPosition="center" iconTextGap="4" modelName="internal" modelPosition="c" textColor="#000000" verticalTextPosition="bottom" visible="true" width="4.0" x="1.0" y="13.0"/>
          <y:Shape type="rectangle"/>
        </y:ShapeNode>
      </data>
    </node>
    <node id="n257">
      <data key="d4"><![CDATA[http://www.ensembl.org/Homo_sapiens/Gene/Summary?db=core;g=ENSG00000101846]]></data>
      <data key="d6">
        <y:ShapeNode>
          <y:Geometry height="20.0" width="100.0" x="2853.6823455258263" y="1006.4941603493364"/>
          <y:Fill color="#C0C0C0" transparent="false"/>
          <y:BorderStyle color="#000000" type="line" width="1.0"/>
          <y:NodeLabel alignment="center" autoSizePolicy="node_width" fontFamily="Arial" fontSize="13" fontStyle="italic" hasBackgroundColor="false" hasLineColor="false" height="18.5234375" horizontalTextPosition="center" iconTextGap="4" modelName="internal" modelPosition="c" textColor="#000000" verticalTextPosition="bottom" visible="true" width="100.0" x="0.0" y="0.73828125">STS</y:NodeLabel>
          <y:Shape type="parallelogram"/>
        </y:ShapeNode>
      </data>
    </node>
    <node id="n258">
      <data key="d4"/>
      <data key="d6">
        <y:ShapeNode>
          <y:Geometry height="10.0" width="10.0" x="3362.741138079101" y="2131.2624620602824"/>
          <y:Fill color="#000000" color2="#000000" transparent="false"/>
          <y:BorderStyle color="#000000" type="line" width="1.0"/>
          <y:NodeLabel alignment="center" autoSizePolicy="content" fontFamily="Dialog" fontSize="12" fontStyle="plain" hasBackgroundColor="false" hasLineColor="false" hasText="false" height="4.0" horizontalTextPosition="center" iconTextGap="4" modelName="internal" modelPosition="c" textColor="#000000" verticalTextPosition="bottom" visible="true" width="4.0" x="3.0" y="3.0"/>
          <y:Shape type="diamond"/>
        </y:ShapeNode>
      </data>
    </node>
    <node id="n259">
      <data key="d6">
        <y:ShapeNode>
          <y:Geometry height="6.0" width="30.0" x="3253.5589081226726" y="1094.0499673794297"/>
          <y:Fill color="#000000" transparent="false"/>
          <y:BorderStyle color="#000000" type="line" width="1.0"/>
          <y:NodeLabel alignment="center" autoSizePolicy="content" borderDistance="0.0" fontFamily="Dialog" fontSize="13" fontStyle="plain" hasBackgroundColor="false" hasLineColor="false" hasText="false" height="4.0" horizontalTextPosition="center" iconTextGap="4" modelName="internal" modelPosition="c" textColor="#000000" verticalTextPosition="bottom" visible="true" width="4.0" x="13.0" y="1.0"/>
          <y:Shape type="rectangle"/>
        </y:ShapeNode>
      </data>
    </node>
    <node id="n260">
      <data key="d4"><![CDATA[http://www.ensembl.org/Homo_sapiens/Gene/Summary?db=core;g=ENSG00000108786]]></data>
      <data key="d6">
        <y:ShapeNode>
          <y:Geometry height="20.0" width="100.0" x="3218.5589081226726" y="1118.8148235867645"/>
          <y:Fill color="#C0C0C0" transparent="false"/>
          <y:BorderStyle color="#000000" type="line" width="1.0"/>
          <y:NodeLabel alignment="center" autoSizePolicy="node_width" fontFamily="Arial" fontSize="13" fontStyle="italic" hasBackgroundColor="false" hasLineColor="false" height="18.5234375" horizontalTextPosition="center" iconTextGap="4" modelName="internal" modelPosition="c" textColor="#000000" verticalTextPosition="bottom" visible="true" width="100.0" x="0.0" y="0.73828125">HSD17B1</y:NodeLabel>
          <y:Shape type="parallelogram"/>
        </y:ShapeNode>
      </data>
    </node>
    <node id="n261">
      <data key="d6">
        <y:ShapeNode>
          <y:Geometry height="20.0" width="20.0" x="3258.5589081226726" y="1161.410398184474"/>
          <y:Fill color="#99CCFF" transparent="false"/>
          <y:BorderStyle color="#000000" type="line" width="1.0"/>
          <y:NodeLabel alignment="center" autoSizePolicy="content" fontFamily="Arial Black" fontSize="12" fontStyle="plain" hasBackgroundColor="false" hasLineColor="false" height="20.921875" horizontalTextPosition="center" iconTextGap="4" modelName="internal" modelPosition="c" textColor="#000000" verticalTextPosition="bottom" visible="true" width="20.669921875" x="-0.3349609375" y="-0.4609375">TL</y:NodeLabel>
          <y:Shape type="ellipse"/>
        </y:ShapeNode>
      </data>
    </node>
    <node id="n262">
      <data key="d6">
        <y:ShapeNode>
          <y:Geometry height="6.0" width="30.0" x="3389.1997330731456" y="1094.0499673794297"/>
          <y:Fill color="#000000" transparent="false"/>
          <y:BorderStyle color="#000000" type="line" width="1.0"/>
          <y:NodeLabel alignment="center" autoSizePolicy="content" borderDistance="0.0" fontFamily="Dialog" fontSize="13" fontStyle="plain" hasBackgroundColor="false" hasLineColor="false" hasText="false" height="4.0" horizontalTextPosition="center" iconTextGap="4" modelName="internal" modelPosition="c" textColor="#000000" verticalTextPosition="bottom" visible="true" width="4.0" x="13.0" y="1.0"/>
          <y:Shape type="rectangle"/>
        </y:ShapeNode>
      </data>
    </node>
    <node id="n263">
      <data key="d4"><![CDATA[http://www.ensembl.org/Homo_sapiens/Gene/Summary?db=core;g=ENSG00000130948]]></data>
      <data key="d6">
        <y:ShapeNode>
          <y:Geometry height="20.0" width="100.0" x="3354.1997330731456" y="1118.8148235867645"/>
          <y:Fill color="#C0C0C0" transparent="false"/>
          <y:BorderStyle color="#000000" type="line" width="1.0"/>
          <y:NodeLabel alignment="center" autoSizePolicy="node_width" fontFamily="Arial" fontSize="13" fontStyle="italic" hasBackgroundColor="false" hasLineColor="false" height="18.5234375" horizontalTextPosition="center" iconTextGap="4" modelName="internal" modelPosition="c" textColor="#000000" verticalTextPosition="bottom" visible="true" width="100.0" x="0.0" y="0.73828125">HSD17B3</y:NodeLabel>
          <y:Shape type="parallelogram"/>
        </y:ShapeNode>
      </data>
    </node>
    <node id="n264">
      <data key="d6">
        <y:ShapeNode>
          <y:Geometry height="20.0" width="20.0" x="3394.1997330731456" y="1161.410398184474"/>
          <y:Fill color="#99CCFF" transparent="false"/>
          <y:BorderStyle color="#000000" type="line" width="1.0"/>
          <y:NodeLabel alignment="center" autoSizePolicy="content" fontFamily="Arial Black" fontSize="12" fontStyle="plain" hasBackgroundColor="false" hasLineColor="false" height="20.921875" horizontalTextPosition="center" iconTextGap="4" modelName="internal" modelPosition="c" textColor="#000000" verticalTextPosition="bottom" visible="true" width="20.669921875" x="-0.3349609375" y="-0.4609375">TL</y:NodeLabel>
          <y:Shape type="ellipse"/>
        </y:ShapeNode>
      </data>
    </node>
    <node id="n265">
      <data key="d6">
        <y:ShapeNode>
          <y:Geometry height="6.0" width="30.0" x="3524.8405580236185" y="1094.0499673794297"/>
          <y:Fill color="#000000" transparent="false"/>
          <y:BorderStyle color="#000000" type="line" width="1.0"/>
          <y:NodeLabel alignment="center" autoSizePolicy="content" borderDistance="0.0" fontFamily="Dialog" fontSize="13" fontStyle="plain" hasBackgroundColor="false" hasLineColor="false" hasText="false" height="4.0" horizontalTextPosition="center" iconTextGap="4" modelName="internal" modelPosition="c" textColor="#000000" verticalTextPosition="bottom" visible="true" width="4.0" x="13.0" y="1.0"/>
          <y:Shape type="rectangle"/>
        </y:ShapeNode>
      </data>
    </node>
    <node id="n266">
      <data key="d4"><![CDATA[http://www.ensembl.org/Homo_sapiens/Gene/Summary?db=core;g=ENSG00000196139]]></data>
      <data key="d6">
        <y:ShapeNode>
          <y:Geometry height="20.0" width="100.0" x="3489.8405580236185" y="1118.8148235867645"/>
          <y:Fill color="#C0C0C0" transparent="false"/>
          <y:BorderStyle color="#000000" type="line" width="1.0"/>
          <y:NodeLabel alignment="center" autoSizePolicy="node_width" fontFamily="Arial" fontSize="13" fontStyle="italic" hasBackgroundColor="false" hasLineColor="false" height="18.5234375" horizontalTextPosition="center" iconTextGap="4" modelName="internal" modelPosition="c" textColor="#000000" verticalTextPosition="bottom" visible="true" width="100.0" x="0.0" y="0.73828125">AKR1C3</y:NodeLabel>
          <y:Shape type="parallelogram"/>
        </y:ShapeNode>
      </data>
    </node>
    <node id="n267">
      <data key="d6">
        <y:ShapeNode>
          <y:Geometry height="20.0" width="20.0" x="3529.8405580236185" y="1161.410398184474"/>
          <y:Fill color="#99CCFF" transparent="false"/>
          <y:BorderStyle color="#000000" type="line" width="1.0"/>
          <y:NodeLabel alignment="center" autoSizePolicy="content" fontFamily="Arial Black" fontSize="12" fontStyle="plain" hasBackgroundColor="false" hasLineColor="false" height="20.921875" horizontalTextPosition="center" iconTextGap="4" modelName="internal" modelPosition="c" textColor="#000000" verticalTextPosition="bottom" visible="true" width="20.669921875" x="-0.3349609375" y="-0.4609375">TL</y:NodeLabel>
          <y:Shape type="ellipse"/>
        </y:ShapeNode>
      </data>
    </node>
    <node id="n268">
      <data key="d4"><![CDATA[http://www.ensembl.org/Homo_sapiens/Gene/Summary?db=core;g=ENSG00000128039]]></data>
      <data key="d6">
        <y:ShapeNode>
          <y:Geometry height="20.0" width="120.0" x="2336.393920007313" y="1651.132676916112"/>
          <y:Fill color="#CCFFFF" transparent="false"/>
          <y:BorderStyle color="#000000" type="line" width="1.0"/>
          <y:NodeLabel alignment="center" autoSizePolicy="content" fontFamily="Arial" fontSize="13" fontStyle="plain" hasBackgroundColor="false" hasLineColor="false" height="18.5234375" horizontalTextPosition="center" iconTextGap="4" modelName="internal" modelPosition="c" textColor="#000000" verticalTextPosition="bottom" visible="true" width="54.578125" x="32.7109375" y="0.73828125">SRD5A3
</y:NodeLabel>
          <y:Shape type="roundrectangle"/>
        </y:ShapeNode>
      </data>
    </node>
    <node id="n269">
      <data key="d6">
        <y:ShapeNode>
          <y:Geometry height="30.0" width="6.0" x="2154.6980265808106" y="1646.132676916112"/>
          <y:Fill color="#000000" transparent="false"/>
          <y:BorderStyle color="#000000" type="line" width="1.0"/>
          <y:NodeLabel alignment="center" autoSizePolicy="content" borderDistance="0.0" fontFamily="Dialog" fontSize="13" fontStyle="plain" hasBackgroundColor="false" hasLineColor="false" hasText="false" height="4.0" horizontalTextPosition="center" iconTextGap="4" modelName="internal" modelPosition="c" textColor="#000000" verticalTextPosition="bottom" visible="true" width="4.0" x="1.0" y="13.0"/>
          <y:Shape type="rectangle"/>
        </y:ShapeNode>
      </data>
    </node>
    <node id="n270">
      <data key="d4"><![CDATA[http://www.ensembl.org/Homo_sapiens/Gene/Summary?db=core;g=ENSG00000128039]]></data>
      <data key="d6">
        <y:ShapeNode>
          <y:Geometry height="20.0" width="100.0" x="2181.083264888304" y="1651.132676916112"/>
          <y:Fill color="#C0C0C0" transparent="false"/>
          <y:BorderStyle color="#000000" type="line" width="1.0"/>
          <y:NodeLabel alignment="center" autoSizePolicy="node_width" fontFamily="Arial" fontSize="13" fontStyle="italic" hasBackgroundColor="false" hasLineColor="false" height="18.5234375" horizontalTextPosition="center" iconTextGap="4" modelName="internal" modelPosition="c" textColor="#000000" verticalTextPosition="bottom" visible="true" width="100.0" x="0.0" y="0.73828125">SRD5A3</y:NodeLabel>
          <y:Shape type="parallelogram"/>
        </y:ShapeNode>
      </data>
    </node>
    <node id="n271">
      <data key="d6">
        <y:ShapeNode>
          <y:Geometry height="20.0" width="20.0" x="2297.165634947994" y="1651.132676916112"/>
          <y:Fill color="#99CCFF" transparent="false"/>
          <y:BorderStyle color="#000000" type="line" width="1.0"/>
          <y:NodeLabel alignment="center" autoSizePolicy="content" fontFamily="Arial Black" fontSize="12" fontStyle="plain" hasBackgroundColor="false" hasLineColor="false" height="20.921875" horizontalTextPosition="center" iconTextGap="4" modelName="internal" modelPosition="c" textColor="#000000" verticalTextPosition="bottom" visible="true" width="20.669921875" x="-0.3349609375" y="-0.4609375">TL</y:NodeLabel>
          <y:Shape type="ellipse"/>
        </y:ShapeNode>
      </data>
    </node>
    <node id="n272">
      <data key="d4"/>
      <data key="d6">
        <y:ShapeNode>
          <y:Geometry height="10.0" width="10.0" x="2496.8640893412835" y="1656.132676916112"/>
          <y:Fill color="#000000" color2="#000000" transparent="false"/>
          <y:BorderStyle color="#000000" type="line" width="1.0"/>
          <y:NodeLabel alignment="center" autoSizePolicy="content" fontFamily="Dialog" fontSize="12" fontStyle="plain" hasBackgroundColor="false" hasLineColor="false" hasText="false" height="4.0" horizontalTextPosition="center" iconTextGap="4" modelName="internal" modelPosition="c" textColor="#000000" verticalTextPosition="bottom" visible="true" width="4.0" x="3.0" y="3.0"/>
          <y:Shape type="diamond"/>
        </y:ShapeNode>
      </data>
    </node>
    <node id="n273">
      <data key="d6">
        <y:ShapeNode>
          <y:Geometry height="20.0" width="20.0" x="3493.3966990234967" y="1855.5922768889109"/>
          <y:Fill color="#CC99FF" transparent="false"/>
          <y:BorderStyle color="#000000" type="line" width="1.0"/>
          <y:NodeLabel alignment="center" autoSizePolicy="content" fontFamily="Arial Black" fontSize="12" fontStyle="plain" hasBackgroundColor="false" hasLineColor="false" height="20.921875" horizontalTextPosition="center" iconTextGap="4" modelName="internal" modelPosition="c" textColor="#000000" verticalTextPosition="bottom" visible="true" width="23.330078125" x="-1.6650390625" y="-0.4609375">OR</y:NodeLabel>
          <y:Shape type="ellipse"/>
        </y:ShapeNode>
      </data>
    </node>
    <node id="n274">
      <data key="d6">
        <y:ShapeNode>
          <y:Geometry height="20.0" width="20.0" x="3469.1997330731456" y="1285.9177146101615"/>
          <y:Fill color="#CC99FF" transparent="false"/>
          <y:BorderStyle color="#000000" type="line" width="1.0"/>
          <y:NodeLabel alignment="center" autoSizePolicy="content" fontFamily="Arial Black" fontSize="12" fontStyle="plain" hasBackgroundColor="false" hasLineColor="false" height="20.921875" horizontalTextPosition="center" iconTextGap="4" modelName="internal" modelPosition="c" textColor="#000000" verticalTextPosition="bottom" visible="true" width="23.330078125" x="-1.6650390625" y="-0.4609375">OR</y:NodeLabel>
          <y:Shape type="ellipse"/>
        </y:ShapeNode>
      </data>
    </node>
    <node id="n275">
      <data key="d4"><![CDATA[http://www.chemspider.com/Chemical-Structure.102810.html]]></data>
      <data key="d6">
        <y:ShapeNode>
          <y:Geometry height="25.0" width="120.0" x="3227.741138079101" y="2250.4768525091654"/>
          <y:Fill color="#FFCC99" transparent="false"/>
          <y:BorderStyle color="#000000" type="line" width="1.0"/>
          <y:NodeLabel alignment="center" autoSizePolicy="content" fontFamily="Arial" fontSize="13" fontStyle="plain" hasBackgroundColor="false" hasLineColor="false" height="18.5234375" horizontalTextPosition="center" iconTextGap="4" modelName="internal" modelPosition="c" textColor="#000000" verticalTextPosition="bottom" visible="true" width="96.49169921875" x="11.754150390625" y="3.23828125">16a-OH estrone</y:NodeLabel>
          <y:Shape type="hexagon"/>
        </y:ShapeNode>
      </data>
    </node>
    <node id="n276">
      <data key="d6">
        <y:ShapeNode>
          <y:Geometry height="20.0" width="20.0" x="3469.1997330731456" y="2252.9768525091654"/>
          <y:Fill color="#9999FF" transparent="false"/>
          <y:BorderStyle color="#000000" type="line" width="1.0"/>
          <y:NodeLabel alignment="center" autoSizePolicy="node_width" fontFamily="Arial Black" fontSize="12" fontStyle="plain" hasBackgroundColor="false" hasLineColor="false" height="20.921875" horizontalTextPosition="center" iconTextGap="4" modelName="internal" modelPosition="c" textColor="#000000" verticalTextPosition="bottom" visible="true" width="20.0" x="0.0" y="-0.4609375">C</y:NodeLabel>
          <y:Shape type="ellipse"/>
        </y:ShapeNode>
      </data>
    </node>
    <node id="n277">
      <data key="d4"/>
      <data key="d6">
        <y:ShapeNode>
          <y:Geometry height="10.0" width="10.0" x="3783.1603829074875" y="2216.796141279434"/>
          <y:Fill color="#FFFFFF" transparent="false"/>
          <y:BorderStyle color="#000000" type="line" width="1.0"/>
          <y:NodeLabel alignment="center" autoSizePolicy="content" fontFamily="Dialog" fontSize="13" fontStyle="plain" hasBackgroundColor="false" hasLineColor="false" hasText="false" height="4.0" horizontalTextPosition="center" iconTextGap="4" modelName="internal" modelPosition="c" textColor="#000000" verticalTextPosition="bottom" visible="true" width="4.0" x="3.0" y="3.0"/>
          <y:Shape type="ellipse"/>
        </y:ShapeNode>
      </data>
    </node>
    <node id="n278">
      <data key="d4"><![CDATA[http://www.chemspider.com/Chemical-Structure.8611.htm]]></data>
      <data key="d6">
        <y:ShapeNode>
          <y:Geometry height="25.0" width="120.0" x="2545.770464405531" y="1320.4013102770277"/>
          <y:Fill color="#FFCC99" transparent="false"/>
          <y:BorderStyle color="#000000" type="line" width="1.0"/>
          <y:NodeLabel alignment="center" autoSizePolicy="content" fontFamily="Arial" fontSize="13" fontStyle="plain" hasBackgroundColor="false" hasLineColor="false" height="18.5234375" horizontalTextPosition="center" iconTextGap="4" modelName="internal" modelPosition="c" textColor="#000000" verticalTextPosition="bottom" visible="true" width="84.9580078125" x="17.52099609375" y="3.23828125">Pregnenolone</y:NodeLabel>
          <y:Shape type="hexagon"/>
        </y:ShapeNode>
      </data>
    </node>
    <node id="n279">
      <data key="d4"><![CDATA[http://www.chemspider.com/Chemical-Structure.5773.html]]></data>
      <data key="d6">
        <y:ShapeNode>
          <y:Geometry height="25.0" width="120.0" x="2553.277764580201" y="1508.7588820719493"/>
          <y:Fill color="#FFCC99" transparent="false"/>
          <y:BorderStyle color="#000000" type="line" width="1.0"/>
          <y:NodeLabel alignment="center" autoSizePolicy="content" fontFamily="Arial" fontSize="13" fontStyle="plain" hasBackgroundColor="false" hasLineColor="false" height="18.5234375" horizontalTextPosition="center" iconTextGap="4" modelName="internal" modelPosition="c" textColor="#000000" verticalTextPosition="bottom" visible="true" width="82.05078125" x="18.974609375" y="3.23828125">Progesterone
</y:NodeLabel>
          <y:Shape type="hexagon"/>
        </y:ShapeNode>
      </data>
    </node>
    <node id="n280">
      <data key="d4"><![CDATA[http://www.chemspider.com/Chemical-Structure.6002.html]]></data>
      <data key="d6">
        <y:ShapeNode>
          <y:Geometry height="25.0" width="120.0" x="2837.538212123536" y="1508.7588820719493"/>
          <y:Fill color="#FFCC99" transparent="false"/>
          <y:BorderStyle color="#000000" type="line" width="1.0"/>
          <y:NodeLabel alignment="center" autoSizePolicy="content" fontFamily="Arial" fontSize="11" fontStyle="plain" hasBackgroundColor="false" hasLineColor="false" height="16.2890625" horizontalTextPosition="center" iconTextGap="4" modelName="internal" modelPosition="c" textColor="#000000" verticalTextPosition="bottom" visible="true" width="106.73291015625" x="6.633544921875" y="4.35546875">17aOH progesterone
</y:NodeLabel>
          <y:Shape type="hexagon"/>
        </y:ShapeNode>
      </data>
    </node>
    <node id="n281">
      <data key="d4"><![CDATA[http://www.chemspider.com/Chemical-Structure.82579.html]]></data>
      <data key="d6">
        <y:ShapeNode>
          <y:Geometry height="25.0" width="120.0" x="2837.538212123536" y="1320.4013102770277"/>
          <y:Fill color="#FFCC99" transparent="false"/>
          <y:BorderStyle color="#000000" type="line" width="1.0"/>
          <y:NodeLabel alignment="center" autoSizePolicy="content" fontFamily="Arial" fontSize="11" fontStyle="plain" hasBackgroundColor="false" hasLineColor="false" height="16.2890625" horizontalTextPosition="center" iconTextGap="4" modelName="internal" modelPosition="c" textColor="#000000" verticalTextPosition="bottom" visible="true" width="109.19287109375" x="5.403564453125" y="4.35546875">17aOH pregnenolone
</y:NodeLabel>
          <y:Shape type="hexagon"/>
        </y:ShapeNode>
      </data>
    </node>
    <node id="n282">
      <data key="d4"><![CDATA[http://www.chemspider.com/Chemical-Structure.5670.html]]></data>
      <data key="d6">
        <y:ShapeNode>
          <y:Geometry height="25.0" width="120.0" x="3122.7411380791013" y="1320.2089098465576"/>
          <y:Fill color="#FFCC99" transparent="false"/>
          <y:BorderStyle color="#000000" type="line" width="1.0"/>
          <y:NodeLabel alignment="center" autoSizePolicy="content" fontFamily="Arial" fontSize="13" fontStyle="plain" hasBackgroundColor="false" hasLineColor="false" height="18.5234375" horizontalTextPosition="center" iconTextGap="4" modelName="internal" modelPosition="c" textColor="#000000" verticalTextPosition="bottom" visible="true" width="40.1181640625" x="39.94091796875" y="3.23828125">DHEA
</y:NodeLabel>
          <y:Shape type="hexagon"/>
        </y:ShapeNode>
      </data>
    </node>
    <node id="n283">
      <data key="d4"><![CDATA[http://www.chemspider.com/Chemical-Structure.5898.html ]]></data>
      <data key="d6">
        <y:ShapeNode>
          <y:Geometry height="25.0" width="120.0" x="3119.81957045999" y="1508.5664816414792"/>
          <y:Fill color="#FFCC99" transparent="false"/>
          <y:BorderStyle color="#000000" type="line" width="1.0"/>
          <y:NodeLabel alignment="center" autoSizePolicy="content" fontFamily="Arial" fontSize="13" fontStyle="plain" hasBackgroundColor="false" hasLineColor="false" height="18.5234375" horizontalTextPosition="center" iconTextGap="4" modelName="internal" modelPosition="c" textColor="#000000" verticalTextPosition="bottom" visible="true" width="102.2998046875" x="8.85009765625" y="3.23828125">Androstenedione
</y:NodeLabel>
          <y:Shape type="hexagon"/>
        </y:ShapeNode>
      </data>
    </node>
    <node id="n284">
      <data key="d4"><![CDATA[http://www.chemspider.com/Chemical-Structure.5791.html]]></data>
      <data key="d6">
        <y:ShapeNode>
          <y:Geometry height="25.0" width="120.0" x="3540.0951850592337" y="1508.5664816414792"/>
          <y:Fill color="#FFCC99" transparent="false"/>
          <y:BorderStyle color="#000000" type="line" width="1.0"/>
          <y:NodeLabel alignment="center" autoSizePolicy="content" fontFamily="Arial" fontSize="13" fontStyle="plain" hasBackgroundColor="false" hasLineColor="false" height="18.5234375" horizontalTextPosition="center" iconTextGap="4" modelName="internal" modelPosition="c" textColor="#000000" verticalTextPosition="bottom" visible="true" width="79.87353515625" x="20.063232421875" y="3.23828125">Testosterone
</y:NodeLabel>
          <y:Shape type="hexagon"/>
        </y:ShapeNode>
      </data>
    </node>
    <node id="n285">
      <data key="d4"><![CDATA[ http://www.chemspider.com/Chemical-Structure.10188.html ]]></data>
      <data key="d6">
        <y:ShapeNode>
          <y:Geometry height="25.0" width="120.0" x="3540.0951850592337" y="1320.2089098465576"/>
          <y:Fill color="#FFCC99" transparent="false"/>
          <y:BorderStyle color="#000000" type="line" width="1.0"/>
          <y:NodeLabel alignment="center" autoSizePolicy="content" fontFamily="Arial" fontSize="13" fontStyle="plain" hasBackgroundColor="false" hasLineColor="false" height="18.5234375" horizontalTextPosition="center" iconTextGap="4" modelName="internal" modelPosition="c" textColor="#000000" verticalTextPosition="bottom" visible="true" width="90.72802734375" x="14.635986328125" y="3.23828125">Androstenediol</y:NodeLabel>
          <y:Shape type="hexagon"/>
        </y:ShapeNode>
      </data>
    </node>
    <node id="n286">
      <data key="d4"><![CDATA[http://www.chemspider.com/Chemical-Structure.5668.html ]]></data>
      <data key="d6">
        <y:ShapeNode>
          <y:Geometry height="25.0" width="120.0" x="3117.617180904671" y="1945.7342163390301"/>
          <y:Fill color="#FFCC99" transparent="false"/>
          <y:BorderStyle color="#000000" type="line" width="1.0"/>
          <y:NodeLabel alignment="center" autoSizePolicy="content" fontFamily="Arial" fontSize="13" fontStyle="plain" hasBackgroundColor="false" hasLineColor="false" height="18.5234375" horizontalTextPosition="center" iconTextGap="4" modelName="internal" modelPosition="c" textColor="#000000" verticalTextPosition="bottom" visible="true" width="82.05078125" x="18.974609375" y="3.23828125">Androsterone
</y:NodeLabel>
          <y:Shape type="hexagon"/>
        </y:ShapeNode>
      </data>
    </node>
    <node id="n287">
      <data key="d4"><![CDATA[http://www.chemspider.com/Chemical-Structure.4954912.html]]></data>
      <data key="d5"><![CDATA[(20R)-5α-Pregnane-3β,20-diol]]></data>
      <data key="d6">
        <y:ShapeNode>
          <y:Geometry height="25.0" width="120.0" x="2838.3409571660663" y="1945.73421633903"/>
          <y:Fill color="#FFCC99" transparent="false"/>
          <y:BorderStyle color="#000000" type="line" width="1.0"/>
          <y:NodeLabel alignment="center" autoSizePolicy="content" fontFamily="Arial" fontSize="13" fontStyle="plain" hasBackgroundColor="false" hasLineColor="false" height="18.5234375" horizontalTextPosition="center" iconTextGap="4" modelName="internal" modelPosition="c" textColor="#000000" verticalTextPosition="bottom" visible="true" width="93.62255859375" x="13.188720703125" y="3.23828125">Allopregnandiol
</y:NodeLabel>
          <y:Shape type="hexagon"/>
        </y:ShapeNode>
      </data>
    </node>
    <node id="n288">
      <data key="d4"><![CDATA[http://www.chemspider.com/Chemical-Structure.83782.html ]]></data>
      <data key="d5"><![CDATA[5 alpha-pregnan-3,20-dione]]></data>
      <data key="d6">
        <y:ShapeNode>
          <y:Geometry height="25.0" width="120.0" x="2546.7282989874" y="1696.2395602203337"/>
          <y:Fill color="#FFCC99" transparent="false"/>
          <y:BorderStyle color="#000000" type="line" width="1.0"/>
          <y:NodeLabel alignment="center" autoSizePolicy="content" fontFamily="Arial" fontSize="13" fontStyle="plain" hasBackgroundColor="false" hasLineColor="false" height="18.5234375" horizontalTextPosition="center" iconTextGap="4" modelName="internal" modelPosition="c" textColor="#000000" verticalTextPosition="bottom" visible="true" width="50.236328125" x="34.8818359375" y="3.23828125">5a-DHP
</y:NodeLabel>
          <y:Shape type="hexagon"/>
        </y:ShapeNode>
      </data>
    </node>
    <node id="n289">
      <data key="d4"><![CDATA[http://www.chemspider.com/Chemical-Structure.83760.html]]></data>
      <data key="d5"><![CDATA[ 5α-pregnan-3α-ol-20-one]]></data>
      <data key="d6">
        <y:ShapeNode>
          <y:Geometry height="25.0" width="120.0" x="2552.292682517292" y="1945.73421633903"/>
          <y:Fill color="#FFCC99" transparent="false"/>
          <y:BorderStyle color="#000000" type="line" width="1.0"/>
          <y:NodeLabel alignment="center" autoSizePolicy="content" fontFamily="Arial" fontSize="13" fontStyle="plain" hasBackgroundColor="false" hasLineColor="false" height="18.5234375" horizontalTextPosition="center" iconTextGap="4" modelName="internal" modelPosition="c" textColor="#000000" verticalTextPosition="bottom" visible="true" width="105.1943359375" x="7.40283203125" y="3.23828125">Allopregnenalone
</y:NodeLabel>
          <y:Shape type="hexagon"/>
        </y:ShapeNode>
      </data>
    </node>
    <node id="n290">
      <data key="d4"><![CDATA[http://www.chemspider.com/Chemical-Structure.10063888.html]]></data>
      <data key="d5"><![CDATA[(5alpha)-17-Hydroxypregnane-3,20-dione]]></data>
      <data key="d6">
        <y:ShapeNode>
          <y:Geometry height="25.0" width="120.0" x="2838.3409571660663" y="1703.9631668427546"/>
          <y:Fill color="#FFCC99" transparent="false"/>
          <y:BorderStyle color="#000000" type="line" width="1.0"/>
          <y:NodeLabel alignment="center" autoSizePolicy="content" fontFamily="Arial" fontSize="13" fontStyle="plain" hasBackgroundColor="false" hasLineColor="false" height="18.5234375" horizontalTextPosition="center" iconTextGap="4" modelName="internal" modelPosition="c" textColor="#000000" verticalTextPosition="bottom" visible="true" width="76.2490234375" x="21.87548828125" y="3.23828125">17aOH DHP
</y:NodeLabel>
          <y:Shape type="hexagon"/>
        </y:ShapeNode>
      </data>
    </node>
    <node id="n291">
      <data key="d4"><![CDATA[http://www.chemspider.com/Chemical-Structure.388422.html]]></data>
      <data key="d6">
        <y:ShapeNode>
          <y:Geometry height="25.0" width="120.0" x="3122.741138079101" y="1703.9421438880686"/>
          <y:Fill color="#FFCC99" transparent="false"/>
          <y:BorderStyle color="#000000" type="line" width="1.0"/>
          <y:NodeLabel alignment="center" autoSizePolicy="content" fontFamily="Arial" fontSize="13" fontStyle="plain" hasBackgroundColor="false" hasLineColor="false" height="18.5234375" horizontalTextPosition="center" iconTextGap="4" modelName="internal" modelPosition="c" textColor="#000000" verticalTextPosition="bottom" visible="true" width="102.2998046875" x="8.85009765625" y="3.23828125">Androstanedione
</y:NodeLabel>
          <y:Shape type="hexagon"/>
        </y:ShapeNode>
      </data>
    </node>
    <node id="n292">
      <data key="d4"><![CDATA[http://www.chemspider.com/Chemical-Structure.15039.html ]]></data>
      <data key="d6">
        <y:ShapeNode>
          <y:Geometry height="25.0" width="120.0" x="3540.0951850592337" y="1945.73421633903"/>
          <y:Fill color="#FFCC99" transparent="false"/>
          <y:BorderStyle color="#000000" type="line" width="1.0"/>
          <y:NodeLabel alignment="center" autoSizePolicy="content" fontFamily="Dialog" fontSize="13" fontStyle="plain" hasBackgroundColor="false" hasLineColor="false" height="19.92626953125" horizontalTextPosition="center" iconTextGap="4" modelName="custom" textColor="#000000" verticalTextPosition="bottom" visible="true" width="107.35888671875" x="6.320556640625" y="2.536865234375">3a androstanediol<y:LabelModel>
              <y:SmartNodeLabelModel distance="4.0"/>
            </y:LabelModel>
            <y:ModelParameter>
              <y:SmartNodeLabelModelParameter labelRatioX="0.0" labelRatioY="0.0" nodeRatioX="0.0" nodeRatioY="0.0" offsetX="0.0" offsetY="0.0" upX="0.0" upY="-1.0"/>
            </y:ModelParameter>
          </y:NodeLabel>
          <y:Shape type="hexagon"/>
        </y:ShapeNode>
      </data>
    </node>
    <node id="n293">
      <data key="d4"><![CDATA[http://www.chemspider.com/Chemical-Structure.10189.html]]></data>
      <data key="d6">
        <y:ShapeNode>
          <y:Geometry height="25.0" width="120.0" x="3540.0951850592337" y="1703.9421438880686"/>
          <y:Fill color="#FFCC99" transparent="false"/>
          <y:BorderStyle color="#000000" type="line" width="1.0"/>
          <y:NodeLabel alignment="center" autoSizePolicy="content" fontFamily="Arial" fontSize="13" fontStyle="plain" hasBackgroundColor="false" hasLineColor="false" height="18.5234375" horizontalTextPosition="center" iconTextGap="4" modelName="internal" modelPosition="c" textColor="#000000" verticalTextPosition="bottom" visible="true" width="30.71728515625" x="44.641357421875" y="3.23828125">DHT</y:NodeLabel>
          <y:Shape type="hexagon"/>
        </y:ShapeNode>
      </data>
    </node>
    <node id="n294">
      <data key="d4"><![CDATA[http://www.chemspider.com/Chemical-Structure.5775.html]]></data>
      <data key="d6">
        <y:ShapeNode>
          <y:Geometry height="25.0" width="120.0" x="2553.2409562369558" y="1024.7552663566562"/>
          <y:Fill color="#FFCC99" transparent="false"/>
          <y:BorderStyle color="#000000" type="line" width="1.0"/>
          <y:NodeLabel alignment="center" autoSizePolicy="content" fontFamily="Arial" fontSize="13" fontStyle="plain" hasBackgroundColor="false" hasLineColor="false" height="18.5234375" horizontalTextPosition="center" iconTextGap="4" modelName="internal" modelPosition="c" textColor="#000000" verticalTextPosition="bottom" visible="true" width="69.75537109375" x="25.122314453125" y="3.23828125">Cholesterol
</y:NodeLabel>
          <y:Shape type="hexagon"/>
        </y:ShapeNode>
      </data>
    </node>
    <node id="n295">
      <data key="d4"><![CDATA[http://www.chemspider.com/Chemical-Structure.5775.html]]></data>
      <data key="d6">
        <y:ShapeNode>
          <y:Geometry height="25.0" width="120.0" x="2553.2409562369558" y="1148.4652624856142"/>
          <y:Fill color="#FFCC99" transparent="false"/>
          <y:BorderStyle color="#000000" type="line" width="1.0"/>
          <y:NodeLabel alignment="center" autoSizePolicy="content" fontFamily="Arial" fontSize="13" fontStyle="plain" hasBackgroundColor="false" hasLineColor="false" height="18.5234375" horizontalTextPosition="center" iconTextGap="4" modelName="internal" modelPosition="c" textColor="#000000" verticalTextPosition="bottom" visible="true" width="69.75537109375" x="25.122314453125" y="3.23828125">Cholesterol
</y:NodeLabel>
          <y:Shape type="hexagon"/>
        </y:ShapeNode>
      </data>
    </node>
    <node id="n296">
      <data key="d4"><![CDATA[http://www.ebi.ac.uk/interpro/entry/IPR020469]]></data>
      <data key="d6">
        <y:ShapeNode>
          <y:Geometry height="40.0" width="100.0" x="3999.1425480183607" y="2188.2771847524127"/>
          <y:Fill color="#CC99FF" transparent="false"/>
          <y:BorderStyle color="#000000" type="line" width="1.0"/>
          <y:NodeLabel alignment="center" autoSizePolicy="node_width" fontFamily="Arial" fontSize="13" fontStyle="plain" hasBackgroundColor="false" hasLineColor="false" height="33.046875" horizontalTextPosition="center" iconTextGap="4" modelName="internal" modelPosition="c" textColor="#000000" verticalTextPosition="bottom" visible="true" width="100.0" x="0.0" y="3.4765625">Several CYP2 
family genes</y:NodeLabel>
          <y:Shape type="ellipse"/>
        </y:ShapeNode>
      </data>
    </node>
    <node id="n297">
      <data key="d6">
        <y:ShapeNode>
          <y:Geometry height="20.0" width="20.0" x="3965.9190783221356" y="2198.2842491239835"/>
          <y:Fill color="#99CCFF" transparent="false"/>
          <y:BorderStyle color="#000000" type="line" width="1.0"/>
          <y:NodeLabel alignment="center" autoSizePolicy="content" fontFamily="Arial Black" fontSize="12" fontStyle="plain" hasBackgroundColor="false" hasLineColor="false" height="20.921875" horizontalTextPosition="center" iconTextGap="4" modelName="internal" modelPosition="c" textColor="#000000" verticalTextPosition="bottom" visible="true" width="20.669921875" x="-0.3349609375" y="-0.4609375">TL</y:NodeLabel>
          <y:Shape type="ellipse"/>
        </y:ShapeNode>
      </data>
    </node>
    <node id="n298">
      <data key="d6">
        <y:ShapeNode>
          <y:Geometry height="30.0" width="6.0" x="4118.672848320871" y="2193.25522757307"/>
          <y:Fill color="#000000" transparent="false"/>
          <y:BorderStyle color="#000000" type="line" width="1.0"/>
          <y:NodeLabel alignment="center" autoSizePolicy="content" borderDistance="0.0" fontFamily="Dialog" fontSize="13" fontStyle="plain" hasBackgroundColor="false" hasLineColor="false" hasText="false" height="4.0" horizontalTextPosition="center" iconTextGap="4" modelName="internal" modelPosition="c" textColor="#000000" verticalTextPosition="bottom" visible="true" width="4.0" x="1.0" y="13.0"/>
          <y:Shape type="rectangle"/>
        </y:ShapeNode>
      </data>
    </node>
    <node id="n299">
      <data key="d6">
        <y:ShapeNode>
          <y:Geometry height="30.0" width="6.0" x="2842.8168198416793" y="1243.6701064819342"/>
          <y:Fill color="#000000" transparent="false"/>
          <y:BorderStyle color="#000000" type="line" width="1.0"/>
          <y:NodeLabel alignment="center" autoSizePolicy="content" borderDistance="0.0" fontFamily="Dialog" fontSize="13" fontStyle="plain" hasBackgroundColor="false" hasLineColor="false" hasText="false" height="4.0" horizontalTextPosition="center" iconTextGap="4" modelName="internal" modelPosition="c" textColor="#000000" verticalTextPosition="bottom" visible="true" width="4.0" x="1.0" y="13.0"/>
          <y:Shape type="rectangle"/>
        </y:ShapeNode>
      </data>
    </node>
    <edge id="e0" source="n295" target="n0">
      <data key="d10">
        <y:PolyLineEdge>
          <y:Path sx="0.0" sy="0.0" tx="0.0" ty="0.0"/>
          <y:LineStyle color="#000000" type="line" width="1.0"/>
          <y:Arrows source="none" target="standard"/>
          <y:BendStyle smoothed="false"/>
        </y:PolyLineEdge>
      </data>
    </edge>
    <edge id="e1" source="n0" target="n278">
      <data key="d10">
        <y:PolyLineEdge>
          <y:Path sx="0.0" sy="0.0" tx="7.470491831424624" ty="3.1113346421298047"/>
          <y:LineStyle color="#000000" type="line" width="1.0"/>
          <y:Arrows source="none" target="standard"/>
          <y:BendStyle smoothed="false"/>
        </y:PolyLineEdge>
      </data>
    </edge>
    <edge id="e2" source="n294" target="n1">
      <data key="d10">
        <y:PolyLineEdge>
          <y:Path sx="0.0" sy="0.0" tx="0.0" ty="0.0"/>
          <y:LineStyle color="#000000" type="line" width="1.0"/>
          <y:Arrows source="none" target="standard"/>
          <y:BendStyle smoothed="false"/>
        </y:PolyLineEdge>
      </data>
    </edge>
    <edge id="e3" source="n1" target="n295">
      <data key="d10">
        <y:PolyLineEdge>
          <y:Path sx="0.0" sy="0.0" tx="0.0" ty="0.0"/>
          <y:LineStyle color="#000000" type="line" width="1.0"/>
          <y:Arrows source="none" target="standard"/>
          <y:BendStyle smoothed="false"/>
        </y:PolyLineEdge>
      </data>
    </edge>
    <edge id="e4" source="n2" target="n294">
      <data key="d10">
        <y:PolyLineEdge>
          <y:Path sx="0.0" sy="0.0" tx="0.0" ty="0.0"/>
          <y:LineStyle color="#000000" type="line" width="1.0"/>
          <y:Arrows source="none" target="standard"/>
          <y:EdgeLabel alignment="center" configuration="AutoFlippingLabel" distance="2.0" fontFamily="Dialog" fontSize="12" fontStyle="plain" hasBackgroundColor="false" hasLineColor="false" hasText="false" height="4.0" horizontalTextPosition="center" iconTextGap="4" modelName="custom" preferredPlacement="anywhere" ratio="0.5" textColor="#000000" verticalTextPosition="bottom" visible="true" width="4.0" x="-32.00001055991925" y="7.47021557380026">
            <y:LabelModel>
              <y:SmartEdgeLabelModel autoRotationEnabled="false" defaultAngle="0.0" defaultDistance="10.0"/>
            </y:LabelModel>
            <y:ModelParameter>
              <y:SmartEdgeLabelModelParameter angle="0.0" distance="30.0" distanceToCenter="true" position="right" ratio="0.5" segment="0"/>
            </y:ModelParameter>
            <y:PreferredPlacementDescriptor angle="0.0" angleOffsetOnRightSide="0" angleReference="absolute" angleRotationOnRightSide="co" distance="-1.0" frozen="true" placement="anywhere" side="anywhere" sideReference="relative_to_edge_flow"/>
          </y:EdgeLabel>
          <y:BendStyle smoothed="false"/>
        </y:PolyLineEdge>
      </data>
    </edge>
    <edge id="e5" source="n7" target="n279">
      <data key="d10">
        <y:PolyLineEdge>
          <y:Path sx="0.0" sy="0.0" tx="-0.03680834324541138" ty="4.083849683713424"/>
          <y:LineStyle color="#000000" type="line" width="1.0"/>
          <y:Arrows source="none" target="standard"/>
          <y:BendStyle smoothed="false"/>
        </y:PolyLineEdge>
      </data>
    </edge>
    <edge id="e6" source="n104" target="n8">
      <data key="d10">
        <y:PolyLineEdge>
          <y:Path sx="0.0" sy="0.0" tx="0.0" ty="0.0">
            <y:Point x="2612.292682517292" y="1546.2773894146621"/>
          </y:Path>
          <y:LineStyle color="#000000" type="line" width="1.0"/>
          <y:Arrows source="none" target="standard"/>
          <y:BendStyle smoothed="false"/>
        </y:PolyLineEdge>
      </data>
    </edge>
    <edge id="e7" source="n8" target="n288">
      <data key="d10">
        <y:PolyLineEdge>
          <y:Path sx="0.0" sy="0.0" tx="5.564383529891984" ty="3.0305349466611915"/>
          <y:LineStyle color="#000000" type="line" width="1.0"/>
          <y:Arrows source="none" target="standard"/>
          <y:BendStyle smoothed="false"/>
        </y:PolyLineEdge>
      </data>
    </edge>
    <edge id="e8" source="n119" target="n9">
      <data key="d10">
        <y:PolyLineEdge>
          <y:Path sx="0.0" sy="0.0" tx="0.0" ty="0.0"/>
          <y:LineStyle color="#000000" type="line" width="1.0"/>
          <y:Arrows source="none" target="standard"/>
          <y:BendStyle smoothed="false"/>
        </y:PolyLineEdge>
      </data>
    </edge>
    <edge id="e9" source="n9" target="n289">
      <data key="d10">
        <y:PolyLineEdge>
          <y:Path sx="0.0" sy="0.0" tx="0.0" ty="0.0"/>
          <y:LineStyle color="#000000" type="line" width="1.0"/>
          <y:Arrows source="none" target="standard"/>
          <y:BendStyle smoothed="false"/>
        </y:PolyLineEdge>
      </data>
    </edge>
    <edge id="e10" source="n289" target="n10">
      <data key="d10">
        <y:PolyLineEdge>
          <y:Path sx="0.0" sy="0.0" tx="0.0" ty="0.0"/>
          <y:LineStyle color="#000000" type="line" width="1.0"/>
          <y:Arrows source="none" target="standard"/>
          <y:BendStyle smoothed="false"/>
        </y:PolyLineEdge>
      </data>
    </edge>
    <edge id="e11" source="n10" target="n287">
      <data key="d10">
        <y:PolyLineEdge>
          <y:Path sx="0.0" sy="0.0" tx="0.0" ty="0.0"/>
          <y:LineStyle color="#000000" type="line" width="1.0"/>
          <y:Arrows source="none" target="standard"/>
          <y:BendStyle smoothed="false"/>
        </y:PolyLineEdge>
      </data>
    </edge>
    <edge id="e12" source="n287" target="n17">
      <data key="d10">
        <y:PolyLineEdge>
          <y:Path sx="0.0" sy="0.0" tx="0.0" ty="0.0"/>
          <y:LineStyle color="#000000" type="line" width="1.0"/>
          <y:Arrows source="none" target="standard"/>
          <y:BendStyle smoothed="false"/>
        </y:PolyLineEdge>
      </data>
    </edge>
    <edge id="e13" source="n17" target="n286">
      <data key="d10">
        <y:PolyLineEdge>
          <y:Path sx="0.0" sy="0.0" tx="0.0" ty="0.0"/>
          <y:LineStyle color="#000000" type="line" width="1.0"/>
          <y:Arrows source="none" target="standard"/>
          <y:BendStyle smoothed="false"/>
        </y:PolyLineEdge>
      </data>
    </edge>
    <edge id="e14" source="n286" target="n19">
      <data key="d10">
        <y:PolyLineEdge>
          <y:Path sx="0.0" sy="0.0" tx="0.0" ty="0.0"/>
          <y:LineStyle color="#000000" type="line" width="1.0"/>
          <y:Arrows source="none" target="standard"/>
          <y:BendStyle smoothed="false"/>
        </y:PolyLineEdge>
      </data>
    </edge>
    <edge id="e15" source="n19" target="n292">
      <data key="d10">
        <y:PolyLineEdge>
          <y:Path sx="0.0" sy="0.0" tx="-59.9853515625" ty="0.0"/>
          <y:LineStyle color="#000000" type="line" width="1.0"/>
          <y:Arrows source="none" target="standard"/>
          <y:BendStyle smoothed="false"/>
        </y:PolyLineEdge>
      </data>
    </edge>
    <edge id="e16" source="n13" target="n281">
      <data key="d10">
        <y:PolyLineEdge>
          <y:Path sx="0.0" sy="0.0" tx="0.0" ty="0.0"/>
          <y:LineStyle color="#000000" type="line" width="1.0"/>
          <y:Arrows source="none" target="standard"/>
          <y:BendStyle smoothed="false"/>
        </y:PolyLineEdge>
      </data>
    </edge>
    <edge id="e17" source="n99" target="n14">
      <data key="d10">
        <y:PolyLineEdge>
          <y:Path sx="0.0" sy="0.0" tx="0.0" ty="0.0"/>
          <y:LineStyle color="#000000" type="line" width="1.0"/>
          <y:Arrows source="none" target="standard"/>
          <y:BendStyle smoothed="false"/>
        </y:PolyLineEdge>
      </data>
    </edge>
    <edge id="e18" source="n14" target="n282">
      <data key="d10">
        <y:PolyLineEdge>
          <y:Path sx="0.0" sy="0.0" tx="0.0" ty="0.0"/>
          <y:LineStyle color="#000000" type="line" width="1.0"/>
          <y:Arrows source="none" target="standard"/>
          <y:BendStyle smoothed="false"/>
        </y:PolyLineEdge>
      </data>
    </edge>
    <edge id="e19" source="n102" target="n21">
      <data key="d10">
        <y:PolyLineEdge>
          <y:Path sx="0.0" sy="0.0" tx="0.0" ty="0.0"/>
          <y:LineStyle color="#000000" type="line" width="1.0"/>
          <y:Arrows source="none" target="standard"/>
          <y:BendStyle smoothed="false"/>
        </y:PolyLineEdge>
      </data>
    </edge>
    <edge id="e20" source="n21" target="n285">
      <data key="d10">
        <y:PolyLineEdge>
          <y:Path sx="0.0" sy="0.0" tx="0.0" ty="0.0"/>
          <y:LineStyle color="#000000" type="line" width="1.0"/>
          <y:Arrows source="none" target="standard"/>
          <y:BendStyle smoothed="false"/>
        </y:PolyLineEdge>
      </data>
    </edge>
    <edge id="e21" source="n105" target="n12">
      <data key="d10">
        <y:PolyLineEdge>
          <y:Path sx="0.0" sy="0.0" tx="0.0" ty="0.0"/>
          <y:LineStyle color="#000000" type="line" width="1.0"/>
          <y:Arrows source="none" target="standard"/>
          <y:BendStyle smoothed="false"/>
        </y:PolyLineEdge>
      </data>
    </edge>
    <edge id="e22" source="n12" target="n280">
      <data key="d10">
        <y:PolyLineEdge>
          <y:Path sx="0.0" sy="0.0" tx="0.0" ty="0.0"/>
          <y:LineStyle color="#000000" type="line" width="1.0"/>
          <y:Arrows source="none" target="standard"/>
          <y:BendStyle smoothed="false"/>
        </y:PolyLineEdge>
      </data>
    </edge>
    <edge id="e23" source="n109" target="n15">
      <data key="d10">
        <y:PolyLineEdge>
          <y:Path sx="0.0" sy="0.0" tx="0.0" ty="0.0"/>
          <y:LineStyle color="#000000" type="line" width="1.0"/>
          <y:Arrows source="none" target="standard"/>
          <y:BendStyle smoothed="false"/>
        </y:PolyLineEdge>
      </data>
    </edge>
    <edge id="e24" source="n15" target="n283">
      <data key="d10">
        <y:PolyLineEdge>
          <y:Path sx="0.0" sy="0.0" tx="0.0" ty="0.0"/>
          <y:LineStyle color="#000000" type="line" width="1.0"/>
          <y:Arrows source="none" target="standard"/>
          <y:BendStyle smoothed="false"/>
        </y:PolyLineEdge>
      </data>
    </edge>
    <edge id="e25" source="n113" target="n22">
      <data key="d10">
        <y:PolyLineEdge>
          <y:Path sx="0.0" sy="0.0" tx="0.0" ty="0.0"/>
          <y:LineStyle color="#000000" type="line" width="1.0"/>
          <y:Arrows source="none" target="standard"/>
          <y:BendStyle smoothed="false"/>
        </y:PolyLineEdge>
      </data>
    </edge>
    <edge id="e26" source="n22" target="n284">
      <data key="d10">
        <y:PolyLineEdge>
          <y:Path sx="0.0" sy="0.0" tx="0.0" ty="0.0"/>
          <y:LineStyle color="#000000" type="line" width="1.0"/>
          <y:Arrows source="none" target="standard"/>
          <y:BendStyle smoothed="false"/>
        </y:PolyLineEdge>
      </data>
    </edge>
    <edge id="e27" source="n112" target="n23">
      <data key="d10">
        <y:PolyLineEdge>
          <y:Path sx="0.0" sy="0.0" tx="0.0" ty="0.0"/>
          <y:LineStyle color="#000000" type="line" width="1.0"/>
          <y:Arrows source="none" target="standard"/>
          <y:BendStyle smoothed="false"/>
        </y:PolyLineEdge>
      </data>
    </edge>
    <edge id="e28" source="n23" target="n4">
      <data key="d10">
        <y:PolyLineEdge>
          <y:Path sx="0.0" sy="0.0" tx="0.0" ty="0.0"/>
          <y:LineStyle color="#000000" type="line" width="1.0"/>
          <y:Arrows source="none" target="standard"/>
          <y:BendStyle smoothed="false"/>
        </y:PolyLineEdge>
      </data>
    </edge>
    <edge id="e29" source="n116" target="n24">
      <data key="d10">
        <y:PolyLineEdge>
          <y:Path sx="0.0" sy="0.0" tx="0.0" ty="0.0">
            <y:Point x="3524.539729736543" y="1561.106186074977"/>
            <y:Point x="3524.539729736543" y="2053.834867426707"/>
          </y:Path>
          <y:LineStyle color="#000000" type="line" width="1.0"/>
          <y:Arrows source="none" target="standard"/>
          <y:BendStyle smoothed="false"/>
        </y:PolyLineEdge>
      </data>
    </edge>
    <edge id="e30" source="n24" target="n3">
      <data key="d10">
        <y:PolyLineEdge>
          <y:Path sx="0.0" sy="0.0" tx="0.0" ty="0.0"/>
          <y:LineStyle color="#000000" type="line" width="1.0"/>
          <y:Arrows source="none" target="standard"/>
          <y:BendStyle smoothed="false"/>
        </y:PolyLineEdge>
      </data>
    </edge>
    <edge id="e31" source="n117" target="n205">
      <data key="d10">
        <y:PolyLineEdge>
          <y:Path sx="0.0" sy="0.0" tx="0.0" ty="0.0"/>
          <y:LineStyle color="#000000" type="line" width="1.0"/>
          <y:Arrows source="none" target="standard"/>
          <y:BendStyle smoothed="false"/>
        </y:PolyLineEdge>
      </data>
    </edge>
    <edge id="e32" source="n120" target="n11">
      <data key="d10">
        <y:PolyLineEdge>
          <y:Path sx="0.0" sy="0.0" tx="0.0" ty="0.0">
            <y:Point x="2676.708163887805" y="1747.829668047657"/>
            <y:Point x="2676.708163887805" y="1716.6345443185387"/>
          </y:Path>
          <y:LineStyle color="#000000" type="line" width="1.0"/>
          <y:Arrows source="none" target="standard"/>
          <y:BendStyle smoothed="false"/>
        </y:PolyLineEdge>
      </data>
    </edge>
    <edge id="e33" source="n11" target="n290">
      <data key="d10">
        <y:PolyLineEdge>
          <y:Path sx="0.0" sy="0.0" tx="3.819175273697965" ty="0.1713774757840838"/>
          <y:LineStyle color="#000000" type="line" width="1.0"/>
          <y:Arrows source="none" target="standard"/>
          <y:BendStyle smoothed="false"/>
        </y:PolyLineEdge>
      </data>
    </edge>
    <edge id="e34" source="n123" target="n16">
      <data key="d10">
        <y:PolyLineEdge>
          <y:Path sx="0.0" sy="0.0" tx="0.0" ty="0.0">
            <y:Point x="2963.4915576338362" y="1747.829668047657"/>
            <y:Point x="2963.4915576338362" y="1716.4421438880686"/>
          </y:Path>
          <y:LineStyle color="#000000" type="line" width="1.0"/>
          <y:Arrows source="none" target="standard"/>
          <y:BendStyle smoothed="false"/>
        </y:PolyLineEdge>
      </data>
    </edge>
    <edge id="e35" source="n16" target="n291">
      <data key="d10">
        <y:PolyLineEdge>
          <y:Path sx="0.0" sy="0.0" tx="0.0" ty="0.0"/>
          <y:LineStyle color="#000000" type="line" width="1.0"/>
          <y:Arrows source="none" target="standard"/>
          <y:BendStyle smoothed="false"/>
        </y:PolyLineEdge>
      </data>
    </edge>
    <edge id="e36" source="n126" target="n25">
      <data key="d10">
        <y:PolyLineEdge>
          <y:Path sx="0.0" sy="0.0" tx="0.0" ty="0.0">
            <y:Point x="3245.41516318528" y="1748.9421438880686"/>
            <y:Point x="3245.41516318528" y="1716.4421438880686"/>
          </y:Path>
          <y:LineStyle color="#000000" type="line" width="1.0"/>
          <y:Arrows source="none" target="standard"/>
          <y:BendStyle smoothed="false"/>
        </y:PolyLineEdge>
      </data>
    </edge>
    <edge id="e37" source="n25" target="n293">
      <data key="d10">
        <y:PolyLineEdge>
          <y:Path sx="0.0" sy="0.0" tx="0.0" ty="0.0"/>
          <y:LineStyle color="#000000" type="line" width="1.0"/>
          <y:Arrows source="none" target="standard"/>
          <y:BendStyle smoothed="false"/>
        </y:PolyLineEdge>
      </data>
    </edge>
    <edge id="e38" source="n101" target="n29">
      <data key="d10">
        <y:PolyLineEdge>
          <y:Path sx="0.0" sy="0.0" tx="0.0" ty="0.0">
            <y:Point x="3182.7411380791013" y="1354.1242462037555"/>
          </y:Path>
          <y:LineStyle color="#000000" type="line" width="1.0"/>
          <y:Arrows source="none" target="standard"/>
          <y:BendStyle smoothed="false"/>
        </y:PolyLineEdge>
      </data>
    </edge>
    <edge id="e39" source="n29" target="n283">
      <data key="d10">
        <y:PolyLineEdge>
          <y:Path sx="0.0" sy="0.0" tx="2.9215676191115563" ty="3.9011252783004693"/>
          <y:LineStyle color="#000000" type="line" width="1.0"/>
          <y:Arrows source="none" target="standard"/>
          <y:BendStyle smoothed="false"/>
        </y:PolyLineEdge>
      </data>
    </edge>
    <edge id="e40" source="n114" target="n18">
      <data key="d10">
        <y:PolyLineEdge>
          <y:Path sx="0.0" sy="0.0" tx="0.0" ty="0.0">
            <y:Point x="3182.741138079101" y="1548.5664816414792"/>
          </y:Path>
          <y:LineStyle color="#000000" type="line" width="1.0"/>
          <y:Arrows source="none" target="standard"/>
          <y:BendStyle smoothed="false"/>
        </y:PolyLineEdge>
      </data>
    </edge>
    <edge id="e41" source="n18" target="n291">
      <data key="d10">
        <y:PolyLineEdge>
          <y:Path sx="0.0" sy="0.0" tx="0.0" ty="0.0"/>
          <y:LineStyle color="#000000" type="line" width="1.0"/>
          <y:Arrows source="none" target="standard"/>
          <y:BendStyle smoothed="false"/>
        </y:PolyLineEdge>
      </data>
    </edge>
    <edge id="e42" source="n125" target="n30">
      <data key="d10">
        <y:PolyLineEdge>
          <y:Path sx="0.0" sy="0.0" tx="0.0" ty="0.0"/>
          <y:LineStyle color="#000000" type="line" width="1.0"/>
          <y:Arrows source="none" target="standard"/>
          <y:BendStyle smoothed="false"/>
        </y:PolyLineEdge>
      </data>
    </edge>
    <edge id="e43" source="n30" target="n286">
      <data key="d10">
        <y:PolyLineEdge>
          <y:Path sx="0.0" sy="0.0" tx="5.123957174429961" ty="1.217686878774657"/>
          <y:LineStyle color="#000000" type="line" width="1.0"/>
          <y:Arrows source="none" target="standard"/>
          <y:BendStyle smoothed="false"/>
        </y:PolyLineEdge>
      </data>
    </edge>
    <edge id="e44" source="n26" target="n280">
      <data key="d10">
        <y:PolyLineEdge>
          <y:Path sx="0.0" sy="0.0" tx="0.0" ty="0.0"/>
          <y:LineStyle color="#000000" type="line" width="1.0"/>
          <y:Arrows source="none" target="standard"/>
          <y:BendStyle smoothed="false"/>
        </y:PolyLineEdge>
      </data>
    </edge>
    <edge id="e45" source="n110" target="n27">
      <data key="d10">
        <y:PolyLineEdge>
          <y:Path sx="0.0" sy="0.0" tx="0.0" ty="0.0">
            <y:Point x="2898.3409571660663" y="1548.5177311378152"/>
          </y:Path>
          <y:LineStyle color="#000000" type="line" width="1.0"/>
          <y:Arrows source="none" target="standard"/>
          <y:BendStyle smoothed="false"/>
        </y:PolyLineEdge>
      </data>
    </edge>
    <edge id="e46" source="n27" target="n290">
      <data key="d10">
        <y:PolyLineEdge>
          <y:Path sx="0.0" sy="0.0" tx="0.0" ty="0.0"/>
          <y:LineStyle color="#000000" type="line" width="1.0"/>
          <y:Arrows source="none" target="standard"/>
          <y:BendStyle smoothed="false"/>
        </y:PolyLineEdge>
      </data>
    </edge>
    <edge id="e47" source="n122" target="n28">
      <data key="d10">
        <y:PolyLineEdge>
          <y:Path sx="0.0" sy="0.0" tx="0.0" ty="0.0"/>
          <y:LineStyle color="#000000" type="line" width="1.0"/>
          <y:Arrows source="none" target="standard"/>
          <y:BendStyle smoothed="false"/>
        </y:PolyLineEdge>
      </data>
    </edge>
    <edge id="e48" source="n28" target="n287">
      <data key="d10">
        <y:PolyLineEdge>
          <y:Path sx="0.0" sy="0.0" tx="0.0" ty="0.0"/>
          <y:LineStyle color="#000000" type="line" width="1.0"/>
          <y:Arrows source="none" target="standard"/>
          <y:BendStyle smoothed="false"/>
        </y:PolyLineEdge>
      </data>
    </edge>
    <edge id="e49" source="n285" target="n20">
      <data key="d10">
        <y:PolyLineEdge>
          <y:Path sx="0.0" sy="0.0" tx="0.0" ty="0.0"/>
          <y:LineStyle color="#000000" type="line" width="1.0"/>
          <y:Arrows source="none" target="standard"/>
          <y:BendStyle smoothed="false"/>
        </y:PolyLineEdge>
      </data>
    </edge>
    <edge id="e50" source="n20" target="n284">
      <data key="d10">
        <y:PolyLineEdge>
          <y:Path sx="0.0" sy="0.0" tx="0.0" ty="0.0"/>
          <y:LineStyle color="#000000" type="line" width="1.0"/>
          <y:Arrows source="none" target="standard"/>
          <y:BendStyle smoothed="false"/>
        </y:PolyLineEdge>
      </data>
    </edge>
    <edge id="e51" source="n31" target="n1">
      <data key="d10">
        <y:PolyLineEdge>
          <y:Path sx="0.0" sy="0.0" tx="0.0" ty="0.0"/>
          <y:LineStyle color="#CC99FF" type="line" width="1.0"/>
          <y:Arrows source="none" target="transparent_circle"/>
          <y:BendStyle smoothed="false"/>
        </y:PolyLineEdge>
      </data>
    </edge>
    <edge id="e52" source="n32" target="n208">
      <data key="d10">
        <y:PolyLineEdge>
          <y:Path sx="0.0" sy="0.0" tx="0.0" ty="0.0"/>
          <y:LineStyle color="#000000" type="line" width="1.0"/>
          <y:Arrows source="none" target="standard"/>
          <y:EdgeLabel alignment="center" configuration="AutoFlippingLabel" distance="2.0" fontFamily="Dialog" fontSize="12" fontStyle="plain" hasBackgroundColor="false" hasLineColor="false" hasText="false" height="4.0" horizontalTextPosition="center" iconTextGap="4" modelName="custom" preferredPlacement="anywhere" ratio="0.5" textColor="#000000" verticalTextPosition="bottom" visible="true" width="4.0" x="8.192647687682438" y="27.99995833567982">
            <y:LabelModel>
              <y:SmartEdgeLabelModel autoRotationEnabled="false" defaultAngle="0.0" defaultDistance="10.0"/>
            </y:LabelModel>
            <y:ModelParameter>
              <y:SmartEdgeLabelModelParameter angle="0.0" distance="30.0" distanceToCenter="true" position="right" ratio="0.5" segment="0"/>
            </y:ModelParameter>
            <y:PreferredPlacementDescriptor angle="0.0" angleOffsetOnRightSide="0" angleReference="absolute" angleRotationOnRightSide="co" distance="-1.0" frozen="true" placement="anywhere" side="anywhere" sideReference="relative_to_edge_flow"/>
          </y:EdgeLabel>
          <y:BendStyle smoothed="false"/>
        </y:PolyLineEdge>
      </data>
    </edge>
    <edge id="e53" source="n33" target="n0">
      <data key="d10">
        <y:PolyLineEdge>
          <y:Path sx="0.0" sy="0.0" tx="0.0" ty="0.0"/>
          <y:LineStyle color="#CC99FF" type="line" width="1.0"/>
          <y:Arrows source="none" target="transparent_circle"/>
          <y:BendStyle smoothed="false"/>
        </y:PolyLineEdge>
      </data>
    </edge>
    <edge id="e54" source="n106" target="n35">
      <data key="d10">
        <y:PolyLineEdge>
          <y:Path sx="0.0" sy="0.0" tx="0.0" ty="0.0">
            <y:Point x="2712.220612074273" y="2034.0073375661518"/>
          </y:Path>
          <y:LineStyle color="#000000" type="line" width="1.0"/>
          <y:Arrows source="none" target="standard"/>
          <y:BendStyle smoothed="false"/>
        </y:PolyLineEdge>
      </data>
    </edge>
    <edge id="e55" source="n35" target="n5">
      <data key="d10">
        <y:PolyLineEdge>
          <y:Path sx="0.0" sy="0.0" tx="0.0" ty="0.0"/>
          <y:LineStyle color="#000000" type="line" width="1.0"/>
          <y:Arrows source="none" target="standard"/>
          <y:BendStyle smoothed="false"/>
        </y:PolyLineEdge>
      </data>
    </edge>
    <edge id="e56" source="n108" target="n36">
      <data key="d10">
        <y:PolyLineEdge>
          <y:Path sx="0.0" sy="0.0" tx="0.0" ty="0.0">
            <y:Point x="2997.535914645826" y="2058.8194007980255"/>
          </y:Path>
          <y:LineStyle color="#000000" type="line" width="1.0"/>
          <y:Arrows source="none" target="standard"/>
          <y:BendStyle smoothed="false"/>
        </y:PolyLineEdge>
      </data>
    </edge>
    <edge id="e57" source="n36" target="n6">
      <data key="d10">
        <y:PolyLineEdge>
          <y:Path sx="0.0" sy="0.0" tx="0.0" ty="0.0"/>
          <y:LineStyle color="#000000" type="line" width="1.0"/>
          <y:Arrows source="none" target="standard"/>
          <y:BendStyle smoothed="false"/>
        </y:PolyLineEdge>
      </data>
    </edge>
    <edge id="e58" source="n6" target="n40">
      <data key="d10">
        <y:PolyLineEdge>
          <y:Path sx="0.0" sy="0.0" tx="0.0" ty="0.0"/>
          <y:LineStyle color="#000000" type="line" width="1.0"/>
          <y:Arrows source="none" target="standard"/>
          <y:BendStyle smoothed="false"/>
        </y:PolyLineEdge>
      </data>
    </edge>
    <edge id="e59" source="n39" target="n37">
      <data key="d10">
        <y:PolyLineEdge>
          <y:Path sx="0.0" sy="0.0" tx="0.0" ty="0.0"/>
          <y:LineStyle color="#000000" type="line" width="1.0"/>
          <y:Arrows source="none" target="standard"/>
          <y:BendStyle smoothed="false"/>
        </y:PolyLineEdge>
      </data>
    </edge>
    <edge id="e60" source="n40" target="n38">
      <data key="d10">
        <y:PolyLineEdge>
          <y:Path sx="0.0" sy="0.0" tx="0.0" ty="0.0"/>
          <y:LineStyle color="#000000" type="line" width="1.0"/>
          <y:Arrows source="none" target="standard"/>
          <y:BendStyle smoothed="false"/>
        </y:PolyLineEdge>
      </data>
    </edge>
    <edge id="e61" source="n37" target="n133">
      <data key="d10">
        <y:PolyLineEdge>
          <y:Path sx="0.0" sy="0.0" tx="0.0" ty="0.0"/>
          <y:LineStyle color="#000000" type="line" width="1.0"/>
          <y:Arrows source="none" target="standard"/>
          <y:BendStyle smoothed="false"/>
        </y:PolyLineEdge>
      </data>
    </edge>
    <edge id="e62" source="n42" target="n41">
      <data key="d10">
        <y:PolyLineEdge>
          <y:Path sx="0.0" sy="0.0" tx="0.0" ty="0.0"/>
          <y:LineStyle color="#000000" type="line" width="1.0"/>
          <y:Arrows source="none" target="standard"/>
          <y:BendStyle smoothed="false"/>
        </y:PolyLineEdge>
      </data>
    </edge>
    <edge id="e63" source="n79" target="n7">
      <data key="d10">
        <y:PolyLineEdge>
          <y:Path sx="0.0" sy="0.0" tx="0.0" ty="0.0"/>
          <y:LineStyle color="#CC99FF" type="line" width="1.0"/>
          <y:Arrows source="none" target="transparent_circle"/>
          <y:BendStyle smoothed="false"/>
        </y:PolyLineEdge>
      </data>
    </edge>
    <edge id="e64" source="n81" target="n26">
      <data key="d10">
        <y:PolyLineEdge>
          <y:Path sx="0.0" sy="0.0" tx="0.0" ty="0.0"/>
          <y:LineStyle color="#CC99FF" type="line" width="1.0"/>
          <y:Arrows source="none" target="transparent_circle"/>
          <y:BendStyle smoothed="false"/>
        </y:PolyLineEdge>
      </data>
    </edge>
    <edge id="e65" source="n82" target="n29">
      <data key="d10">
        <y:PolyLineEdge>
          <y:Path sx="0.0" sy="0.0" tx="0.0" ty="0.0"/>
          <y:LineStyle color="#CC99FF" type="line" width="1.0"/>
          <y:Arrows source="none" target="transparent_circle"/>
          <y:BendStyle smoothed="false"/>
        </y:PolyLineEdge>
      </data>
    </edge>
    <edge id="e66" source="n80" target="n20">
      <data key="d10">
        <y:PolyLineEdge>
          <y:Path sx="0.0" sy="0.0" tx="0.0" ty="0.0"/>
          <y:LineStyle color="#CC99FF" type="line" width="1.0"/>
          <y:Arrows source="none" target="transparent_circle"/>
          <y:BendStyle smoothed="false"/>
        </y:PolyLineEdge>
      </data>
    </edge>
    <edge id="e67" source="n44" target="n46">
      <data key="d10">
        <y:PolyLineEdge>
          <y:Path sx="0.0" sy="0.0" tx="0.0" ty="0.0"/>
          <y:LineStyle color="#000000" type="line" width="1.0"/>
          <y:Arrows source="none" target="standard"/>
          <y:BendStyle smoothed="false"/>
        </y:PolyLineEdge>
      </data>
    </edge>
    <edge id="e68" source="n45" target="n47">
      <data key="d10">
        <y:PolyLineEdge>
          <y:Path sx="0.0" sy="0.0" tx="0.0" ty="0.0"/>
          <y:LineStyle color="#000000" type="line" width="1.0"/>
          <y:Arrows source="none" target="standard"/>
          <y:BendStyle smoothed="false"/>
        </y:PolyLineEdge>
      </data>
    </edge>
    <edge id="e69" source="n169" target="n49">
      <data key="d10">
        <y:PolyLineEdge>
          <y:Path sx="0.0" sy="0.0" tx="0.0" ty="0.0">
            <y:Point x="3025.8822443098497" y="1281.8927889895388"/>
          </y:Path>
          <y:LineStyle color="#000000" type="line" width="1.0"/>
          <y:Arrows source="none" target="standard"/>
          <y:EdgeLabel alignment="center" configuration="AutoFlippingLabel" distance="2.0" fontFamily="Dialog" fontSize="12" fontStyle="plain" hasBackgroundColor="false" hasLineColor="false" hasText="false" height="4.0" horizontalTextPosition="center" iconTextGap="4" modelName="custom" preferredPlacement="anywhere" ratio="0.5" textColor="#000000" verticalTextPosition="bottom" visible="true" width="4.0" x="-5.163674754006024" y="-32.00003327608624">
            <y:LabelModel>
              <y:SmartEdgeLabelModel autoRotationEnabled="false" defaultAngle="0.0" defaultDistance="10.0"/>
            </y:LabelModel>
            <y:ModelParameter>
              <y:SmartEdgeLabelModelParameter angle="0.0" distance="30.0" distanceToCenter="true" position="right" ratio="0.5" segment="0"/>
            </y:ModelParameter>
            <y:PreferredPlacementDescriptor angle="0.0" angleOffsetOnRightSide="0" angleReference="absolute" angleRotationOnRightSide="co" distance="-1.0" frozen="true" placement="anywhere" side="anywhere" sideReference="relative_to_edge_flow"/>
          </y:EdgeLabel>
          <y:BendStyle smoothed="false"/>
        </y:PolyLineEdge>
      </data>
    </edge>
    <edge id="e70" source="n47" target="n52">
      <data key="d10">
        <y:PolyLineEdge>
          <y:Path sx="0.0" sy="0.0" tx="0.0" ty="0.0"/>
          <y:LineStyle color="#000000" type="line" width="1.0"/>
          <y:Arrows source="none" target="standard"/>
          <y:BendStyle smoothed="false"/>
        </y:PolyLineEdge>
      </data>
    </edge>
    <edge id="e71" source="n47" target="n50">
      <data key="d10">
        <y:PolyLineEdge>
          <y:Path sx="0.0" sy="0.0" tx="0.0" ty="0.0">
            <y:Point x="2807.8168198416793" y="1254.41458294208"/>
          </y:Path>
          <y:LineStyle color="#000000" type="line" width="1.0"/>
          <y:Arrows source="none" target="standard"/>
          <y:BendStyle smoothed="false"/>
        </y:PolyLineEdge>
      </data>
    </edge>
    <edge id="e72" source="n47" target="n51">
      <data key="d10">
        <y:PolyLineEdge>
          <y:Path sx="0.0" sy="0.0" tx="0.0" ty="0.0">
            <y:Point x="2747.6580198170477" y="1254.41458294208"/>
          </y:Path>
          <y:LineStyle color="#000000" type="line" width="1.0"/>
          <y:Arrows source="none" target="standard"/>
          <y:BendStyle smoothed="false"/>
        </y:PolyLineEdge>
      </data>
    </edge>
    <edge id="e73" source="n47" target="n54">
      <data key="d10">
        <y:PolyLineEdge>
          <y:Path sx="0.0" sy="0.0" tx="0.0" ty="0.0"/>
          <y:LineStyle color="#000000" type="line" width="1.0"/>
          <y:Arrows source="none" target="standard"/>
          <y:BendStyle smoothed="false"/>
        </y:PolyLineEdge>
      </data>
    </edge>
    <edge id="e74" source="n51" target="n13">
      <data key="d10">
        <y:PolyLineEdge>
          <y:Path sx="0.0" sy="0.0" tx="0.0" ty="0.0"/>
          <y:LineStyle color="#CC99FF" type="line" width="1.0"/>
          <y:Arrows source="none" target="transparent_circle"/>
          <y:BendStyle smoothed="false"/>
        </y:PolyLineEdge>
      </data>
    </edge>
    <edge id="e75" source="n54" target="n12">
      <data key="d10">
        <y:PolyLineEdge>
          <y:Path sx="0.0" sy="0.0" tx="0.0" ty="0.0"/>
          <y:LineStyle color="#CC99FF" type="line" width="1.0"/>
          <y:Arrows source="none" target="transparent_circle"/>
          <y:BendStyle smoothed="false"/>
        </y:PolyLineEdge>
      </data>
    </edge>
    <edge id="e76" source="n52" target="n11">
      <data key="d10">
        <y:PolyLineEdge>
          <y:Path sx="0.0" sy="0.0" tx="0.0" ty="0.0"/>
          <y:LineStyle color="#CC99FF" type="line" width="1.0"/>
          <y:Arrows source="none" target="transparent_circle"/>
          <y:BendStyle smoothed="false"/>
        </y:PolyLineEdge>
      </data>
    </edge>
    <edge id="e77" source="n50" target="n10">
      <data key="d10">
        <y:PolyLineEdge>
          <y:Path sx="0.0" sy="0.0" tx="0.0" ty="0.0"/>
          <y:LineStyle color="#CC99FF" type="line" width="1.0"/>
          <y:Arrows source="none" target="transparent_circle"/>
          <y:BendStyle smoothed="false"/>
        </y:PolyLineEdge>
      </data>
    </edge>
    <edge id="e78" source="n49" target="n14">
      <data key="d10">
        <y:PolyLineEdge>
          <y:Path sx="0.0" sy="0.0" tx="0.0" ty="0.0"/>
          <y:LineStyle color="#CC99FF" type="line" width="1.0"/>
          <y:Arrows source="none" target="transparent_circle"/>
          <y:BendStyle smoothed="false"/>
        </y:PolyLineEdge>
      </data>
    </edge>
    <edge id="e79" source="n53" target="n15">
      <data key="d10">
        <y:PolyLineEdge>
          <y:Path sx="0.0" sy="0.0" tx="0.0" ty="0.0"/>
          <y:LineStyle color="#CC99FF" type="line" width="1.0"/>
          <y:Arrows source="none" target="transparent_circle"/>
          <y:BendStyle smoothed="false"/>
        </y:PolyLineEdge>
      </data>
    </edge>
    <edge id="e80" source="n48" target="n16">
      <data key="d10">
        <y:PolyLineEdge>
          <y:Path sx="0.0" sy="0.0" tx="0.0" ty="0.0"/>
          <y:LineStyle color="#CC99FF" type="line" width="1.0"/>
          <y:Arrows source="none" target="transparent_circle"/>
          <y:BendStyle smoothed="false"/>
        </y:PolyLineEdge>
      </data>
    </edge>
    <edge id="e81" source="n55" target="n17">
      <data key="d10">
        <y:PolyLineEdge>
          <y:Path sx="0.0" sy="0.0" tx="0.0" ty="0.0"/>
          <y:LineStyle color="#CC99FF" type="line" width="1.0"/>
          <y:Arrows source="none" target="transparent_circle"/>
          <y:BendStyle smoothed="false"/>
        </y:PolyLineEdge>
      </data>
    </edge>
    <edge id="e82" source="n56" target="n61">
      <data key="d10">
        <y:PolyLineEdge>
          <y:Path sx="0.0" sy="0.0" tx="0.0" ty="0.0"/>
          <y:LineStyle color="#000000" type="line" width="1.0"/>
          <y:Arrows source="none" target="standard"/>
          <y:BendStyle smoothed="false"/>
        </y:PolyLineEdge>
      </data>
    </edge>
    <edge id="e83" source="n57" target="n59">
      <data key="d10">
        <y:PolyLineEdge>
          <y:Path sx="0.0" sy="0.0" tx="0.0" ty="0.0"/>
          <y:LineStyle color="#000000" type="line" width="1.0"/>
          <y:Arrows source="none" target="standard"/>
          <y:BendStyle smoothed="false"/>
        </y:PolyLineEdge>
      </data>
    </edge>
    <edge id="e84" source="n57" target="n58">
      <data key="d10">
        <y:PolyLineEdge>
          <y:Path sx="0.0" sy="0.0" tx="0.0" ty="0.0"/>
          <y:LineStyle color="#000000" type="line" width="1.0"/>
          <y:Arrows source="none" target="standard"/>
          <y:BendStyle smoothed="false"/>
        </y:PolyLineEdge>
      </data>
    </edge>
    <edge id="e85" source="n62" target="n60">
      <data key="d10">
        <y:PolyLineEdge>
          <y:Path sx="0.0" sy="0.0" tx="0.0" ty="0.0"/>
          <y:LineStyle color="#000000" type="line" width="1.0"/>
          <y:Arrows source="none" target="standard"/>
          <y:BendStyle smoothed="false"/>
        </y:PolyLineEdge>
      </data>
    </edge>
    <edge id="e86" source="n61" target="n60">
      <data key="d10">
        <y:PolyLineEdge>
          <y:Path sx="0.0" sy="0.0" tx="0.0" ty="0.0"/>
          <y:LineStyle color="#000000" type="line" width="1.0"/>
          <y:Arrows source="none" target="standard"/>
          <y:BendStyle smoothed="false"/>
        </y:PolyLineEdge>
      </data>
    </edge>
    <edge id="e87" source="n60" target="n57">
      <data key="d10">
        <y:PolyLineEdge>
          <y:Path sx="0.0" sy="0.0" tx="0.0" ty="0.0"/>
          <y:LineStyle color="#000000" type="line" width="1.0"/>
          <y:Arrows source="none" target="standard"/>
          <y:BendStyle smoothed="false"/>
        </y:PolyLineEdge>
      </data>
    </edge>
    <edge id="e88" source="n63" target="n62">
      <data key="d10">
        <y:PolyLineEdge>
          <y:Path sx="0.0" sy="0.0" tx="0.0" ty="0.0"/>
          <y:LineStyle color="#000000" type="line" width="1.0"/>
          <y:Arrows source="none" target="standard"/>
          <y:BendStyle smoothed="false"/>
        </y:PolyLineEdge>
      </data>
    </edge>
    <edge id="e89" source="n57" target="n64">
      <data key="d10">
        <y:PolyLineEdge>
          <y:Path sx="0.0" sy="0.0" tx="0.0" ty="0.0"/>
          <y:LineStyle color="#000000" type="line" width="1.0"/>
          <y:Arrows source="none" target="standard"/>
          <y:BendStyle smoothed="false"/>
        </y:PolyLineEdge>
      </data>
    </edge>
    <edge id="e90" source="n57" target="n65">
      <data key="d10">
        <y:PolyLineEdge>
          <y:Path sx="0.0" sy="0.0" tx="0.0" ty="0.0">
            <y:Point x="2529.3146940436923" y="1586.106186074977"/>
          </y:Path>
          <y:LineStyle color="#000000" type="line" width="1.0"/>
          <y:Arrows source="none" target="standard"/>
          <y:BendStyle smoothed="false"/>
        </y:PolyLineEdge>
      </data>
    </edge>
    <edge id="e91" source="n65" target="n8">
      <data key="d10">
        <y:PolyLineEdge>
          <y:Path sx="0.0" sy="0.0" tx="0.0" ty="0.0"/>
          <y:LineStyle color="#CC99FF" type="line" width="1.0"/>
          <y:Arrows source="none" target="transparent_circle"/>
          <y:BendStyle smoothed="false"/>
        </y:PolyLineEdge>
      </data>
    </edge>
    <edge id="e92" source="n64" target="n27">
      <data key="d10">
        <y:PolyLineEdge>
          <y:Path sx="0.0" sy="0.0" tx="0.0" ty="0.0"/>
          <y:LineStyle color="#CC99FF" type="line" width="1.0"/>
          <y:Arrows source="none" target="transparent_circle"/>
          <y:BendStyle smoothed="false"/>
        </y:PolyLineEdge>
      </data>
    </edge>
    <edge id="e93" source="n58" target="n18">
      <data key="d10">
        <y:PolyLineEdge>
          <y:Path sx="0.0" sy="0.0" tx="0.0" ty="0.0"/>
          <y:LineStyle color="#CC99FF" type="line" width="1.0"/>
          <y:Arrows source="none" target="transparent_circle"/>
          <y:BendStyle smoothed="false"/>
        </y:PolyLineEdge>
      </data>
    </edge>
    <edge id="e94" source="n59" target="n205">
      <data key="d10">
        <y:PolyLineEdge>
          <y:Path sx="0.0" sy="0.0" tx="-10.0" ty="0.0"/>
          <y:LineStyle color="#CC99FF" type="line" width="1.0"/>
          <y:Arrows source="none" target="transparent_circle"/>
          <y:BendStyle smoothed="false"/>
        </y:PolyLineEdge>
      </data>
    </edge>
    <edge id="e95" source="n66" target="n67">
      <data key="d10">
        <y:PolyLineEdge>
          <y:Path sx="0.0" sy="0.0" tx="0.0" ty="0.0"/>
          <y:LineStyle color="#000000" type="line" width="1.0"/>
          <y:Arrows source="none" target="standard"/>
          <y:BendStyle smoothed="false"/>
        </y:PolyLineEdge>
      </data>
    </edge>
    <edge id="e96" source="n67" target="n69">
      <data key="d10">
        <y:PolyLineEdge>
          <y:Path sx="0.0" sy="0.0" tx="0.0" ty="0.0">
            <y:Point x="2526.393920007313" y="1797.7041743378404"/>
          </y:Path>
          <y:LineStyle color="#000000" type="line" width="1.0"/>
          <y:Arrows source="none" target="standard"/>
          <y:BendStyle smoothed="false"/>
        </y:PolyLineEdge>
      </data>
    </edge>
    <edge id="e97" source="n67" target="n70">
      <data key="d10">
        <y:PolyLineEdge>
          <y:Path sx="0.0" sy="0.0" tx="0.0" ty="0.0"/>
          <y:LineStyle color="#000000" type="line" width="1.0"/>
          <y:Arrows source="none" target="standard"/>
          <y:BendStyle smoothed="false"/>
        </y:PolyLineEdge>
      </data>
    </edge>
    <edge id="e98" source="n67" target="n71">
      <data key="d10">
        <y:PolyLineEdge>
          <y:Path sx="0.0" sy="0.0" tx="0.0" ty="0.0"/>
          <y:LineStyle color="#000000" type="line" width="1.0"/>
          <y:Arrows source="none" target="standard"/>
          <y:BendStyle smoothed="false"/>
        </y:PolyLineEdge>
      </data>
    </edge>
    <edge id="e99" source="n67" target="n68">
      <data key="d10">
        <y:PolyLineEdge>
          <y:Path sx="0.0" sy="0.0" tx="0.0" ty="0.0">
            <y:Point x="2526.393920007313" y="1865.5922768889109"/>
          </y:Path>
          <y:LineStyle color="#000000" type="line" width="1.0"/>
          <y:Arrows source="none" target="standard"/>
          <y:BendStyle smoothed="false"/>
        </y:PolyLineEdge>
      </data>
    </edge>
    <edge id="e100" source="n74" target="n36">
      <data key="d10">
        <y:PolyLineEdge>
          <y:Path sx="0.0" sy="0.0" tx="0.0" ty="0.0"/>
          <y:LineStyle color="#CC99FF" type="line" width="1.0"/>
          <y:Arrows source="none" target="transparent_circle"/>
          <y:BendStyle smoothed="false"/>
        </y:PolyLineEdge>
      </data>
    </edge>
    <edge id="e101" source="n75" target="n35">
      <data key="d10">
        <y:PolyLineEdge>
          <y:Path sx="0.0" sy="0.0" tx="0.0" ty="0.0"/>
          <y:LineStyle color="#CC99FF" type="line" width="1.0"/>
          <y:Arrows source="none" target="transparent_circle"/>
          <y:BendStyle smoothed="false"/>
        </y:PolyLineEdge>
      </data>
    </edge>
    <edge id="e102" source="n72" target="n73">
      <data key="d10">
        <y:PolyLineEdge>
          <y:Path sx="0.0" sy="0.0" tx="0.0" ty="0.0"/>
          <y:LineStyle color="#000000" type="line" width="1.0"/>
          <y:Arrows source="none" target="standard"/>
          <y:BendStyle smoothed="false"/>
        </y:PolyLineEdge>
      </data>
    </edge>
    <edge id="e103" source="n73" target="n74">
      <data key="d10">
        <y:PolyLineEdge>
          <y:Path sx="0.0" sy="0.0" tx="0.0" ty="0.0">
            <y:Point x="2536.3813830063323" y="2058.8194007980255"/>
          </y:Path>
          <y:LineStyle color="#000000" type="line" width="1.0"/>
          <y:Arrows source="none" target="standard"/>
          <y:BendStyle smoothed="false"/>
        </y:PolyLineEdge>
      </data>
    </edge>
    <edge id="e104" source="n73" target="n75">
      <data key="d10">
        <y:PolyLineEdge>
          <y:Path sx="0.0" sy="0.0" tx="0.0" ty="0.0">
            <y:Point x="2536.3813830063323" y="2034.0073375661518"/>
          </y:Path>
          <y:LineStyle color="#000000" type="line" width="1.0"/>
          <y:Arrows source="none" target="standard"/>
          <y:BendStyle smoothed="false"/>
        </y:PolyLineEdge>
      </data>
    </edge>
    <edge id="e105" source="n175" target="n42">
      <data key="d10">
        <y:PolyLineEdge>
          <y:Path sx="0.0" sy="0.0" tx="0.0" ty="0.0"/>
          <y:LineStyle color="#CC99FF" type="line" width="1.0"/>
          <y:Arrows source="none" target="transparent_circle"/>
          <y:BendStyle smoothed="false"/>
        </y:PolyLineEdge>
      </data>
    </edge>
    <edge id="e106" source="n69" target="n9">
      <data key="d10">
        <y:PolyLineEdge>
          <y:Path sx="0.0" sy="0.0" tx="0.0" ty="0.0"/>
          <y:LineStyle color="#CC99FF" type="line" width="1.0"/>
          <y:Arrows source="none" target="transparent_circle"/>
          <y:BendStyle smoothed="false"/>
        </y:PolyLineEdge>
      </data>
    </edge>
    <edge id="e107" source="n71" target="n28">
      <data key="d10">
        <y:PolyLineEdge>
          <y:Path sx="0.0" sy="0.0" tx="0.0" ty="0.0"/>
          <y:LineStyle color="#CC99FF" type="line" width="1.0"/>
          <y:Arrows source="none" target="transparent_circle"/>
          <y:BendStyle smoothed="false"/>
        </y:PolyLineEdge>
      </data>
    </edge>
    <edge id="e108" source="n70" target="n30">
      <data key="d10">
        <y:PolyLineEdge>
          <y:Path sx="0.0" sy="0.0" tx="0.0" ty="0.0"/>
          <y:LineStyle color="#CC99FF" type="line" width="1.0"/>
          <y:Arrows source="none" target="transparent_circle"/>
          <y:BendStyle smoothed="false"/>
        </y:PolyLineEdge>
      </data>
    </edge>
    <edge id="e109" source="n68" target="n273">
      <data key="d10">
        <y:PolyLineEdge>
          <y:Path sx="0.0" sy="0.0" tx="0.0" ty="0.0"/>
          <y:LineStyle color="#CC99FF" type="line" width="1.0"/>
          <y:Arrows source="none" target="transparent_circle"/>
          <y:BendStyle smoothed="false"/>
        </y:PolyLineEdge>
      </data>
    </edge>
    <edge id="e110" source="n50" target="n50">
      <data key="d10">
        <y:PolyLineEdge>
          <y:Path sx="0.0" sy="0.0" tx="0.0" ty="0.0">
            <y:Point x="2807.8168198416793" y="1277.7422645634888"/>
          </y:Path>
          <y:LineStyle color="#000000" type="line" width="1.0"/>
          <y:Arrows source="none" target="standard"/>
          <y:BendStyle smoothed="false"/>
        </y:PolyLineEdge>
      </data>
    </edge>
    <edge id="e111" source="n78" target="n81">
      <data key="d10">
        <y:PolyLineEdge>
          <y:Path sx="0.0" sy="0.0" tx="0.0" ty="0.0"/>
          <y:LineStyle color="#000000" type="line" width="1.0"/>
          <y:Arrows source="none" target="standard"/>
          <y:BendStyle smoothed="false"/>
        </y:PolyLineEdge>
      </data>
    </edge>
    <edge id="e112" source="n78" target="n79">
      <data key="d10">
        <y:PolyLineEdge>
          <y:Path sx="0.0" sy="0.0" tx="0.0" ty="0.0">
            <y:Point x="2509.229450269889" y="1413.7588820719493"/>
          </y:Path>
          <y:LineStyle color="#000000" type="line" width="1.0"/>
          <y:Arrows source="none" target="standard"/>
          <y:BendStyle smoothed="false"/>
        </y:PolyLineEdge>
      </data>
    </edge>
    <edge id="e113" source="n78" target="n80">
      <data key="d10">
        <y:PolyLineEdge>
          <y:Path sx="0.0" sy="0.0" tx="0.0" ty="0.0">
            <y:Point x="2509.229450269889" y="1473.7588820719493"/>
          </y:Path>
          <y:LineStyle color="#000000" type="line" width="1.0"/>
          <y:Arrows source="none" target="standard"/>
          <y:BendStyle smoothed="false"/>
        </y:PolyLineEdge>
      </data>
    </edge>
    <edge id="e114" source="n78" target="n82">
      <data key="d10">
        <y:PolyLineEdge>
          <y:Path sx="0.0" sy="0.0" tx="0.0" ty="0.0"/>
          <y:LineStyle color="#000000" type="line" width="1.0"/>
          <y:Arrows source="none" target="standard"/>
          <y:BendStyle smoothed="false"/>
        </y:PolyLineEdge>
      </data>
    </edge>
    <edge id="e115" source="n79" target="n79">
      <data key="d10">
        <y:PolyLineEdge>
          <y:Path sx="0.0" sy="0.0" tx="0.0" ty="0.0">
            <y:Point x="2536.8513357977567" y="1408.484850480998"/>
          </y:Path>
          <y:LineStyle color="#000000" type="line" width="1.0"/>
          <y:Arrows source="none" target="standard"/>
          <y:BendStyle smoothed="false"/>
        </y:PolyLineEdge>
      </data>
    </edge>
    <edge id="e116" source="n168" target="n166">
      <data key="d10">
        <y:PolyLineEdge>
          <y:Path sx="0.0" sy="0.0" tx="0.0" ty="0.0"/>
          <y:LineStyle color="#000000" type="line" width="1.0"/>
          <y:Arrows source="none" target="standard"/>
          <y:BendStyle smoothed="false"/>
        </y:PolyLineEdge>
      </data>
    </edge>
    <edge id="e117" source="n83" target="n85">
      <data key="d10">
        <y:PolyLineEdge>
          <y:Path sx="0.0" sy="0.0" tx="0.0" ty="0.0"/>
          <y:LineStyle color="#000000" type="line" width="1.0"/>
          <y:Arrows source="none" target="standard"/>
          <y:BendStyle smoothed="false"/>
        </y:PolyLineEdge>
      </data>
    </edge>
    <edge id="e118" source="n85" target="n84">
      <data key="d10">
        <y:PolyLineEdge>
          <y:Path sx="0.0" sy="0.0" tx="0.0" ty="0.0">
            <y:Point x="3808.41842758452" y="2053.834867426707"/>
          </y:Path>
          <y:LineStyle color="#000000" type="line" width="1.0"/>
          <y:Arrows source="none" target="standard"/>
          <y:BendStyle smoothed="false"/>
        </y:PolyLineEdge>
      </data>
    </edge>
    <edge id="e119" source="n85" target="n86">
      <data key="d10">
        <y:PolyLineEdge>
          <y:Path sx="0.0" sy="0.0" tx="0.0" ty="0.0">
            <y:Point x="3808.41842758452" y="2080.6061030585333"/>
          </y:Path>
          <y:LineStyle color="#000000" type="line" width="1.0"/>
          <y:Arrows source="none" target="standard"/>
          <y:BendStyle smoothed="false"/>
        </y:PolyLineEdge>
      </data>
    </edge>
    <edge id="e120" source="n84" target="n24">
      <data key="d10">
        <y:PolyLineEdge>
          <y:Path sx="0.0" sy="0.0" tx="0.0" ty="0.0"/>
          <y:LineStyle color="#CC99FF" type="line" width="1.0"/>
          <y:Arrows source="none" target="transparent_circle"/>
          <y:BendStyle smoothed="false"/>
        </y:PolyLineEdge>
      </data>
    </edge>
    <edge id="e121" source="n86" target="n23">
      <data key="d10">
        <y:PolyLineEdge>
          <y:Path sx="0.0" sy="0.0" tx="0.0" ty="0.0"/>
          <y:LineStyle color="#CC99FF" type="line" width="1.0"/>
          <y:Arrows source="none" target="transparent_circle"/>
          <y:BendStyle smoothed="false"/>
        </y:PolyLineEdge>
      </data>
    </edge>
    <edge id="e122" source="n88" target="n87">
      <data key="d10">
        <y:PolyLineEdge>
          <y:Path sx="0.0" sy="0.0" tx="18.417419957588663" ty="12.483292319189218"/>
          <y:LineStyle color="#000000" type="line" width="1.0"/>
          <y:Arrows source="none" target="standard"/>
          <y:BendStyle smoothed="false"/>
        </y:PolyLineEdge>
      </data>
    </edge>
    <edge id="e123" source="n176" target="n88">
      <data key="d10">
        <y:PolyLineEdge>
          <y:Path sx="0.0" sy="0.0" tx="0.0" ty="0.0">
            <y:Point x="3186.735224144106" y="1311.2935734893597"/>
          </y:Path>
          <y:LineStyle color="#000000" type="line" width="1.0"/>
          <y:Arrows source="none" target="standard"/>
          <y:BendStyle smoothed="false"/>
        </y:PolyLineEdge>
      </data>
    </edge>
    <edge id="e124" source="n87" target="n89">
      <data key="d10">
        <y:PolyLineEdge>
          <y:Path sx="-18.686950432023423" sy="12.474764509425427" tx="0.0" ty="0.0"/>
          <y:LineStyle color="#000000" type="line" width="1.0"/>
          <y:Arrows source="none" target="standard"/>
          <y:BendStyle smoothed="false"/>
        </y:PolyLineEdge>
      </data>
    </edge>
    <edge id="e125" source="n90" target="n89">
      <data key="d10">
        <y:PolyLineEdge>
          <y:Path sx="0.0" sy="0.0" tx="0.0" ty="0.0"/>
          <y:LineStyle color="#CC99FF" type="line" width="1.0"/>
          <y:Arrows source="none" target="transparent_circle"/>
          <y:BendStyle smoothed="false"/>
        </y:PolyLineEdge>
      </data>
    </edge>
    <edge id="e126" source="n92" target="n169">
      <data key="d10">
        <y:PolyLineEdge>
          <y:Path sx="0.0" sy="0.0" tx="0.0" ty="0.0">
            <y:Point x="3018.1453780179504" y="1259.11336504976"/>
          </y:Path>
          <y:LineStyle color="#000000" type="line" width="1.0"/>
          <y:Arrows source="none" target="standard"/>
          <y:BendStyle smoothed="false"/>
        </y:PolyLineEdge>
      </data>
    </edge>
    <edge id="e127" source="n41" target="n93">
      <data key="d10">
        <y:PolyLineEdge>
          <y:Path sx="0.0" sy="0.0" tx="0.0" ty="0.0"/>
          <y:LineStyle color="#000000" type="line" width="1.0"/>
          <y:Arrows source="none" target="standard"/>
          <y:BendStyle smoothed="false"/>
        </y:PolyLineEdge>
      </data>
    </edge>
    <edge id="e128" source="n94" target="n96">
      <data key="d10">
        <y:PolyLineEdge>
          <y:Path sx="0.0" sy="0.0" tx="0.0" ty="0.0"/>
          <y:LineStyle color="#000000" type="line" width="1.0"/>
          <y:Arrows source="none" target="standard"/>
          <y:BendStyle smoothed="false"/>
        </y:PolyLineEdge>
      </data>
    </edge>
    <edge id="e129" source="n94" target="n95">
      <data key="d10">
        <y:PolyLineEdge>
          <y:Path sx="0.0" sy="0.0" tx="0.0" ty="0.0"/>
          <y:LineStyle color="#000000" type="line" width="1.0"/>
          <y:Arrows source="none" target="standard"/>
          <y:BendStyle smoothed="false"/>
        </y:PolyLineEdge>
      </data>
    </edge>
    <edge id="e130" source="n96" target="n13">
      <data key="d10">
        <y:PolyLineEdge>
          <y:Path sx="0.0" sy="0.0" tx="0.0" ty="0.0"/>
          <y:LineStyle color="#000000" type="line" width="1.0"/>
          <y:Arrows source="none" target="standard"/>
          <y:BendStyle smoothed="false"/>
        </y:PolyLineEdge>
      </data>
    </edge>
    <edge id="e131" source="n95" target="n7">
      <data key="d10">
        <y:PolyLineEdge>
          <y:Path sx="0.0" sy="0.0" tx="0.0" ty="0.0">
            <y:Point x="2613.2409562369558" y="1357.9013102770277"/>
          </y:Path>
          <y:LineStyle color="#000000" type="line" width="1.0"/>
          <y:Arrows source="none" target="standard"/>
          <y:BendStyle smoothed="false"/>
        </y:PolyLineEdge>
      </data>
    </edge>
    <edge id="e132" source="n97" target="n99">
      <data key="d10">
        <y:PolyLineEdge>
          <y:Path sx="0.0" sy="0.0" tx="0.0" ty="0.0"/>
          <y:LineStyle color="#000000" type="line" width="1.0"/>
          <y:Arrows source="none" target="standard"/>
          <y:BendStyle smoothed="false"/>
        </y:PolyLineEdge>
      </data>
    </edge>
    <edge id="e133" source="n97" target="n98">
      <data key="d10">
        <y:PolyLineEdge>
          <y:Path sx="0.0" sy="0.0" tx="0.0" ty="0.0"/>
          <y:LineStyle color="#000000" type="line" width="1.0"/>
          <y:Arrows source="none" target="standard"/>
          <y:BendStyle smoothed="false"/>
        </y:PolyLineEdge>
      </data>
    </edge>
    <edge id="e134" source="n98" target="n26">
      <data key="d10">
        <y:PolyLineEdge>
          <y:Path sx="0.0" sy="0.0" tx="0.0" ty="0.0">
            <y:Point x="2897.538212123536" y="1357.7089098465576"/>
          </y:Path>
          <y:LineStyle color="#000000" type="line" width="1.0"/>
          <y:Arrows source="none" target="standard"/>
          <y:BendStyle smoothed="false"/>
        </y:PolyLineEdge>
      </data>
    </edge>
    <edge id="e135" source="n100" target="n101">
      <data key="d10">
        <y:PolyLineEdge>
          <y:Path sx="0.0" sy="0.0" tx="0.0" ty="0.0"/>
          <y:LineStyle color="#000000" type="line" width="1.0"/>
          <y:Arrows source="none" target="standard"/>
          <y:BendStyle smoothed="false"/>
        </y:PolyLineEdge>
      </data>
    </edge>
    <edge id="e136" source="n100" target="n102">
      <data key="d10">
        <y:PolyLineEdge>
          <y:Path sx="0.0" sy="0.0" tx="0.0" ty="0.0"/>
          <y:LineStyle color="#000000" type="line" width="1.0"/>
          <y:Arrows source="none" target="standard"/>
          <y:BendStyle smoothed="false"/>
        </y:PolyLineEdge>
      </data>
    </edge>
    <edge id="e137" source="n103" target="n104">
      <data key="d10">
        <y:PolyLineEdge>
          <y:Path sx="0.0" sy="0.0" tx="0.0" ty="0.0"/>
          <y:LineStyle color="#000000" type="line" width="1.0"/>
          <y:Arrows source="none" target="standard"/>
          <y:BendStyle smoothed="false"/>
        </y:PolyLineEdge>
      </data>
    </edge>
    <edge id="e138" source="n279" target="n103">
      <data key="d10">
        <y:PolyLineEdge>
          <y:Path sx="3.787925413906578" sy="1.1417467935964396" tx="0.0" ty="0.0"/>
          <y:LineStyle color="#000000" type="line" width="1.0"/>
          <y:Arrows source="none" target="standard"/>
          <y:BendStyle smoothed="false"/>
        </y:PolyLineEdge>
      </data>
    </edge>
    <edge id="e139" source="n103" target="n106">
      <data key="d10">
        <y:PolyLineEdge>
          <y:Path sx="0.0" sy="0.0" tx="0.0" ty="0.0"/>
          <y:LineStyle color="#000000" type="line" width="1.0"/>
          <y:Arrows source="none" target="standard"/>
          <y:BendStyle smoothed="false"/>
        </y:PolyLineEdge>
      </data>
    </edge>
    <edge id="e140" source="n103" target="n105">
      <data key="d10">
        <y:PolyLineEdge>
          <y:Path sx="0.0" sy="0.0" tx="0.0" ty="0.0"/>
          <y:LineStyle color="#000000" type="line" width="1.0"/>
          <y:Arrows source="none" target="standard"/>
          <y:BendStyle smoothed="false"/>
        </y:PolyLineEdge>
      </data>
    </edge>
    <edge id="e141" source="n107" target="n108">
      <data key="d10">
        <y:PolyLineEdge>
          <y:Path sx="0.0" sy="0.0" tx="0.0" ty="0.0"/>
          <y:LineStyle color="#000000" type="line" width="1.0"/>
          <y:Arrows source="none" target="standard"/>
          <y:BendStyle smoothed="false"/>
        </y:PolyLineEdge>
      </data>
    </edge>
    <edge id="e142" source="n107" target="n110">
      <data key="d10">
        <y:PolyLineEdge>
          <y:Path sx="0.0" sy="0.0" tx="0.0" ty="0.0"/>
          <y:LineStyle color="#000000" type="line" width="1.0"/>
          <y:Arrows source="none" target="standard"/>
          <y:BendStyle smoothed="false"/>
        </y:PolyLineEdge>
      </data>
    </edge>
    <edge id="e143" source="n107" target="n109">
      <data key="d10">
        <y:PolyLineEdge>
          <y:Path sx="0.0" sy="0.0" tx="0.0" ty="0.0"/>
          <y:LineStyle color="#000000" type="line" width="1.0"/>
          <y:Arrows source="none" target="standard"/>
          <y:BendStyle smoothed="false"/>
        </y:PolyLineEdge>
      </data>
    </edge>
    <edge id="e144" source="n280" target="n107">
      <data key="d10">
        <y:PolyLineEdge>
          <y:Path sx="3.0261317761728606" sy="0.6497595524813278" tx="0.0" ty="0.0"/>
          <y:LineStyle color="#000000" type="line" width="1.0"/>
          <y:Arrows source="none" target="standard"/>
          <y:BendStyle smoothed="false"/>
        </y:PolyLineEdge>
      </data>
    </edge>
    <edge id="e145" source="n111" target="n112">
      <data key="d10">
        <y:PolyLineEdge>
          <y:Path sx="0.0" sy="0.0" tx="0.0" ty="0.0"/>
          <y:LineStyle color="#000000" type="line" width="1.0"/>
          <y:Arrows source="none" target="standard"/>
          <y:BendStyle smoothed="false"/>
        </y:PolyLineEdge>
      </data>
    </edge>
    <edge id="e146" source="n111" target="n114">
      <data key="d10">
        <y:PolyLineEdge>
          <y:Path sx="0.0" sy="0.0" tx="0.0" ty="0.0"/>
          <y:LineStyle color="#000000" type="line" width="1.0"/>
          <y:Arrows source="none" target="standard"/>
          <y:BendStyle smoothed="false"/>
        </y:PolyLineEdge>
      </data>
    </edge>
    <edge id="e147" source="n111" target="n113">
      <data key="d10">
        <y:PolyLineEdge>
          <y:Path sx="0.0" sy="0.0" tx="0.0" ty="0.0"/>
          <y:LineStyle color="#000000" type="line" width="1.0"/>
          <y:Arrows source="none" target="standard"/>
          <y:BendStyle smoothed="false"/>
        </y:PolyLineEdge>
      </data>
    </edge>
    <edge id="e148" source="n283" target="n111">
      <data key="d10">
        <y:PolyLineEdge>
          <y:Path sx="0.0" sy="0.0" tx="0.0" ty="0.0"/>
          <y:LineStyle color="#000000" type="line" width="1.0"/>
          <y:Arrows source="none" target="standard"/>
          <y:BendStyle smoothed="false"/>
        </y:PolyLineEdge>
      </data>
    </edge>
    <edge id="e149" source="n115" target="n116">
      <data key="d10">
        <y:PolyLineEdge>
          <y:Path sx="0.0" sy="0.0" tx="0.0" ty="0.0"/>
          <y:LineStyle color="#000000" type="line" width="1.0"/>
          <y:Arrows source="none" target="standard"/>
          <y:BendStyle smoothed="false"/>
        </y:PolyLineEdge>
      </data>
    </edge>
    <edge id="e150" source="n115" target="n117">
      <data key="d10">
        <y:PolyLineEdge>
          <y:Path sx="0.0" sy="0.0" tx="0.0" ty="0.0"/>
          <y:LineStyle color="#000000" type="line" width="1.0"/>
          <y:Arrows source="none" target="standard"/>
          <y:BendStyle smoothed="false"/>
        </y:PolyLineEdge>
      </data>
    </edge>
    <edge id="e151" source="n284" target="n115">
      <data key="d10">
        <y:PolyLineEdge>
          <y:Path sx="0.0" sy="1.625534007157512" tx="0.0" ty="0.0"/>
          <y:LineStyle color="#000000" type="line" width="1.0"/>
          <y:Arrows source="none" target="standard"/>
          <y:BendStyle smoothed="false"/>
        </y:PolyLineEdge>
      </data>
    </edge>
    <edge id="e152" source="n118" target="n120">
      <data key="d10">
        <y:PolyLineEdge>
          <y:Path sx="0.0" sy="0.0" tx="0.0" ty="0.0"/>
          <y:LineStyle color="#000000" type="line" width="1.0"/>
          <y:Arrows source="none" target="standard"/>
          <y:BendStyle smoothed="false"/>
        </y:PolyLineEdge>
      </data>
    </edge>
    <edge id="e153" source="n118" target="n119">
      <data key="d10">
        <y:PolyLineEdge>
          <y:Path sx="0.0" sy="0.0" tx="0.0" ty="0.0"/>
          <y:LineStyle color="#000000" type="line" width="1.0"/>
          <y:Arrows source="none" target="standard"/>
          <y:BendStyle smoothed="false"/>
        </y:PolyLineEdge>
      </data>
    </edge>
    <edge id="e154" source="n288" target="n118">
      <data key="d10">
        <y:PolyLineEdge>
          <y:Path sx="5.564383529891984" sy="0.7320170637574392" tx="0.0" ty="0.0"/>
          <y:LineStyle color="#000000" type="line" width="1.0"/>
          <y:Arrows source="none" target="standard"/>
          <y:BendStyle smoothed="false"/>
        </y:PolyLineEdge>
      </data>
    </edge>
    <edge id="e155" source="n121" target="n123">
      <data key="d10">
        <y:PolyLineEdge>
          <y:Path sx="0.0" sy="0.0" tx="0.0" ty="0.0"/>
          <y:LineStyle color="#000000" type="line" width="1.0"/>
          <y:Arrows source="none" target="standard"/>
          <y:BendStyle smoothed="false"/>
        </y:PolyLineEdge>
      </data>
    </edge>
    <edge id="e156" source="n121" target="n122">
      <data key="d10">
        <y:PolyLineEdge>
          <y:Path sx="0.0" sy="0.0" tx="0.0" ty="0.0"/>
          <y:LineStyle color="#000000" type="line" width="1.0"/>
          <y:Arrows source="none" target="standard"/>
          <y:BendStyle smoothed="false"/>
        </y:PolyLineEdge>
      </data>
    </edge>
    <edge id="e157" source="n290" target="n121">
      <data key="d10">
        <y:PolyLineEdge>
          <y:Path sx="0.0" sy="0.0" tx="0.0" ty="0.0"/>
          <y:LineStyle color="#000000" type="line" width="1.0"/>
          <y:Arrows source="none" target="standard"/>
          <y:BendStyle smoothed="false"/>
        </y:PolyLineEdge>
      </data>
    </edge>
    <edge id="e158" source="n124" target="n126">
      <data key="d10">
        <y:PolyLineEdge>
          <y:Path sx="0.0" sy="0.0" tx="0.0" ty="0.0"/>
          <y:LineStyle color="#000000" type="line" width="1.0"/>
          <y:Arrows source="none" target="standard"/>
          <y:BendStyle smoothed="false"/>
        </y:PolyLineEdge>
      </data>
    </edge>
    <edge id="e159" source="n124" target="n125">
      <data key="d10">
        <y:PolyLineEdge>
          <y:Path sx="0.0" sy="0.0" tx="0.0" ty="0.0"/>
          <y:LineStyle color="#000000" type="line" width="1.0"/>
          <y:Arrows source="none" target="standard"/>
          <y:BendStyle smoothed="false"/>
        </y:PolyLineEdge>
      </data>
    </edge>
    <edge id="e160" source="n291" target="n124">
      <data key="d10">
        <y:PolyLineEdge>
          <y:Path sx="0.0" sy="2.1872610716316103" tx="0.0" ty="0.0"/>
          <y:LineStyle color="#000000" type="line" width="1.0"/>
          <y:Arrows source="none" target="standard"/>
          <y:BendStyle smoothed="false"/>
        </y:PolyLineEdge>
      </data>
    </edge>
    <edge id="e161" source="n133" target="n134">
      <data key="d10">
        <y:PolyLineEdge>
          <y:Path sx="0.0" sy="0.0" tx="0.0" ty="0.0"/>
          <y:LineStyle color="#000000" type="line" width="1.0"/>
          <y:Arrows source="none" target="standard"/>
          <y:BendStyle smoothed="false"/>
        </y:PolyLineEdge>
      </data>
    </edge>
    <edge id="e162" source="n133" target="n127">
      <data key="d10">
        <y:PolyLineEdge>
          <y:Path sx="0.0" sy="0.0" tx="0.0" ty="0.0"/>
          <y:LineStyle color="#000000" type="line" width="1.0"/>
          <y:Arrows source="none" target="standard"/>
          <y:BendStyle smoothed="false"/>
        </y:PolyLineEdge>
      </data>
    </edge>
    <edge id="e163" source="n127" target="n42">
      <data key="d10">
        <y:PolyLineEdge>
          <y:Path sx="0.0" sy="0.0" tx="0.0" ty="0.0"/>
          <y:LineStyle color="#000000" type="line" width="1.0"/>
          <y:Arrows source="none" target="standard"/>
          <y:BendStyle smoothed="false"/>
        </y:PolyLineEdge>
      </data>
    </edge>
    <edge id="e164" source="n57" target="n130">
      <data key="d10">
        <y:PolyLineEdge>
          <y:Path sx="0.0" sy="0.0" tx="0.0" ty="0.0">
            <y:Point x="2529.3146940436923" y="1646.132676916112"/>
          </y:Path>
          <y:LineStyle color="#000000" type="line" width="1.0"/>
          <y:Arrows source="none" target="standard"/>
          <y:BendStyle smoothed="false"/>
        </y:PolyLineEdge>
      </data>
    </edge>
    <edge id="e165" source="n130" target="n128">
      <data key="d10">
        <y:PolyLineEdge>
          <y:Path sx="0.0" sy="0.0" tx="0.0" ty="0.0">
            <y:Point x="2689.7921205703387" y="1646.132676916112"/>
          </y:Path>
          <y:LineStyle color="#CC99FF" type="line" width="1.0"/>
          <y:Arrows source="none" target="transparent_circle"/>
          <y:BendStyle smoothed="false"/>
        </y:PolyLineEdge>
      </data>
    </edge>
    <edge id="e166" source="n155" target="n128">
      <data key="d10">
        <y:PolyLineEdge>
          <y:Path sx="0.0" sy="0.0" tx="0.0" ty="0.0"/>
          <y:LineStyle color="#000000" type="line" width="1.0"/>
          <y:Arrows source="none" target="standard"/>
          <y:BendStyle smoothed="false"/>
        </y:PolyLineEdge>
      </data>
    </edge>
    <edge id="e167" source="n128" target="n129">
      <data key="d10">
        <y:PolyLineEdge>
          <y:Path sx="0.0" sy="0.0" tx="0.0" ty="0.0"/>
          <y:LineStyle color="#000000" type="line" width="1.0"/>
          <y:Arrows source="none" target="standard"/>
          <y:BendStyle smoothed="false"/>
        </y:PolyLineEdge>
      </data>
    </edge>
    <edge id="e168" source="n129" target="n131">
      <data key="d10">
        <y:PolyLineEdge>
          <y:Path sx="0.0" sy="0.0" tx="0.0" ty="0.0"/>
          <y:LineStyle color="#000000" type="line" width="1.0"/>
          <y:Arrows source="none" target="standard"/>
          <y:BendStyle smoothed="false"/>
        </y:PolyLineEdge>
      </data>
    </edge>
    <edge id="e169" source="n134" target="n135">
      <data key="d10">
        <y:PolyLineEdge>
          <y:Path sx="0.0" sy="0.0" tx="0.0" ty="0.0"/>
          <y:LineStyle color="#000000" type="line" width="1.0"/>
          <y:Arrows source="none" target="standard"/>
          <y:BendStyle smoothed="false"/>
        </y:PolyLineEdge>
      </data>
    </edge>
    <edge id="e170" source="n135" target="n132">
      <data key="d10">
        <y:PolyLineEdge>
          <y:Path sx="0.0" sy="0.0" tx="0.0" ty="0.0"/>
          <y:LineStyle color="#000000" type="line" width="1.0"/>
          <y:Arrows source="none" target="standard"/>
          <y:BendStyle smoothed="false"/>
        </y:PolyLineEdge>
      </data>
    </edge>
    <edge id="e171" source="n38" target="n136">
      <data key="d10">
        <y:PolyLineEdge>
          <y:Path sx="0.0" sy="0.0" tx="0.0" ty="0.0"/>
          <y:LineStyle color="#000000" type="line" width="1.0"/>
          <y:Arrows source="none" target="standard"/>
          <y:BendStyle smoothed="false"/>
        </y:PolyLineEdge>
      </data>
    </edge>
    <edge id="e172" source="n136" target="n137">
      <data key="d10">
        <y:PolyLineEdge>
          <y:Path sx="0.0" sy="0.0" tx="0.0" ty="0.0"/>
          <y:LineStyle color="#000000" type="line" width="1.0"/>
          <y:Arrows source="none" target="standard"/>
          <y:BendStyle smoothed="false"/>
        </y:PolyLineEdge>
      </data>
    </edge>
    <edge id="e173" source="n132" target="n140">
      <data key="d10">
        <y:PolyLineEdge>
          <y:Path sx="0.0" sy="0.0" tx="0.0" ty="0.0"/>
          <y:LineStyle color="#000000" type="line" width="1.0"/>
          <y:Arrows source="none" target="standard"/>
          <y:BendStyle smoothed="false"/>
        </y:PolyLineEdge>
      </data>
    </edge>
    <edge id="e174" source="n137" target="n139">
      <data key="d10">
        <y:PolyLineEdge>
          <y:Path sx="0.0" sy="0.0" tx="0.0" ty="0.0"/>
          <y:LineStyle color="#000000" type="line" width="1.0"/>
          <y:Arrows source="none" target="standard"/>
          <y:BendStyle smoothed="false"/>
        </y:PolyLineEdge>
      </data>
    </edge>
    <edge id="e175" source="n141" target="n144">
      <data key="d10">
        <y:PolyLineEdge>
          <y:Path sx="0.0" sy="0.0" tx="0.0" ty="-3.143571325193534">
            <y:Point x="3266.988383745941" y="2022.2970178244427"/>
            <y:Point x="3182.741138079101" y="2022.2970178244427"/>
          </y:Path>
          <y:LineStyle color="#000000" type="line" width="1.0"/>
          <y:Arrows source="none" target="standard"/>
          <y:BendStyle smoothed="false"/>
        </y:PolyLineEdge>
      </data>
    </edge>
    <edge id="e176" source="n111" target="n141">
      <data key="d10">
        <y:PolyLineEdge>
          <y:Path sx="0.0" sy="0.0" tx="0.0" ty="0.0"/>
          <y:LineStyle color="#000000" type="line" width="1.0"/>
          <y:Arrows source="none" target="standard"/>
          <y:BendStyle smoothed="false"/>
        </y:PolyLineEdge>
      </data>
    </edge>
    <edge id="e177" source="n144" target="n142">
      <data key="d10">
        <y:PolyLineEdge>
          <y:Path sx="0.0" sy="0.0" tx="0.0" ty="0.0"/>
          <y:LineStyle color="#000000" type="line" width="1.0"/>
          <y:Arrows source="none" target="standard"/>
          <y:BendStyle smoothed="false"/>
        </y:PolyLineEdge>
      </data>
    </edge>
    <edge id="e178" source="n142" target="n145">
      <data key="d10">
        <y:PolyLineEdge>
          <y:Path sx="0.0" sy="0.0" tx="0.0" ty="0.0"/>
          <y:LineStyle color="#000000" type="line" width="1.0"/>
          <y:Arrows source="none" target="standard"/>
          <y:BendStyle smoothed="false"/>
        </y:PolyLineEdge>
      </data>
    </edge>
    <edge id="e179" source="n145" target="n143">
      <data key="d10">
        <y:PolyLineEdge>
          <y:Path sx="0.0" sy="0.0" tx="0.0" ty="0.0"/>
          <y:LineStyle color="#000000" type="line" width="1.0"/>
          <y:Arrows source="none" target="standard"/>
          <y:BendStyle smoothed="false"/>
        </y:PolyLineEdge>
      </data>
    </edge>
    <edge id="e180" source="n143" target="n146">
      <data key="d10">
        <y:PolyLineEdge>
          <y:Path sx="0.0" sy="0.0" tx="0.0" ty="0.0"/>
          <y:LineStyle color="#000000" type="line" width="1.0"/>
          <y:Arrows source="none" target="standard"/>
          <y:BendStyle smoothed="false"/>
        </y:PolyLineEdge>
      </data>
    </edge>
    <edge id="e181" source="n147" target="n148">
      <data key="d10">
        <y:PolyLineEdge>
          <y:Path sx="0.0" sy="0.0" tx="0.0" ty="0.0">
            <y:Point x="2492.6641902006786" y="2205.453995602231"/>
          </y:Path>
          <y:LineStyle color="#000000" type="line" width="1.0"/>
          <y:Arrows source="none" target="standard"/>
          <y:BendStyle smoothed="false"/>
        </y:PolyLineEdge>
      </data>
    </edge>
    <edge id="e182" source="n147" target="n149">
      <data key="d10">
        <y:PolyLineEdge>
          <y:Path sx="0.0" sy="0.0" tx="0.0" ty="0.0"/>
          <y:LineStyle color="#000000" type="line" width="1.0"/>
          <y:Arrows source="none" target="standard"/>
          <y:BendStyle smoothed="false"/>
        </y:PolyLineEdge>
      </data>
    </edge>
    <edge id="e183" source="n147" target="n174">
      <data key="d10">
        <y:PolyLineEdge>
          <y:Path sx="0.0" sy="0.0" tx="0.0" ty="0.0">
            <y:Point x="2492.6641902006786" y="2255.5554104196453"/>
          </y:Path>
          <y:LineStyle color="#000000" type="line" width="1.0"/>
          <y:Arrows source="none" target="standard"/>
          <y:BendStyle smoothed="false"/>
        </y:PolyLineEdge>
      </data>
    </edge>
    <edge id="e184" source="n148" target="n144">
      <data key="d10">
        <y:PolyLineEdge>
          <y:Path sx="0.0" sy="0.0" tx="0.0" ty="0.0"/>
          <y:LineStyle color="#CC99FF" type="line" width="1.0"/>
          <y:Arrows source="none" target="transparent_circle"/>
          <y:BendStyle smoothed="false"/>
        </y:PolyLineEdge>
      </data>
    </edge>
    <edge id="e185" source="n149" target="n40">
      <data key="d10">
        <y:PolyLineEdge>
          <y:Path sx="0.0" sy="0.0" tx="0.0" ty="0.0"/>
          <y:LineStyle color="#CC99FF" type="line" width="1.0"/>
          <y:Arrows source="none" target="transparent_circle"/>
          <y:BendStyle smoothed="false"/>
        </y:PolyLineEdge>
      </data>
    </edge>
    <edge id="e186" source="n174" target="n39">
      <data key="d10">
        <y:PolyLineEdge>
          <y:Path sx="0.0" sy="0.0" tx="0.0" ty="0.0"/>
          <y:LineStyle color="#CC99FF" type="line" width="1.0"/>
          <y:Arrows source="none" target="transparent_circle"/>
          <y:BendStyle smoothed="false"/>
        </y:PolyLineEdge>
      </data>
    </edge>
    <edge id="e187" source="n76" target="n147">
      <data key="d10">
        <y:PolyLineEdge>
          <y:Path sx="0.0" sy="0.0" tx="0.0" ty="0.0"/>
          <y:LineStyle color="#000000" type="line" width="1.0"/>
          <y:Arrows source="none" target="standard"/>
          <y:BendStyle smoothed="false"/>
        </y:PolyLineEdge>
      </data>
    </edge>
    <edge id="e188" source="n150" target="n152">
      <data key="d10">
        <y:PolyLineEdge>
          <y:Path sx="0.0" sy="0.0" tx="0.0" ty="0.0">
            <y:Point x="2502.660034988823" y="2446.7551671830515"/>
          </y:Path>
          <y:LineStyle color="#000000" type="line" width="1.0"/>
          <y:Arrows source="none" target="standard"/>
          <y:BendStyle smoothed="false"/>
        </y:PolyLineEdge>
      </data>
    </edge>
    <edge id="e189" source="n150" target="n153">
      <data key="d10">
        <y:PolyLineEdge>
          <y:Path sx="0.0" sy="0.0" tx="0.0" ty="0.0"/>
          <y:LineStyle color="#000000" type="line" width="1.0"/>
          <y:Arrows source="none" target="standard"/>
          <y:BendStyle smoothed="false"/>
        </y:PolyLineEdge>
      </data>
    </edge>
    <edge id="e190" source="n150" target="n151">
      <data key="d10">
        <y:PolyLineEdge>
          <y:Path sx="0.0" sy="0.0" tx="0.0" ty="0.0">
            <y:Point x="2502.660034988823" y="2496.856582000466"/>
          </y:Path>
          <y:LineStyle color="#000000" type="line" width="1.0"/>
          <y:Arrows source="none" target="standard"/>
          <y:BendStyle smoothed="false"/>
        </y:PolyLineEdge>
      </data>
    </edge>
    <edge id="e191" source="n138" target="n150">
      <data key="d10">
        <y:PolyLineEdge>
          <y:Path sx="0.0" sy="0.0" tx="0.0" ty="0.0"/>
          <y:LineStyle color="#000000" type="line" width="1.0"/>
          <y:Arrows source="none" target="standard"/>
          <y:BendStyle smoothed="false"/>
        </y:PolyLineEdge>
      </data>
    </edge>
    <edge id="e192" source="n152" target="n135">
      <data key="d10">
        <y:PolyLineEdge>
          <y:Path sx="0.0" sy="0.0" tx="0.0" ty="0.0"/>
          <y:LineStyle color="#CC99FF" type="line" width="1.0"/>
          <y:Arrows source="none" target="transparent_circle"/>
          <y:BendStyle smoothed="false"/>
        </y:PolyLineEdge>
      </data>
    </edge>
    <edge id="e193" source="n153" target="n136">
      <data key="d10">
        <y:PolyLineEdge>
          <y:Path sx="0.0" sy="0.0" tx="0.0" ty="0.0"/>
          <y:LineStyle color="#CC99FF" type="line" width="1.0"/>
          <y:Arrows source="none" target="transparent_circle"/>
          <y:BendStyle smoothed="false"/>
        </y:PolyLineEdge>
      </data>
    </edge>
    <edge id="e194" source="n151" target="n145">
      <data key="d10">
        <y:PolyLineEdge>
          <y:Path sx="0.0" sy="0.0" tx="0.0" ty="0.0"/>
          <y:LineStyle color="#CC99FF" type="line" width="1.0"/>
          <y:Arrows source="none" target="transparent_circle"/>
          <y:BendStyle smoothed="false"/>
        </y:PolyLineEdge>
      </data>
    </edge>
    <edge id="e195" source="n154" target="n39">
      <data key="d10">
        <y:PolyLineEdge>
          <y:Path sx="0.0" sy="0.0" tx="0.0" ty="0.0"/>
          <y:LineStyle color="#000000" type="line" width="1.0"/>
          <y:Arrows source="none" target="standard"/>
          <y:BendStyle smoothed="false"/>
        </y:PolyLineEdge>
      </data>
    </edge>
    <edge id="e196" source="n5" target="n156">
      <data key="d10">
        <y:PolyLineEdge>
          <y:Path sx="0.0" sy="0.0" tx="0.0" ty="0.0"/>
          <y:LineStyle color="#000000" type="line" width="1.0"/>
          <y:Arrows source="none" target="standard"/>
          <y:BendStyle smoothed="false"/>
        </y:PolyLineEdge>
      </data>
    </edge>
    <edge id="e197" source="n156" target="n154">
      <data key="d10">
        <y:PolyLineEdge>
          <y:Path sx="0.0" sy="0.0" tx="0.0" ty="0.0"/>
          <y:LineStyle color="#000000" type="line" width="1.0"/>
          <y:Arrows source="none" target="standard"/>
          <y:BendStyle smoothed="false"/>
        </y:PolyLineEdge>
      </data>
    </edge>
    <edge id="e198" source="n156" target="n155">
      <data key="d10">
        <y:PolyLineEdge>
          <y:Path sx="0.0" sy="0.0" tx="0.0" ty="0.0"/>
          <y:LineStyle color="#000000" type="line" width="1.0"/>
          <y:Arrows source="none" target="standard"/>
          <y:BendStyle smoothed="false"/>
        </y:PolyLineEdge>
      </data>
    </edge>
    <edge id="e199" source="n157" target="n3">
      <data key="d10">
        <y:PolyLineEdge>
          <y:Path sx="0.0" sy="0.0" tx="0.0" ty="0.0"/>
          <y:LineStyle color="#000000" type="line" width="1.0"/>
          <y:Arrows source="none" target="standard"/>
          <y:BendStyle smoothed="false"/>
        </y:PolyLineEdge>
      </data>
    </edge>
    <edge id="e200" source="n164" target="n162">
      <data key="d10">
        <y:PolyLineEdge>
          <y:Path sx="0.0" sy="0.0" tx="0.0" ty="0.0">
            <y:Point x="3287.741138079101" y="2161.2624620602824"/>
          </y:Path>
          <y:LineStyle color="#000000" type="line" width="1.0"/>
          <y:Arrows source="none" target="standard"/>
          <y:BendStyle smoothed="false"/>
        </y:PolyLineEdge>
      </data>
    </edge>
    <edge id="e201" source="n162" target="n275">
      <data key="d10">
        <y:PolyLineEdge>
          <y:Path sx="0.0" sy="0.0" tx="0.0" ty="0.0"/>
          <y:LineStyle color="#000000" type="line" width="1.0"/>
          <y:Arrows source="none" target="standard"/>
          <y:BendStyle smoothed="false"/>
        </y:PolyLineEdge>
      </data>
    </edge>
    <edge id="e202" source="n3" target="n161">
      <data key="d10">
        <y:PolyLineEdge>
          <y:Path sx="0.0" sy="0.0" tx="0.0" ty="0.0"/>
          <y:LineStyle color="#000000" type="line" width="1.0"/>
          <y:Arrows source="none" target="standard"/>
          <y:BendStyle smoothed="false"/>
        </y:PolyLineEdge>
      </data>
    </edge>
    <edge id="e203" source="n161" target="n159">
      <data key="d10">
        <y:PolyLineEdge>
          <y:Path sx="0.0" sy="0.0" tx="0.0" ty="0.0"/>
          <y:LineStyle color="#000000" type="line" width="1.0"/>
          <y:Arrows source="none" target="standard"/>
          <y:BendStyle smoothed="false"/>
        </y:PolyLineEdge>
      </data>
    </edge>
    <edge id="e204" source="n258" target="n163">
      <data key="d10">
        <y:PolyLineEdge>
          <y:Path sx="0.0" sy="0.0" tx="0.0" ty="0.0"/>
          <y:LineStyle color="#000000" type="line" width="1.0"/>
          <y:Arrows source="none" target="standard"/>
          <y:BendStyle smoothed="false"/>
        </y:PolyLineEdge>
      </data>
    </edge>
    <edge id="e205" source="n258" target="n164">
      <data key="d10">
        <y:PolyLineEdge>
          <y:Path sx="0.0" sy="0.0" tx="0.0" ty="0.0"/>
          <y:LineStyle color="#000000" type="line" width="1.0"/>
          <y:Arrows source="none" target="standard"/>
          <y:BendStyle smoothed="false"/>
        </y:PolyLineEdge>
      </data>
    </edge>
    <edge id="e206" source="n4" target="n258">
      <data key="d10">
        <y:PolyLineEdge>
          <y:Path sx="0.0" sy="0.0" tx="0.0" ty="0.0"/>
          <y:LineStyle color="#000000" type="line" width="1.0"/>
          <y:Arrows source="none" target="standard"/>
          <y:BendStyle smoothed="false"/>
        </y:PolyLineEdge>
      </data>
    </edge>
    <edge id="e207" source="n159" target="n158">
      <data key="d10">
        <y:PolyLineEdge>
          <y:Path sx="0.0" sy="0.0" tx="0.0" ty="0.0"/>
          <y:LineStyle color="#000000" type="line" width="1.0"/>
          <y:Arrows source="none" target="standard"/>
          <y:BendStyle smoothed="false"/>
        </y:PolyLineEdge>
      </data>
    </edge>
    <edge id="e208" source="n178" target="n21">
      <data key="d10">
        <y:PolyLineEdge>
          <y:Path sx="0.0" sy="0.0" tx="0.0" ty="0.0"/>
          <y:LineStyle color="#CC99FF" type="line" width="1.0"/>
          <y:Arrows source="none" target="transparent_circle"/>
          <y:BendStyle smoothed="false"/>
        </y:PolyLineEdge>
      </data>
    </edge>
    <edge id="e209" source="n182" target="n22">
      <data key="d10">
        <y:PolyLineEdge>
          <y:Path sx="0.0" sy="0.0" tx="0.0" ty="0.0"/>
          <y:LineStyle color="#CC99FF" type="line" width="1.0"/>
          <y:Arrows source="none" target="transparent_circle"/>
          <y:BendStyle smoothed="false"/>
        </y:PolyLineEdge>
      </data>
    </edge>
    <edge id="e210" source="n181" target="n25">
      <data key="d10">
        <y:PolyLineEdge>
          <y:Path sx="0.0" sy="0.0" tx="0.0" ty="0.0"/>
          <y:LineStyle color="#CC99FF" type="line" width="1.0"/>
          <y:Arrows source="none" target="transparent_circle"/>
          <y:BendStyle smoothed="false"/>
        </y:PolyLineEdge>
      </data>
    </edge>
    <edge id="e211" source="n180" target="n19">
      <data key="d10">
        <y:PolyLineEdge>
          <y:Path sx="0.0" sy="0.0" tx="0.0" ty="0.0"/>
          <y:LineStyle color="#CC99FF" type="line" width="1.0"/>
          <y:Arrows source="none" target="transparent_circle"/>
          <y:BendStyle smoothed="false"/>
        </y:PolyLineEdge>
      </data>
    </edge>
    <edge id="e212" source="n179" target="n157">
      <data key="d10">
        <y:PolyLineEdge>
          <y:Path sx="0.0" sy="0.0" tx="0.0" ty="0.0"/>
          <y:LineStyle color="#CC99FF" type="line" width="1.0"/>
          <y:Arrows source="none" target="transparent_circle"/>
          <y:BendStyle smoothed="false"/>
        </y:PolyLineEdge>
      </data>
    </edge>
    <edge id="e213" source="n166" target="n78">
      <data key="d10">
        <y:PolyLineEdge>
          <y:Path sx="0.0" sy="0.0" tx="0.0" ty="0.0"/>
          <y:LineStyle color="#000000" type="line" width="1.0"/>
          <y:Arrows source="none" target="standard"/>
          <y:BendStyle smoothed="false"/>
        </y:PolyLineEdge>
      </data>
    </edge>
    <edge id="e214" source="n167" target="n166">
      <data key="d10">
        <y:PolyLineEdge>
          <y:Path sx="0.0" sy="0.0" tx="0.0" ty="0.0"/>
          <y:LineStyle color="#000000" type="line" width="1.0"/>
          <y:Arrows source="none" target="standard"/>
          <y:BendStyle smoothed="false"/>
        </y:PolyLineEdge>
      </data>
    </edge>
    <edge id="e215" source="n165" target="n167">
      <data key="d10">
        <y:PolyLineEdge>
          <y:Path sx="0.0" sy="0.0" tx="0.0" ty="-2.401310277027733"/>
          <y:LineStyle color="#000000" type="line" width="1.0"/>
          <y:Arrows source="none" target="standard"/>
          <y:BendStyle smoothed="false"/>
        </y:PolyLineEdge>
      </data>
    </edge>
    <edge id="e216" source="n34" target="n168">
      <data key="d10">
        <y:PolyLineEdge>
          <y:Path sx="0.0" sy="0.0" tx="0.0" ty="0.0"/>
          <y:LineStyle color="#000000" type="line" width="1.0"/>
          <y:Arrows source="none" target="standard"/>
          <y:BendStyle smoothed="false"/>
        </y:PolyLineEdge>
      </data>
    </edge>
    <edge id="e217" source="n169" target="n53">
      <data key="d10">
        <y:PolyLineEdge>
          <y:Path sx="0.0" sy="0.0" tx="0.0" ty="0.0">
            <y:Point x="3047.533617168115" y="1281.8927889895388"/>
          </y:Path>
          <y:LineStyle color="#000000" type="line" width="1.0"/>
          <y:Arrows source="none" target="standard"/>
          <y:BendStyle smoothed="false"/>
        </y:PolyLineEdge>
      </data>
    </edge>
    <edge id="e218" source="n46" target="n48">
      <data key="d8"/>
      <data key="d10">
        <y:PolyLineEdge>
          <y:Path sx="0.0" sy="0.0" tx="0.0" ty="0.0">
            <y:Point x="3070.8822443098497" y="1265.086276643921"/>
          </y:Path>
          <y:LineStyle color="#000000" type="line" width="1.0"/>
          <y:Arrows source="none" target="standard"/>
          <y:BendStyle smoothed="false"/>
        </y:PolyLineEdge>
      </data>
    </edge>
    <edge id="e219" source="n170" target="n169">
      <data key="d10">
        <y:PolyLineEdge>
          <y:Path sx="0.0" sy="0.0" tx="0.0" ty="0.0"/>
          <y:LineStyle color="#000000" type="line" width="1.0"/>
          <y:Arrows source="none" target="standard"/>
          <y:BendStyle smoothed="false"/>
        </y:PolyLineEdge>
      </data>
    </edge>
    <edge id="e220" source="n46" target="n170">
      <data key="d10">
        <y:PolyLineEdge>
          <y:Path sx="0.0" sy="0.0" tx="0.0" ty="0.0"/>
          <y:LineStyle color="#000000" type="line" width="1.0"/>
          <y:Arrows source="none" target="standard"/>
          <y:BendStyle smoothed="false"/>
        </y:PolyLineEdge>
      </data>
    </edge>
    <edge id="e221" source="n46" target="n55">
      <data key="d10">
        <y:PolyLineEdge>
          <y:Path sx="0.0" sy="0.0" tx="0.0" ty="0.0">
            <y:Point x="3094.230871451584" y="1254.41458294208"/>
          </y:Path>
          <y:LineStyle color="#000000" type="line" width="1.0"/>
          <y:Arrows source="none" target="standard"/>
          <y:EdgeLabel alignment="center" configuration="AutoFlippingLabel" distance="2.0" fontFamily="Dialog" fontSize="12" fontStyle="plain" hasBackgroundColor="false" hasLineColor="false" hasText="false" height="4.0" horizontalTextPosition="center" iconTextGap="4" modelName="custom" preferredPlacement="anywhere" ratio="0.5" textColor="#000000" verticalTextPosition="bottom" visible="true" width="4.0" x="42.207684110698665" y="39.26637737905003">
            <y:LabelModel>
              <y:SmartEdgeLabelModel autoRotationEnabled="false" defaultAngle="0.0" defaultDistance="10.0"/>
            </y:LabelModel>
            <y:ModelParameter>
              <y:SmartEdgeLabelModelParameter angle="6.283185307179586" distance="12.491705237239783" distanceToCenter="true" position="left" ratio="0.9324563787175133" segment="-1"/>
            </y:ModelParameter>
            <y:PreferredPlacementDescriptor angle="0.0" angleOffsetOnRightSide="0" angleReference="absolute" angleRotationOnRightSide="co" distance="-1.0" frozen="true" placement="anywhere" side="anywhere" sideReference="relative_to_edge_flow"/>
          </y:EdgeLabel>
          <y:BendStyle smoothed="false"/>
        </y:PolyLineEdge>
      </data>
    </edge>
    <edge id="e222" source="n172" target="n161">
      <data key="d10">
        <y:PolyLineEdge>
          <y:Path sx="0.0" sy="0.0" tx="0.0" ty="0.0"/>
          <y:LineStyle color="#CC99FF" type="line" width="1.0"/>
          <y:Arrows source="none" target="transparent_circle"/>
          <y:BendStyle smoothed="false"/>
        </y:PolyLineEdge>
      </data>
    </edge>
    <edge id="e223" source="n160" target="n171">
      <data key="d10">
        <y:PolyLineEdge>
          <y:Path sx="0.0" sy="0.0" tx="0.0" ty="0.0"/>
          <y:LineStyle color="#000000" type="line" width="1.0"/>
          <y:Arrows source="none" target="standard"/>
          <y:BendStyle smoothed="false"/>
        </y:PolyLineEdge>
      </data>
    </edge>
    <edge id="e224" source="n171" target="n172">
      <data key="d10">
        <y:PolyLineEdge>
          <y:Path sx="0.0" sy="0.0" tx="0.0" ty="0.0">
            <y:Point x="3808.41842758452" y="2191.796141279434"/>
          </y:Path>
          <y:LineStyle color="#000000" type="line" width="1.0"/>
          <y:Arrows source="none" target="standard"/>
          <y:BendStyle smoothed="false"/>
        </y:PolyLineEdge>
      </data>
    </edge>
    <edge id="e225" source="n173" target="n174">
      <data key="d10">
        <y:PolyLineEdge>
          <y:Path sx="0.0" sy="0.0" tx="0.0" ty="0.0"/>
          <y:LineStyle color="#000000" type="line" width="1.0"/>
          <y:Arrows source="none" target="standard"/>
          <y:BendStyle smoothed="false"/>
        </y:PolyLineEdge>
      </data>
    </edge>
    <edge id="e226" source="n77" target="n173">
      <data key="d10">
        <y:PolyLineEdge>
          <y:Path sx="0.0" sy="0.0" tx="0.0" ty="0.0"/>
          <y:LineStyle color="#000000" type="line" width="1.0"/>
          <y:Arrows source="none" target="standard"/>
          <y:BendStyle smoothed="false"/>
        </y:PolyLineEdge>
      </data>
    </edge>
    <edge id="e227" source="n173" target="n175">
      <data key="d10">
        <y:PolyLineEdge>
          <y:Path sx="0.0" sy="0.0" tx="0.0" ty="0.0"/>
          <y:LineStyle color="#000000" type="line" width="1.0"/>
          <y:Arrows source="none" target="standard"/>
          <y:BendStyle smoothed="false"/>
        </y:PolyLineEdge>
      </data>
    </edge>
    <edge id="e228" source="n100" target="n176">
      <data key="d10">
        <y:PolyLineEdge>
          <y:Path sx="0.0" sy="0.0" tx="0.0" ty="0.0"/>
          <y:LineStyle color="#000000" type="line" width="1.0"/>
          <y:Arrows source="none" target="standard"/>
          <y:BendStyle smoothed="false"/>
        </y:PolyLineEdge>
      </data>
    </edge>
    <edge id="e229" source="n177" target="n187">
      <data key="d10">
        <y:PolyLineEdge>
          <y:Path sx="0.0" sy="0.0" tx="0.0" ty="0.0">
            <y:Point x="3539.8405580236185" y="1250.1354868241926"/>
          </y:Path>
          <y:LineStyle color="#000000" type="line" width="1.0"/>
          <y:Arrows source="none" target="standard"/>
          <y:BendStyle smoothed="false"/>
        </y:PolyLineEdge>
      </data>
    </edge>
    <edge id="e230" source="n184" target="n185">
      <data key="d10">
        <y:PolyLineEdge>
          <y:Path sx="0.0" sy="0.0" tx="0.0" ty="0.0"/>
          <y:LineStyle color="#000000" type="line" width="1.0"/>
          <y:Arrows source="none" target="standard"/>
          <y:BendStyle smoothed="false"/>
        </y:PolyLineEdge>
      </data>
    </edge>
    <edge id="e231" source="n183" target="n186">
      <data key="d10">
        <y:PolyLineEdge>
          <y:Path sx="0.0" sy="0.0" tx="0.0" ty="0.0">
            <y:Point x="3268.5589081226726" y="1250.1354868241926"/>
          </y:Path>
          <y:LineStyle color="#000000" type="line" width="1.0"/>
          <y:Arrows source="none" target="standard"/>
          <y:BendStyle smoothed="false"/>
        </y:PolyLineEdge>
      </data>
    </edge>
    <edge id="e232" source="n185" target="n182">
      <data key="d10">
        <y:PolyLineEdge>
          <y:Path sx="0.0" sy="0.0" tx="0.0" ty="0.0"/>
          <y:LineStyle color="#000000" type="line" width="1.0"/>
          <y:Arrows source="none" target="standard"/>
          <y:BendStyle smoothed="false"/>
        </y:PolyLineEdge>
      </data>
    </edge>
    <edge id="e233" source="n185" target="n181">
      <data key="d10">
        <y:PolyLineEdge>
          <y:Path sx="0.0" sy="0.0" tx="0.0" ty="0.0"/>
          <y:LineStyle color="#000000" type="line" width="1.0"/>
          <y:Arrows source="none" target="standard"/>
          <y:BendStyle smoothed="false"/>
        </y:PolyLineEdge>
      </data>
    </edge>
    <edge id="e234" source="n185" target="n178">
      <data key="d10">
        <y:PolyLineEdge>
          <y:Path sx="0.0" sy="0.0" tx="0.0" ty="0.0"/>
          <y:LineStyle color="#000000" type="line" width="1.0"/>
          <y:Arrows source="none" target="standard"/>
          <y:BendStyle smoothed="false"/>
        </y:PolyLineEdge>
      </data>
    </edge>
    <edge id="e235" source="n185" target="n179">
      <data key="d10">
        <y:PolyLineEdge>
          <y:Path sx="0.0" sy="0.0" tx="0.0" ty="0.0"/>
          <y:LineStyle color="#000000" type="line" width="1.0"/>
          <y:Arrows source="none" target="standard"/>
          <y:BendStyle smoothed="false"/>
        </y:PolyLineEdge>
      </data>
    </edge>
    <edge id="e236" source="n187" target="n182">
      <data key="d10">
        <y:PolyLineEdge>
          <y:Path sx="0.0" sy="0.0" tx="0.0" ty="0.0"/>
          <y:LineStyle color="#000000" type="line" width="1.0"/>
          <y:Arrows source="none" target="standard"/>
          <y:BendStyle smoothed="false"/>
        </y:PolyLineEdge>
      </data>
    </edge>
    <edge id="e237" source="n186" target="n179">
      <data key="d10">
        <y:PolyLineEdge>
          <y:Path sx="0.0" sy="0.0" tx="0.0" ty="0.0"/>
          <y:LineStyle color="#000000" type="line" width="1.0"/>
          <y:Arrows source="none" target="standard"/>
          <y:BendStyle smoothed="false"/>
        </y:PolyLineEdge>
      </data>
    </edge>
    <edge id="e238" source="n186" target="n178">
      <data key="d10">
        <y:PolyLineEdge>
          <y:Path sx="0.0" sy="0.0" tx="0.0" ty="0.0"/>
          <y:LineStyle color="#000000" type="line" width="1.0"/>
          <y:Arrows source="none" target="standard"/>
          <y:BendStyle smoothed="false"/>
        </y:PolyLineEdge>
      </data>
    </edge>
    <edge id="e239" source="n186" target="n182">
      <data key="d10">
        <y:PolyLineEdge>
          <y:Path sx="0.0" sy="0.0" tx="0.0" ty="0.0"/>
          <y:LineStyle color="#000000" type="line" width="1.0"/>
          <y:Arrows source="none" target="standard"/>
          <y:BendStyle smoothed="false"/>
        </y:PolyLineEdge>
      </data>
    </edge>
    <edge id="e240" source="n185" target="n180">
      <data key="d10">
        <y:PolyLineEdge>
          <y:Path sx="0.0" sy="0.0" tx="0.0" ty="0.0"/>
          <y:LineStyle color="#000000" type="line" width="1.0"/>
          <y:Arrows source="none" target="standard"/>
          <y:BendStyle smoothed="false"/>
        </y:PolyLineEdge>
      </data>
    </edge>
    <edge id="e241" source="n187" target="n273">
      <data key="d8"/>
      <data key="d10">
        <y:PolyLineEdge>
          <y:Path sx="0.0" sy="0.0" tx="0.0" ty="0.0"/>
          <y:LineStyle color="#CC99FF" type="line" width="1.0"/>
          <y:Arrows source="none" target="transparent_circle"/>
          <y:BendStyle smoothed="false"/>
        </y:PolyLineEdge>
      </data>
    </edge>
    <edge id="e242" source="n205" target="n293">
      <data key="d10">
        <y:PolyLineEdge>
          <y:Path sx="0.0" sy="0.0" tx="0.0" ty="0.0"/>
          <y:LineStyle color="#000000" type="line" width="1.0"/>
          <y:Arrows source="none" target="standard"/>
          <y:BendStyle smoothed="false"/>
        </y:PolyLineEdge>
      </data>
    </edge>
    <edge id="e243" source="n198" target="n206">
      <data key="d10">
        <y:PolyLineEdge>
          <y:Path sx="0.0" sy="0.0" tx="0.0" ty="0.0"/>
          <y:LineStyle color="#000000" type="line" width="1.0"/>
          <y:Arrows source="none" target="standard"/>
          <y:BendStyle smoothed="false"/>
        </y:PolyLineEdge>
      </data>
    </edge>
    <edge id="e244" source="n197" target="n202">
      <data key="d10">
        <y:PolyLineEdge>
          <y:Path sx="0.0" sy="0.0" tx="0.0" ty="0.0"/>
          <y:LineStyle color="#000000" type="line" width="1.0"/>
          <y:Arrows source="none" target="standard"/>
          <y:BendStyle smoothed="false"/>
        </y:PolyLineEdge>
      </data>
    </edge>
    <edge id="e245" source="n202" target="n204">
      <data key="d10">
        <y:PolyLineEdge>
          <y:Path sx="0.0" sy="0.0" tx="0.0" ty="0.0"/>
          <y:LineStyle color="#000000" type="line" width="1.0"/>
          <y:Arrows source="none" target="standard"/>
          <y:BendStyle smoothed="false"/>
        </y:PolyLineEdge>
      </data>
    </edge>
    <edge id="e246" source="n203" target="n204">
      <data key="d10">
        <y:PolyLineEdge>
          <y:Path sx="0.0" sy="0.0" tx="0.0" ty="0.0"/>
          <y:LineStyle color="#000000" type="line" width="1.0"/>
          <y:Arrows source="none" target="standard"/>
          <y:BendStyle smoothed="false"/>
        </y:PolyLineEdge>
      </data>
    </edge>
    <edge id="e247" source="n200" target="n293">
      <data key="d10">
        <y:PolyLineEdge>
          <y:Path sx="0.0" sy="0.0" tx="43.00822838422846" ty="12.46953716343478"/>
          <y:LineStyle color="#000000" type="line" width="1.0"/>
          <y:Arrows source="none" target="standard"/>
          <y:BendStyle smoothed="false"/>
        </y:PolyLineEdge>
      </data>
    </edge>
    <edge id="e248" source="n201" target="n188">
      <data key="d10">
        <y:PolyLineEdge>
          <y:Path sx="0.0" sy="0.0" tx="0.0" ty="0.0"/>
          <y:LineStyle color="#000000" type="line" width="1.0"/>
          <y:Arrows source="none" target="standard"/>
          <y:BendStyle smoothed="false"/>
        </y:PolyLineEdge>
      </data>
    </edge>
    <edge id="e249" source="n199" target="n191">
      <data key="d10">
        <y:PolyLineEdge>
          <y:Path sx="0.0" sy="0.0" tx="0.0" ty="0.0"/>
          <y:LineStyle color="#000000" type="line" width="1.0"/>
          <y:Arrows source="none" target="standard"/>
          <y:BendStyle smoothed="false"/>
        </y:PolyLineEdge>
      </data>
    </edge>
    <edge id="e250" source="n192" target="n197">
      <data key="d10">
        <y:PolyLineEdge>
          <y:Path sx="0.0" sy="0.0" tx="0.0" ty="0.0"/>
          <y:LineStyle color="#000000" type="line" width="1.0"/>
          <y:Arrows source="none" target="standard"/>
          <y:BendStyle smoothed="false"/>
        </y:PolyLineEdge>
      </data>
    </edge>
    <edge id="e251" source="n192" target="n198">
      <data key="d10">
        <y:PolyLineEdge>
          <y:Path sx="0.0" sy="0.0" tx="0.0" ty="0.0"/>
          <y:LineStyle color="#000000" type="line" width="1.0"/>
          <y:Arrows source="none" target="standard"/>
          <y:BendStyle smoothed="false"/>
        </y:PolyLineEdge>
      </data>
    </edge>
    <edge id="e252" source="n293" target="n192">
      <data key="d10">
        <y:PolyLineEdge>
          <y:Path sx="-41.88379238100106" sy="12.483902900202793" tx="0.0" ty="0.0"/>
          <y:LineStyle color="#000000" type="line" width="1.0"/>
          <y:Arrows source="none" target="standard"/>
          <y:BendStyle smoothed="false"/>
        </y:PolyLineEdge>
      </data>
    </edge>
    <edge id="e253" source="n196" target="n194">
      <data key="d10">
        <y:PolyLineEdge>
          <y:Path sx="0.0" sy="0.0" tx="0.0" ty="0.0"/>
          <y:LineStyle color="#000000" type="line" width="1.0"/>
          <y:Arrows source="none" target="standard"/>
          <y:BendStyle smoothed="false"/>
        </y:PolyLineEdge>
      </data>
    </edge>
    <edge id="e254" source="n196" target="n195">
      <data key="d10">
        <y:PolyLineEdge>
          <y:Path sx="0.0" sy="0.0" tx="0.0" ty="0.0"/>
          <y:LineStyle color="#000000" type="line" width="1.0"/>
          <y:Arrows source="none" target="standard"/>
          <y:BendStyle smoothed="false"/>
        </y:PolyLineEdge>
      </data>
    </edge>
    <edge id="e255" source="n194" target="n203">
      <data key="d10">
        <y:PolyLineEdge>
          <y:Path sx="0.0" sy="0.0" tx="0.0" ty="0.0"/>
          <y:LineStyle color="#000000" type="line" width="1.0"/>
          <y:Arrows source="none" target="standard"/>
          <y:BendStyle smoothed="false"/>
        </y:PolyLineEdge>
      </data>
    </edge>
    <edge id="e256" source="n195" target="n200">
      <data key="d10">
        <y:PolyLineEdge>
          <y:Path sx="0.0" sy="0.0" tx="0.0" ty="0.0"/>
          <y:LineStyle color="#000000" type="line" width="1.0"/>
          <y:Arrows source="none" target="standard"/>
          <y:BendStyle smoothed="false"/>
        </y:PolyLineEdge>
      </data>
    </edge>
    <edge id="e257" source="n292" target="n196">
      <data key="d10">
        <y:PolyLineEdge>
          <y:Path sx="43.00822838422846" sy="-12.475578341165146" tx="0.0" ty="0.0"/>
          <y:LineStyle color="#000000" type="line" width="1.0"/>
          <y:Arrows source="none" target="standard"/>
          <y:BendStyle smoothed="false"/>
        </y:PolyLineEdge>
      </data>
    </edge>
    <edge id="e258" source="n193" target="n202">
      <data key="d10">
        <y:PolyLineEdge>
          <y:Path sx="0.0" sy="0.0" tx="0.0" ty="0.0"/>
          <y:LineStyle color="#CC99FF" type="line" width="1.0"/>
          <y:Arrows source="none" target="transparent_circle"/>
          <y:BendStyle smoothed="false"/>
        </y:PolyLineEdge>
      </data>
    </edge>
    <edge id="e259" source="n191" target="n193">
      <data key="d10">
        <y:PolyLineEdge>
          <y:Path sx="0.0" sy="0.0" tx="0.0" ty="0.0"/>
          <y:LineStyle color="#000000" type="line" width="1.0"/>
          <y:Arrows source="none" target="standard"/>
          <y:BendStyle smoothed="false"/>
        </y:PolyLineEdge>
      </data>
    </edge>
    <edge id="e260" source="n188" target="n189">
      <data key="d10">
        <y:PolyLineEdge>
          <y:Path sx="0.0" sy="0.0" tx="0.0" ty="0.0"/>
          <y:LineStyle color="#000000" type="line" width="1.0"/>
          <y:Arrows source="none" target="standard"/>
          <y:BendStyle smoothed="false"/>
        </y:PolyLineEdge>
      </data>
    </edge>
    <edge id="e261" source="n188" target="n190">
      <data key="d10">
        <y:PolyLineEdge>
          <y:Path sx="0.0" sy="0.0" tx="0.0" ty="0.0">
            <y:Point x="3838.0072623034275" y="1866.1507158658683"/>
          </y:Path>
          <y:LineStyle color="#000000" type="line" width="1.0"/>
          <y:Arrows source="none" target="standard"/>
          <y:BendStyle smoothed="false"/>
        </y:PolyLineEdge>
      </data>
    </edge>
    <edge id="e262" source="n190" target="n200">
      <data key="d10">
        <y:PolyLineEdge>
          <y:Path sx="0.0" sy="0.0" tx="0.0" ty="0.0"/>
          <y:LineStyle color="#CC99FF" type="line" width="1.0"/>
          <y:Arrows source="none" target="transparent_circle"/>
          <y:BendStyle smoothed="false"/>
        </y:PolyLineEdge>
      </data>
    </edge>
    <edge id="e263" source="n189" target="n203">
      <data key="d10">
        <y:PolyLineEdge>
          <y:Path sx="0.0" sy="0.0" tx="0.0" ty="0.0"/>
          <y:LineStyle color="#CC99FF" type="line" width="1.0"/>
          <y:Arrows source="none" target="transparent_circle"/>
          <y:BendStyle smoothed="false"/>
        </y:PolyLineEdge>
      </data>
    </edge>
    <edge id="e264" source="n204" target="n207">
      <data key="d10">
        <y:PolyLineEdge>
          <y:Path sx="0.0" sy="0.0" tx="0.0" ty="0.0"/>
          <y:LineStyle color="#000000" type="line" width="1.0"/>
          <y:Arrows source="none" target="standard"/>
          <y:BendStyle smoothed="false"/>
        </y:PolyLineEdge>
      </data>
    </edge>
    <edge id="e265" source="n208" target="n209">
      <data key="d10">
        <y:PolyLineEdge>
          <y:Path sx="0.0" sy="0.0" tx="0.0" ty="0.0"/>
          <y:LineStyle color="#000000" type="line" width="1.0"/>
          <y:Arrows source="none" target="standard"/>
          <y:BendStyle smoothed="false"/>
        </y:PolyLineEdge>
      </data>
    </edge>
    <edge id="e266" source="n209" target="n31">
      <data key="d10">
        <y:PolyLineEdge>
          <y:Path sx="0.0" sy="0.0" tx="0.0" ty="0.0"/>
          <y:LineStyle color="#000000" type="line" width="1.0"/>
          <y:Arrows source="none" target="standard"/>
          <y:BendStyle smoothed="false"/>
        </y:PolyLineEdge>
      </data>
    </edge>
    <edge id="e267" source="n210" target="n211">
      <data key="d10">
        <y:PolyLineEdge>
          <y:Path sx="0.0" sy="0.0" tx="0.0" ty="0.0"/>
          <y:LineStyle color="#000000" type="line" width="1.0"/>
          <y:Arrows source="none" target="standard"/>
          <y:EdgeLabel alignment="center" configuration="AutoFlippingLabel" distance="2.0" fontFamily="Dialog" fontSize="12" fontStyle="plain" hasBackgroundColor="false" hasLineColor="false" hasText="false" height="4.0" horizontalTextPosition="center" iconTextGap="4" modelName="custom" preferredPlacement="anywhere" ratio="0.5" textColor="#000000" verticalTextPosition="bottom" visible="true" width="4.0" x="8.192647687682438" y="28.00002464336103">
            <y:LabelModel>
              <y:SmartEdgeLabelModel autoRotationEnabled="false" defaultAngle="0.0" defaultDistance="10.0"/>
            </y:LabelModel>
            <y:ModelParameter>
              <y:SmartEdgeLabelModelParameter angle="0.0" distance="30.0" distanceToCenter="true" position="right" ratio="0.5" segment="0"/>
            </y:ModelParameter>
            <y:PreferredPlacementDescriptor angle="0.0" angleOffsetOnRightSide="0" angleReference="absolute" angleRotationOnRightSide="co" distance="-1.0" frozen="true" placement="anywhere" side="anywhere" sideReference="relative_to_edge_flow"/>
          </y:EdgeLabel>
          <y:BendStyle smoothed="false"/>
        </y:PolyLineEdge>
      </data>
    </edge>
    <edge id="e268" source="n211" target="n212">
      <data key="d10">
        <y:PolyLineEdge>
          <y:Path sx="0.0" sy="0.0" tx="0.0" ty="0.0"/>
          <y:LineStyle color="#000000" type="line" width="1.0"/>
          <y:Arrows source="none" target="standard"/>
          <y:BendStyle smoothed="false"/>
        </y:PolyLineEdge>
      </data>
    </edge>
    <edge id="e269" source="n212" target="n33">
      <data key="d10">
        <y:PolyLineEdge>
          <y:Path sx="0.0" sy="0.0" tx="0.0" ty="0.0"/>
          <y:LineStyle color="#000000" type="line" width="1.0"/>
          <y:Arrows source="none" target="standard"/>
          <y:BendStyle smoothed="false"/>
        </y:PolyLineEdge>
      </data>
    </edge>
    <edge id="e270" source="n213" target="n214">
      <data key="d10">
        <y:PolyLineEdge>
          <y:Path sx="0.0" sy="0.0" tx="0.0" ty="0.0"/>
          <y:LineStyle color="#000000" type="line" width="1.0"/>
          <y:Arrows source="none" target="standard"/>
          <y:EdgeLabel alignment="center" configuration="AutoFlippingLabel" distance="2.0" fontFamily="Dialog" fontSize="12" fontStyle="plain" hasBackgroundColor="false" hasLineColor="false" hasText="false" height="4.0" horizontalTextPosition="center" iconTextGap="4" modelName="custom" preferredPlacement="anywhere" ratio="0.5" textColor="#000000" verticalTextPosition="bottom" visible="true" width="4.0" x="8.192647687682438" y="27.999996167027803">
            <y:LabelModel>
              <y:SmartEdgeLabelModel autoRotationEnabled="false" defaultAngle="0.0" defaultDistance="10.0"/>
            </y:LabelModel>
            <y:ModelParameter>
              <y:SmartEdgeLabelModelParameter angle="0.0" distance="30.0" distanceToCenter="true" position="right" ratio="0.5" segment="0"/>
            </y:ModelParameter>
            <y:PreferredPlacementDescriptor angle="0.0" angleOffsetOnRightSide="0" angleReference="absolute" angleRotationOnRightSide="co" distance="-1.0" frozen="true" placement="anywhere" side="anywhere" sideReference="relative_to_edge_flow"/>
          </y:EdgeLabel>
          <y:BendStyle smoothed="false"/>
        </y:PolyLineEdge>
      </data>
    </edge>
    <edge id="e271" source="n214" target="n215">
      <data key="d10">
        <y:PolyLineEdge>
          <y:Path sx="0.0" sy="0.0" tx="0.0" ty="0.0"/>
          <y:LineStyle color="#000000" type="line" width="1.0"/>
          <y:Arrows source="none" target="standard"/>
          <y:BendStyle smoothed="false"/>
        </y:PolyLineEdge>
      </data>
    </edge>
    <edge id="e272" source="n215" target="n165">
      <data key="d10">
        <y:PolyLineEdge>
          <y:Path sx="0.0" sy="0.0" tx="0.0" ty="0.0"/>
          <y:LineStyle color="#000000" type="line" width="1.0"/>
          <y:Arrows source="none" target="standard"/>
          <y:BendStyle smoothed="false"/>
        </y:PolyLineEdge>
      </data>
    </edge>
    <edge id="e273" source="n216" target="n217">
      <data key="d10">
        <y:PolyLineEdge>
          <y:Path sx="0.0" sy="0.0" tx="0.0" ty="0.0"/>
          <y:LineStyle color="#000000" type="line" width="1.0"/>
          <y:Arrows source="none" target="standard"/>
          <y:EdgeLabel alignment="center" configuration="AutoFlippingLabel" distance="2.0" fontFamily="Dialog" fontSize="12" fontStyle="plain" hasBackgroundColor="false" hasLineColor="false" hasText="false" height="4.0" horizontalTextPosition="center" iconTextGap="4" modelName="custom" preferredPlacement="anywhere" ratio="0.5" textColor="#000000" verticalTextPosition="bottom" visible="true" width="4.0" x="8.192647687682438" y="27.9999709391368">
            <y:LabelModel>
              <y:SmartEdgeLabelModel autoRotationEnabled="false" defaultAngle="0.0" defaultDistance="10.0"/>
            </y:LabelModel>
            <y:ModelParameter>
              <y:SmartEdgeLabelModelParameter angle="0.0" distance="30.0" distanceToCenter="true" position="right" ratio="0.5" segment="0"/>
            </y:ModelParameter>
            <y:PreferredPlacementDescriptor angle="0.0" angleOffsetOnRightSide="0" angleReference="absolute" angleRotationOnRightSide="co" distance="-1.0" frozen="true" placement="anywhere" side="anywhere" sideReference="relative_to_edge_flow"/>
          </y:EdgeLabel>
          <y:BendStyle smoothed="false"/>
        </y:PolyLineEdge>
      </data>
    </edge>
    <edge id="e274" source="n217" target="n218">
      <data key="d10">
        <y:PolyLineEdge>
          <y:Path sx="0.0" sy="0.0" tx="0.0" ty="0.0"/>
          <y:LineStyle color="#000000" type="line" width="1.0"/>
          <y:Arrows source="none" target="standard"/>
          <y:BendStyle smoothed="false"/>
        </y:PolyLineEdge>
      </data>
    </edge>
    <edge id="e275" source="n218" target="n34">
      <data key="d10">
        <y:PolyLineEdge>
          <y:Path sx="0.0" sy="0.0" tx="0.0" ty="0.0"/>
          <y:LineStyle color="#000000" type="line" width="1.0"/>
          <y:Arrows source="none" target="standard"/>
          <y:BendStyle smoothed="false"/>
        </y:PolyLineEdge>
      </data>
    </edge>
    <edge id="e276" source="n219" target="n220">
      <data key="d10">
        <y:PolyLineEdge>
          <y:Path sx="0.0" sy="0.0" tx="0.0" ty="0.0"/>
          <y:LineStyle color="#000000" type="line" width="1.0"/>
          <y:Arrows source="none" target="standard"/>
          <y:EdgeLabel alignment="center" configuration="AutoFlippingLabel" distance="2.0" fontFamily="Dialog" fontSize="12" fontStyle="plain" hasBackgroundColor="false" hasLineColor="false" hasText="false" height="4.0" horizontalTextPosition="center" iconTextGap="4" modelName="custom" preferredPlacement="anywhere" ratio="0.5" textColor="#000000" verticalTextPosition="bottom" visible="true" width="4.0" x="8.192647687682438" y="27.999986486424405">
            <y:LabelModel>
              <y:SmartEdgeLabelModel autoRotationEnabled="false" defaultAngle="0.0" defaultDistance="10.0"/>
            </y:LabelModel>
            <y:ModelParameter>
              <y:SmartEdgeLabelModelParameter angle="0.0" distance="30.0" distanceToCenter="true" position="right" ratio="0.5" segment="0"/>
            </y:ModelParameter>
            <y:PreferredPlacementDescriptor angle="0.0" angleOffsetOnRightSide="0" angleReference="absolute" angleRotationOnRightSide="co" distance="-1.0" frozen="true" placement="anywhere" side="anywhere" sideReference="relative_to_edge_flow"/>
          </y:EdgeLabel>
          <y:BendStyle smoothed="false"/>
        </y:PolyLineEdge>
      </data>
    </edge>
    <edge id="e277" source="n220" target="n221">
      <data key="d10">
        <y:PolyLineEdge>
          <y:Path sx="0.0" sy="0.0" tx="0.0" ty="0.0"/>
          <y:LineStyle color="#000000" type="line" width="1.0"/>
          <y:Arrows source="none" target="standard"/>
          <y:BendStyle smoothed="false"/>
        </y:PolyLineEdge>
      </data>
    </edge>
    <edge id="e278" source="n221" target="n56">
      <data key="d10">
        <y:PolyLineEdge>
          <y:Path sx="0.0" sy="0.0" tx="0.0" ty="0.0"/>
          <y:LineStyle color="#000000" type="line" width="1.0"/>
          <y:Arrows source="none" target="standard"/>
          <y:BendStyle smoothed="false"/>
        </y:PolyLineEdge>
      </data>
    </edge>
    <edge id="e279" source="n222" target="n223">
      <data key="d10">
        <y:PolyLineEdge>
          <y:Path sx="0.0" sy="0.0" tx="0.0" ty="0.0"/>
          <y:LineStyle color="#000000" type="line" width="1.0"/>
          <y:Arrows source="none" target="standard"/>
          <y:EdgeLabel alignment="center" configuration="AutoFlippingLabel" distance="2.0" fontFamily="Dialog" fontSize="12" fontStyle="plain" hasBackgroundColor="false" hasLineColor="false" hasText="false" height="4.0" horizontalTextPosition="center" iconTextGap="4" modelName="custom" preferredPlacement="anywhere" ratio="0.5" textColor="#000000" verticalTextPosition="bottom" visible="true" width="4.0" x="8.192647687682438" y="27.999986486424405">
            <y:LabelModel>
              <y:SmartEdgeLabelModel autoRotationEnabled="false" defaultAngle="0.0" defaultDistance="10.0"/>
            </y:LabelModel>
            <y:ModelParameter>
              <y:SmartEdgeLabelModelParameter angle="0.0" distance="30.0" distanceToCenter="true" position="right" ratio="0.5" segment="0"/>
            </y:ModelParameter>
            <y:PreferredPlacementDescriptor angle="0.0" angleOffsetOnRightSide="0" angleReference="absolute" angleRotationOnRightSide="co" distance="-1.0" frozen="true" placement="anywhere" side="anywhere" sideReference="relative_to_edge_flow"/>
          </y:EdgeLabel>
          <y:BendStyle smoothed="false"/>
        </y:PolyLineEdge>
      </data>
    </edge>
    <edge id="e280" source="n223" target="n224">
      <data key="d10">
        <y:PolyLineEdge>
          <y:Path sx="0.0" sy="0.0" tx="0.0" ty="0.0"/>
          <y:LineStyle color="#000000" type="line" width="1.0"/>
          <y:Arrows source="none" target="standard"/>
          <y:BendStyle smoothed="false"/>
        </y:PolyLineEdge>
      </data>
    </edge>
    <edge id="e281" source="n224" target="n63">
      <data key="d10">
        <y:PolyLineEdge>
          <y:Path sx="0.0" sy="0.0" tx="0.0" ty="0.0"/>
          <y:LineStyle color="#000000" type="line" width="1.0"/>
          <y:Arrows source="none" target="standard"/>
          <y:BendStyle smoothed="false"/>
        </y:PolyLineEdge>
      </data>
    </edge>
    <edge id="e282" source="n225" target="n226">
      <data key="d10">
        <y:PolyLineEdge>
          <y:Path sx="0.0" sy="0.0" tx="0.0" ty="0.0"/>
          <y:LineStyle color="#000000" type="line" width="1.0"/>
          <y:Arrows source="none" target="standard"/>
          <y:EdgeLabel alignment="center" configuration="AutoFlippingLabel" distance="2.0" fontFamily="Dialog" fontSize="12" fontStyle="plain" hasBackgroundColor="false" hasLineColor="false" hasText="false" height="4.0" horizontalTextPosition="center" iconTextGap="4" modelName="custom" preferredPlacement="anywhere" ratio="0.5" textColor="#000000" verticalTextPosition="bottom" visible="true" width="4.0" x="8.192647687682438" y="27.999964307186474">
            <y:LabelModel>
              <y:SmartEdgeLabelModel autoRotationEnabled="false" defaultAngle="0.0" defaultDistance="10.0"/>
            </y:LabelModel>
            <y:ModelParameter>
              <y:SmartEdgeLabelModelParameter angle="0.0" distance="30.0" distanceToCenter="true" position="right" ratio="0.5" segment="0"/>
            </y:ModelParameter>
            <y:PreferredPlacementDescriptor angle="0.0" angleOffsetOnRightSide="0" angleReference="absolute" angleRotationOnRightSide="co" distance="-1.0" frozen="true" placement="anywhere" side="anywhere" sideReference="relative_to_edge_flow"/>
          </y:EdgeLabel>
          <y:BendStyle smoothed="false"/>
        </y:PolyLineEdge>
      </data>
    </edge>
    <edge id="e283" source="n226" target="n227">
      <data key="d10">
        <y:PolyLineEdge>
          <y:Path sx="0.0" sy="0.0" tx="0.0" ty="0.0"/>
          <y:LineStyle color="#000000" type="line" width="1.0"/>
          <y:Arrows source="none" target="standard"/>
          <y:BendStyle smoothed="false"/>
        </y:PolyLineEdge>
      </data>
    </edge>
    <edge id="e284" source="n227" target="n66">
      <data key="d10">
        <y:PolyLineEdge>
          <y:Path sx="0.0" sy="0.0" tx="0.0" ty="0.0"/>
          <y:LineStyle color="#000000" type="line" width="1.0"/>
          <y:Arrows source="none" target="standard"/>
          <y:BendStyle smoothed="false"/>
        </y:PolyLineEdge>
      </data>
    </edge>
    <edge id="e285" source="n228" target="n229">
      <data key="d10">
        <y:PolyLineEdge>
          <y:Path sx="0.0" sy="0.0" tx="0.0" ty="0.0"/>
          <y:LineStyle color="#000000" type="line" width="1.0"/>
          <y:Arrows source="none" target="standard"/>
          <y:EdgeLabel alignment="center" configuration="AutoFlippingLabel" distance="2.0" fontFamily="Dialog" fontSize="12" fontStyle="plain" hasBackgroundColor="false" hasLineColor="false" hasText="false" height="4.0" horizontalTextPosition="center" iconTextGap="4" modelName="custom" preferredPlacement="anywhere" ratio="0.5" textColor="#000000" verticalTextPosition="bottom" visible="true" width="4.0" x="8.192572339218714" y="27.99989403973086">
            <y:LabelModel>
              <y:SmartEdgeLabelModel autoRotationEnabled="false" defaultAngle="0.0" defaultDistance="10.0"/>
            </y:LabelModel>
            <y:ModelParameter>
              <y:SmartEdgeLabelModelParameter angle="0.0" distance="30.0" distanceToCenter="true" position="right" ratio="0.5" segment="0"/>
            </y:ModelParameter>
            <y:PreferredPlacementDescriptor angle="0.0" angleOffsetOnRightSide="0" angleReference="absolute" angleRotationOnRightSide="co" distance="-1.0" frozen="true" placement="anywhere" side="anywhere" sideReference="relative_to_edge_flow"/>
          </y:EdgeLabel>
          <y:BendStyle smoothed="false"/>
        </y:PolyLineEdge>
      </data>
    </edge>
    <edge id="e286" source="n229" target="n230">
      <data key="d10">
        <y:PolyLineEdge>
          <y:Path sx="0.0" sy="0.0" tx="0.0" ty="0.0"/>
          <y:LineStyle color="#000000" type="line" width="1.0"/>
          <y:Arrows source="none" target="standard"/>
          <y:BendStyle smoothed="false"/>
        </y:PolyLineEdge>
      </data>
    </edge>
    <edge id="e287" source="n230" target="n76">
      <data key="d10">
        <y:PolyLineEdge>
          <y:Path sx="0.0" sy="0.0" tx="0.0" ty="0.0"/>
          <y:LineStyle color="#000000" type="line" width="1.0"/>
          <y:Arrows source="none" target="standard"/>
          <y:BendStyle smoothed="false"/>
        </y:PolyLineEdge>
      </data>
    </edge>
    <edge id="e288" source="n231" target="n232">
      <data key="d10">
        <y:PolyLineEdge>
          <y:Path sx="0.0" sy="0.0" tx="0.0" ty="0.0"/>
          <y:LineStyle color="#000000" type="line" width="1.0"/>
          <y:Arrows source="none" target="standard"/>
          <y:EdgeLabel alignment="center" configuration="AutoFlippingLabel" distance="2.0" fontFamily="Dialog" fontSize="12" fontStyle="plain" hasBackgroundColor="false" hasLineColor="false" hasText="false" height="4.0" horizontalTextPosition="center" iconTextGap="4" modelName="custom" preferredPlacement="anywhere" ratio="0.5" textColor="#000000" verticalTextPosition="bottom" visible="true" width="4.0" x="8.192572339218714" y="27.999946042991724">
            <y:LabelModel>
              <y:SmartEdgeLabelModel autoRotationEnabled="false" defaultAngle="0.0" defaultDistance="10.0"/>
            </y:LabelModel>
            <y:ModelParameter>
              <y:SmartEdgeLabelModelParameter angle="0.0" distance="30.0" distanceToCenter="true" position="right" ratio="0.5" segment="0"/>
            </y:ModelParameter>
            <y:PreferredPlacementDescriptor angle="0.0" angleOffsetOnRightSide="0" angleReference="absolute" angleRotationOnRightSide="co" distance="-1.0" frozen="true" placement="anywhere" side="anywhere" sideReference="relative_to_edge_flow"/>
          </y:EdgeLabel>
          <y:BendStyle smoothed="false"/>
        </y:PolyLineEdge>
      </data>
    </edge>
    <edge id="e289" source="n232" target="n233">
      <data key="d10">
        <y:PolyLineEdge>
          <y:Path sx="0.0" sy="0.0" tx="0.0" ty="0.0"/>
          <y:LineStyle color="#000000" type="line" width="1.0"/>
          <y:Arrows source="none" target="standard"/>
          <y:BendStyle smoothed="false"/>
        </y:PolyLineEdge>
      </data>
    </edge>
    <edge id="e290" source="n233" target="n77">
      <data key="d10">
        <y:PolyLineEdge>
          <y:Path sx="0.0" sy="0.0" tx="0.0" ty="0.0"/>
          <y:LineStyle color="#000000" type="line" width="1.0"/>
          <y:Arrows source="none" target="standard"/>
          <y:BendStyle smoothed="false"/>
        </y:PolyLineEdge>
      </data>
    </edge>
    <edge id="e291" source="n234" target="n235">
      <data key="d10">
        <y:PolyLineEdge>
          <y:Path sx="0.0" sy="0.0" tx="0.0" ty="0.0"/>
          <y:LineStyle color="#000000" type="line" width="1.0"/>
          <y:Arrows source="none" target="standard"/>
          <y:EdgeLabel alignment="center" configuration="AutoFlippingLabel" distance="2.0" fontFamily="Dialog" fontSize="12" fontStyle="plain" hasBackgroundColor="false" hasLineColor="false" hasText="false" height="4.0" horizontalTextPosition="center" iconTextGap="4" modelName="custom" preferredPlacement="anywhere" ratio="0.5" textColor="#000000" verticalTextPosition="bottom" visible="true" width="4.0" x="8.192572339218714" y="28.000040229926526">
            <y:LabelModel>
              <y:SmartEdgeLabelModel autoRotationEnabled="false" defaultAngle="0.0" defaultDistance="10.0"/>
            </y:LabelModel>
            <y:ModelParameter>
              <y:SmartEdgeLabelModelParameter angle="0.0" distance="30.0" distanceToCenter="true" position="right" ratio="0.5" segment="0"/>
            </y:ModelParameter>
            <y:PreferredPlacementDescriptor angle="0.0" angleOffsetOnRightSide="0" angleReference="absolute" angleRotationOnRightSide="co" distance="-1.0" frozen="true" placement="anywhere" side="anywhere" sideReference="relative_to_edge_flow"/>
          </y:EdgeLabel>
          <y:BendStyle smoothed="false"/>
        </y:PolyLineEdge>
      </data>
    </edge>
    <edge id="e292" source="n235" target="n236">
      <data key="d10">
        <y:PolyLineEdge>
          <y:Path sx="0.0" sy="0.0" tx="0.0" ty="0.0"/>
          <y:LineStyle color="#000000" type="line" width="1.0"/>
          <y:Arrows source="none" target="standard"/>
          <y:BendStyle smoothed="false"/>
        </y:PolyLineEdge>
      </data>
    </edge>
    <edge id="e293" source="n236" target="n138">
      <data key="d10">
        <y:PolyLineEdge>
          <y:Path sx="0.0" sy="0.0" tx="0.0" ty="0.0"/>
          <y:LineStyle color="#000000" type="line" width="1.0"/>
          <y:Arrows source="none" target="standard"/>
          <y:BendStyle smoothed="false"/>
        </y:PolyLineEdge>
      </data>
    </edge>
    <edge id="e294" source="n237" target="n238">
      <data key="d10">
        <y:PolyLineEdge>
          <y:Path sx="0.0" sy="0.0" tx="0.0" ty="0.0"/>
          <y:LineStyle color="#000000" type="line" width="1.0"/>
          <y:Arrows source="none" target="standard"/>
          <y:EdgeLabel alignment="center" configuration="AutoFlippingLabel" distance="2.0" fontFamily="Dialog" fontSize="12" fontStyle="plain" hasBackgroundColor="false" hasLineColor="false" hasText="false" height="4.0" horizontalTextPosition="center" iconTextGap="4" modelName="custom" preferredPlacement="anywhere" ratio="0.5" textColor="#000000" verticalTextPosition="bottom" visible="true" width="4.0" x="8.192572339218714" y="28.0000391039639">
            <y:LabelModel>
              <y:SmartEdgeLabelModel autoRotationEnabled="false" defaultAngle="0.0" defaultDistance="10.0"/>
            </y:LabelModel>
            <y:ModelParameter>
              <y:SmartEdgeLabelModelParameter angle="0.0" distance="30.0" distanceToCenter="true" position="right" ratio="0.5" segment="0"/>
            </y:ModelParameter>
            <y:PreferredPlacementDescriptor angle="0.0" angleOffsetOnRightSide="0" angleReference="absolute" angleRotationOnRightSide="co" distance="-1.0" frozen="true" placement="anywhere" side="anywhere" sideReference="relative_to_edge_flow"/>
          </y:EdgeLabel>
          <y:BendStyle smoothed="false"/>
        </y:PolyLineEdge>
      </data>
    </edge>
    <edge id="e295" source="n238" target="n239">
      <data key="d10">
        <y:PolyLineEdge>
          <y:Path sx="0.0" sy="0.0" tx="0.0" ty="0.0"/>
          <y:LineStyle color="#000000" type="line" width="1.0"/>
          <y:Arrows source="none" target="standard"/>
          <y:BendStyle smoothed="false"/>
        </y:PolyLineEdge>
      </data>
    </edge>
    <edge id="e296" source="n239" target="n72">
      <data key="d10">
        <y:PolyLineEdge>
          <y:Path sx="0.0" sy="0.0" tx="0.0" ty="0.0"/>
          <y:LineStyle color="#000000" type="line" width="1.0"/>
          <y:Arrows source="none" target="standard"/>
          <y:BendStyle smoothed="false"/>
        </y:PolyLineEdge>
      </data>
    </edge>
    <edge id="e297" source="n240" target="n241">
      <data key="d10">
        <y:PolyLineEdge>
          <y:Path sx="0.0" sy="0.0" tx="0.0" ty="0.0"/>
          <y:LineStyle color="#000000" type="line" width="1.0"/>
          <y:Arrows source="none" target="standard"/>
          <y:EdgeLabel alignment="center" configuration="AutoFlippingLabel" distance="2.0" fontFamily="Dialog" fontSize="12" fontStyle="plain" hasBackgroundColor="false" hasLineColor="false" hasText="false" height="4.0" horizontalTextPosition="center" iconTextGap="4" modelName="custom" preferredPlacement="anywhere" ratio="0.5" textColor="#000000" verticalTextPosition="bottom" visible="true" width="4.0" x="-10.272900311339981" y="-32.00011990601479">
            <y:LabelModel>
              <y:SmartEdgeLabelModel autoRotationEnabled="false" defaultAngle="0.0" defaultDistance="10.0"/>
            </y:LabelModel>
            <y:ModelParameter>
              <y:SmartEdgeLabelModelParameter angle="0.0" distance="30.0" distanceToCenter="true" position="right" ratio="0.5" segment="0"/>
            </y:ModelParameter>
            <y:PreferredPlacementDescriptor angle="0.0" angleOffsetOnRightSide="0" angleReference="absolute" angleRotationOnRightSide="co" distance="-1.0" frozen="true" placement="anywhere" side="anywhere" sideReference="relative_to_edge_flow"/>
          </y:EdgeLabel>
          <y:BendStyle smoothed="false"/>
        </y:PolyLineEdge>
      </data>
    </edge>
    <edge id="e298" source="n241" target="n242">
      <data key="d10">
        <y:PolyLineEdge>
          <y:Path sx="0.0" sy="0.0" tx="0.0" ty="0.0"/>
          <y:LineStyle color="#000000" type="line" width="1.0"/>
          <y:Arrows source="none" target="standard"/>
          <y:BendStyle smoothed="false"/>
        </y:PolyLineEdge>
      </data>
    </edge>
    <edge id="e299" source="n242" target="n83">
      <data key="d10">
        <y:PolyLineEdge>
          <y:Path sx="0.0" sy="0.0" tx="0.0" ty="0.0"/>
          <y:LineStyle color="#000000" type="line" width="1.0"/>
          <y:Arrows source="none" target="standard"/>
          <y:BendStyle smoothed="false"/>
        </y:PolyLineEdge>
      </data>
    </edge>
    <edge id="e300" source="n243" target="n244">
      <data key="d10">
        <y:PolyLineEdge>
          <y:Path sx="0.0" sy="0.0" tx="0.0" ty="0.0"/>
          <y:LineStyle color="#000000" type="line" width="1.0"/>
          <y:Arrows source="none" target="standard"/>
          <y:EdgeLabel alignment="center" configuration="AutoFlippingLabel" distance="2.0" fontFamily="Dialog" fontSize="12" fontStyle="plain" hasBackgroundColor="false" hasLineColor="false" hasText="false" height="4.0" horizontalTextPosition="center" iconTextGap="4" modelName="custom" preferredPlacement="anywhere" ratio="0.5" textColor="#000000" verticalTextPosition="bottom" visible="true" width="4.0" x="-31.999925080701814" y="3.882447828003933">
            <y:LabelModel>
              <y:SmartEdgeLabelModel autoRotationEnabled="false" defaultAngle="0.0" defaultDistance="10.0"/>
            </y:LabelModel>
            <y:ModelParameter>
              <y:SmartEdgeLabelModelParameter angle="0.0" distance="30.0" distanceToCenter="true" position="right" ratio="0.5" segment="0"/>
            </y:ModelParameter>
            <y:PreferredPlacementDescriptor angle="0.0" angleOffsetOnRightSide="0" angleReference="absolute" angleRotationOnRightSide="co" distance="-1.0" frozen="true" placement="anywhere" side="anywhere" sideReference="relative_to_edge_flow"/>
          </y:EdgeLabel>
          <y:BendStyle smoothed="false"/>
        </y:PolyLineEdge>
      </data>
    </edge>
    <edge id="e301" source="n244" target="n245">
      <data key="d10">
        <y:PolyLineEdge>
          <y:Path sx="0.0" sy="0.0" tx="0.0" ty="0.0"/>
          <y:LineStyle color="#000000" type="line" width="1.0"/>
          <y:Arrows source="none" target="standard"/>
          <y:BendStyle smoothed="false"/>
        </y:PolyLineEdge>
      </data>
    </edge>
    <edge id="e302" source="n245" target="n45">
      <data key="d10">
        <y:PolyLineEdge>
          <y:Path sx="0.0" sy="0.0" tx="0.0" ty="0.0">
            <y:Point x="2777.896219853995" y="1128.8148235867645"/>
          </y:Path>
          <y:LineStyle color="#000000" type="line" width="1.0"/>
          <y:Arrows source="none" target="standard"/>
          <y:BendStyle smoothed="false"/>
        </y:PolyLineEdge>
      </data>
    </edge>
    <edge id="e303" source="n246" target="n247">
      <data key="d10">
        <y:PolyLineEdge>
          <y:Path sx="0.0" sy="0.0" tx="0.0" ty="0.0"/>
          <y:LineStyle color="#000000" type="line" width="1.0"/>
          <y:Arrows source="none" target="standard"/>
          <y:EdgeLabel alignment="center" configuration="AutoFlippingLabel" distance="2.0" fontFamily="Dialog" fontSize="12" fontStyle="plain" hasBackgroundColor="false" hasLineColor="false" hasText="false" height="4.0" horizontalTextPosition="center" iconTextGap="4" modelName="custom" preferredPlacement="anywhere" ratio="0.5" textColor="#000000" verticalTextPosition="bottom" visible="true" width="4.0" x="-10.273151816731115" y="-32.00004782155429">
            <y:LabelModel>
              <y:SmartEdgeLabelModel autoRotationEnabled="false" defaultAngle="0.0" defaultDistance="10.0"/>
            </y:LabelModel>
            <y:ModelParameter>
              <y:SmartEdgeLabelModelParameter angle="0.0" distance="30.0" distanceToCenter="true" position="right" ratio="0.5" segment="0"/>
            </y:ModelParameter>
            <y:PreferredPlacementDescriptor angle="0.0" angleOffsetOnRightSide="0" angleReference="absolute" angleRotationOnRightSide="co" distance="-1.0" frozen="true" placement="anywhere" side="anywhere" sideReference="relative_to_edge_flow"/>
          </y:EdgeLabel>
          <y:BendStyle smoothed="false"/>
        </y:PolyLineEdge>
      </data>
    </edge>
    <edge id="e304" source="n247" target="n248">
      <data key="d10">
        <y:PolyLineEdge>
          <y:Path sx="0.0" sy="0.0" tx="0.0" ty="0.0"/>
          <y:LineStyle color="#000000" type="line" width="1.0"/>
          <y:Arrows source="none" target="standard"/>
          <y:BendStyle smoothed="false"/>
        </y:PolyLineEdge>
      </data>
    </edge>
    <edge id="e305" source="n249" target="n250">
      <data key="d10">
        <y:PolyLineEdge>
          <y:Path sx="0.0" sy="0.0" tx="0.0" ty="0.0"/>
          <y:LineStyle color="#000000" type="line" width="1.0"/>
          <y:Arrows source="none" target="standard"/>
          <y:EdgeLabel alignment="center" configuration="AutoFlippingLabel" distance="2.0" fontFamily="Dialog" fontSize="12" fontStyle="plain" hasBackgroundColor="false" hasLineColor="false" hasText="false" height="4.0" horizontalTextPosition="center" iconTextGap="4" modelName="custom" preferredPlacement="anywhere" ratio="0.5" textColor="#000000" verticalTextPosition="bottom" visible="true" width="4.0" x="-10.273151816731115" y="-31.999994783806414">
            <y:LabelModel>
              <y:SmartEdgeLabelModel autoRotationEnabled="false" defaultAngle="0.0" defaultDistance="10.0"/>
            </y:LabelModel>
            <y:ModelParameter>
              <y:SmartEdgeLabelModelParameter angle="0.0" distance="30.0" distanceToCenter="true" position="right" ratio="0.5" segment="0"/>
            </y:ModelParameter>
            <y:PreferredPlacementDescriptor angle="0.0" angleOffsetOnRightSide="0" angleReference="absolute" angleRotationOnRightSide="co" distance="-1.0" frozen="true" placement="anywhere" side="anywhere" sideReference="relative_to_edge_flow"/>
          </y:EdgeLabel>
          <y:BendStyle smoothed="false"/>
        </y:PolyLineEdge>
      </data>
    </edge>
    <edge id="e306" source="n250" target="n251">
      <data key="d10">
        <y:PolyLineEdge>
          <y:Path sx="0.0" sy="0.0" tx="0.0" ty="0.0"/>
          <y:LineStyle color="#000000" type="line" width="1.0"/>
          <y:Arrows source="none" target="standard"/>
          <y:BendStyle smoothed="false"/>
        </y:PolyLineEdge>
      </data>
    </edge>
    <edge id="e307" source="n248" target="n201">
      <data key="d10">
        <y:PolyLineEdge>
          <y:Path sx="0.0" sy="0.0" tx="0.0" ty="0.0"/>
          <y:LineStyle color="#000000" type="line" width="1.0"/>
          <y:Arrows source="none" target="standard"/>
          <y:BendStyle smoothed="false"/>
        </y:PolyLineEdge>
      </data>
    </edge>
    <edge id="e308" source="n251" target="n199">
      <data key="d10">
        <y:PolyLineEdge>
          <y:Path sx="0.0" sy="0.0" tx="0.0" ty="0.0"/>
          <y:LineStyle color="#000000" type="line" width="1.0"/>
          <y:Arrows source="none" target="standard"/>
          <y:BendStyle smoothed="false"/>
        </y:PolyLineEdge>
      </data>
    </edge>
    <edge id="e309" source="n252" target="n253">
      <data key="d10">
        <y:PolyLineEdge>
          <y:Path sx="0.0" sy="0.0" tx="0.0" ty="0.0"/>
          <y:LineStyle color="#000000" type="line" width="1.0"/>
          <y:Arrows source="none" target="standard"/>
          <y:EdgeLabel alignment="center" configuration="AutoFlippingLabel" distance="2.0" fontFamily="Dialog" fontSize="12" fontStyle="plain" hasBackgroundColor="false" hasLineColor="false" hasText="false" height="4.0" horizontalTextPosition="center" iconTextGap="4" modelName="custom" preferredPlacement="anywhere" ratio="0.5" textColor="#000000" verticalTextPosition="bottom" visible="true" width="4.0" x="-11.108426011546726" y="-31.999980275663688">
            <y:LabelModel>
              <y:SmartEdgeLabelModel autoRotationEnabled="false" defaultAngle="0.0" defaultDistance="10.0"/>
            </y:LabelModel>
            <y:ModelParameter>
              <y:SmartEdgeLabelModelParameter angle="0.0" distance="30.0" distanceToCenter="true" position="right" ratio="0.5" segment="0"/>
            </y:ModelParameter>
            <y:PreferredPlacementDescriptor angle="0.0" angleOffsetOnRightSide="0" angleReference="absolute" angleRotationOnRightSide="co" distance="-1.0" frozen="true" placement="anywhere" side="anywhere" sideReference="relative_to_edge_flow"/>
          </y:EdgeLabel>
          <y:BendStyle smoothed="false"/>
        </y:PolyLineEdge>
      </data>
    </edge>
    <edge id="e310" source="n253" target="n254">
      <data key="d10">
        <y:PolyLineEdge>
          <y:Path sx="0.0" sy="0.0" tx="0.0" ty="0.0"/>
          <y:LineStyle color="#000000" type="line" width="1.0"/>
          <y:Arrows source="none" target="standard"/>
          <y:BendStyle smoothed="false"/>
        </y:PolyLineEdge>
      </data>
    </edge>
    <edge id="e311" source="n254" target="n91">
      <data key="d10">
        <y:PolyLineEdge>
          <y:Path sx="0.0" sy="0.0" tx="0.0" ty="0.0"/>
          <y:LineStyle color="#000000" type="line" width="1.0"/>
          <y:Arrows source="none" target="standard"/>
          <y:BendStyle smoothed="false"/>
        </y:PolyLineEdge>
      </data>
    </edge>
    <edge id="e312" source="n255" target="n90">
      <data key="d10">
        <y:PolyLineEdge>
          <y:Path sx="0.0" sy="0.0" tx="0.0" ty="0.0"/>
          <y:LineStyle color="#000000" type="line" width="1.0"/>
          <y:Arrows source="none" target="standard"/>
          <y:BendStyle smoothed="false"/>
        </y:PolyLineEdge>
      </data>
    </edge>
    <edge id="e313" source="n256" target="n257">
      <data key="d10">
        <y:PolyLineEdge>
          <y:Path sx="0.0" sy="0.0" tx="0.0" ty="0.0"/>
          <y:LineStyle color="#000000" type="line" width="1.0"/>
          <y:Arrows source="none" target="standard"/>
          <y:EdgeLabel alignment="center" configuration="AutoFlippingLabel" distance="2.0" fontFamily="Dialog" fontSize="12" fontStyle="plain" hasBackgroundColor="false" hasLineColor="false" hasText="false" height="4.0" horizontalTextPosition="center" iconTextGap="4" modelName="custom" preferredPlacement="anywhere" ratio="0.5" textColor="#000000" verticalTextPosition="bottom" visible="true" width="4.0" x="6.265434577634096" y="28.000019724336425">
            <y:LabelModel>
              <y:SmartEdgeLabelModel autoRotationEnabled="false" defaultAngle="0.0" defaultDistance="10.0"/>
            </y:LabelModel>
            <y:ModelParameter>
              <y:SmartEdgeLabelModelParameter angle="0.0" distance="30.0" distanceToCenter="true" position="right" ratio="0.5" segment="0"/>
            </y:ModelParameter>
            <y:PreferredPlacementDescriptor angle="0.0" angleOffsetOnRightSide="0" angleReference="absolute" angleRotationOnRightSide="co" distance="-1.0" frozen="true" placement="anywhere" side="anywhere" sideReference="relative_to_edge_flow"/>
          </y:EdgeLabel>
          <y:BendStyle smoothed="false"/>
        </y:PolyLineEdge>
      </data>
    </edge>
    <edge id="e314" source="n257" target="n255">
      <data key="d10">
        <y:PolyLineEdge>
          <y:Path sx="0.0" sy="0.0" tx="0.0" ty="0.0"/>
          <y:LineStyle color="#000000" type="line" width="1.0"/>
          <y:Arrows source="none" target="standard"/>
          <y:BendStyle smoothed="false"/>
        </y:PolyLineEdge>
      </data>
    </edge>
    <edge id="e315" source="n163" target="n157">
      <data key="d10">
        <y:PolyLineEdge>
          <y:Path sx="0.0" sy="0.0" tx="0.0" ty="0.0"/>
          <y:LineStyle color="#000000" type="line" width="1.0"/>
          <y:Arrows source="none" target="standard"/>
          <y:BendStyle smoothed="false"/>
        </y:PolyLineEdge>
      </data>
    </edge>
    <edge id="e316" source="n259" target="n260">
      <data key="d10">
        <y:PolyLineEdge>
          <y:Path sx="0.0" sy="0.0" tx="0.0" ty="0.0"/>
          <y:LineStyle color="#000000" type="line" width="1.0"/>
          <y:Arrows source="none" target="standard"/>
          <y:EdgeLabel alignment="center" configuration="AutoFlippingLabel" distance="2.0" fontFamily="Dialog" fontSize="12" fontStyle="plain" hasBackgroundColor="false" hasLineColor="false" hasText="false" height="4.0" horizontalTextPosition="center" iconTextGap="4" modelName="custom" preferredPlacement="anywhere" ratio="0.5" textColor="#000000" verticalTextPosition="bottom" visible="true" width="4.0" x="-31.99992976795238" y="3.882468725284525">
            <y:LabelModel>
              <y:SmartEdgeLabelModel autoRotationEnabled="false" defaultAngle="0.0" defaultDistance="10.0"/>
            </y:LabelModel>
            <y:ModelParameter>
              <y:SmartEdgeLabelModelParameter angle="0.0" distance="30.0" distanceToCenter="true" position="right" ratio="0.5" segment="0"/>
            </y:ModelParameter>
            <y:PreferredPlacementDescriptor angle="0.0" angleOffsetOnRightSide="0" angleReference="absolute" angleRotationOnRightSide="co" distance="-1.0" frozen="true" placement="anywhere" side="anywhere" sideReference="relative_to_edge_flow"/>
          </y:EdgeLabel>
          <y:BendStyle smoothed="false"/>
        </y:PolyLineEdge>
      </data>
    </edge>
    <edge id="e317" source="n260" target="n261">
      <data key="d10">
        <y:PolyLineEdge>
          <y:Path sx="0.0" sy="0.0" tx="0.0" ty="0.0"/>
          <y:LineStyle color="#000000" type="line" width="1.0"/>
          <y:Arrows source="none" target="standard"/>
          <y:BendStyle smoothed="false"/>
        </y:PolyLineEdge>
      </data>
    </edge>
    <edge id="e318" source="n262" target="n263">
      <data key="d10">
        <y:PolyLineEdge>
          <y:Path sx="0.0" sy="0.0" tx="0.0" ty="0.0"/>
          <y:LineStyle color="#000000" type="line" width="1.0"/>
          <y:Arrows source="none" target="standard"/>
          <y:EdgeLabel alignment="center" configuration="AutoFlippingLabel" distance="2.0" fontFamily="Dialog" fontSize="12" fontStyle="plain" hasBackgroundColor="false" hasLineColor="false" hasText="false" height="4.0" horizontalTextPosition="center" iconTextGap="4" modelName="custom" preferredPlacement="anywhere" ratio="0.5" textColor="#000000" verticalTextPosition="bottom" visible="true" width="4.0" x="-31.99997395810442" y="3.882468725284525">
            <y:LabelModel>
              <y:SmartEdgeLabelModel autoRotationEnabled="false" defaultAngle="0.0" defaultDistance="10.0"/>
            </y:LabelModel>
            <y:ModelParameter>
              <y:SmartEdgeLabelModelParameter angle="0.0" distance="30.0" distanceToCenter="true" position="right" ratio="0.5" segment="0"/>
            </y:ModelParameter>
            <y:PreferredPlacementDescriptor angle="0.0" angleOffsetOnRightSide="0" angleReference="absolute" angleRotationOnRightSide="co" distance="-1.0" frozen="true" placement="anywhere" side="anywhere" sideReference="relative_to_edge_flow"/>
          </y:EdgeLabel>
          <y:BendStyle smoothed="false"/>
        </y:PolyLineEdge>
      </data>
    </edge>
    <edge id="e319" source="n263" target="n264">
      <data key="d10">
        <y:PolyLineEdge>
          <y:Path sx="0.0" sy="0.0" tx="0.0" ty="0.0"/>
          <y:LineStyle color="#000000" type="line" width="1.0"/>
          <y:Arrows source="none" target="standard"/>
          <y:BendStyle smoothed="false"/>
        </y:PolyLineEdge>
      </data>
    </edge>
    <edge id="e320" source="n265" target="n266">
      <data key="d10">
        <y:PolyLineEdge>
          <y:Path sx="0.0" sy="0.0" tx="0.0" ty="0.0"/>
          <y:LineStyle color="#000000" type="line" width="1.0"/>
          <y:Arrows source="none" target="standard"/>
          <y:EdgeLabel alignment="center" configuration="AutoFlippingLabel" distance="2.0" fontFamily="Dialog" fontSize="12" fontStyle="plain" hasBackgroundColor="false" hasLineColor="false" hasText="false" height="4.0" horizontalTextPosition="center" iconTextGap="4" modelName="custom" preferredPlacement="anywhere" ratio="0.5" textColor="#000000" verticalTextPosition="bottom" visible="true" width="4.0" x="-32.00001814825646" y="3.882468725284525">
            <y:LabelModel>
              <y:SmartEdgeLabelModel autoRotationEnabled="false" defaultAngle="0.0" defaultDistance="10.0"/>
            </y:LabelModel>
            <y:ModelParameter>
              <y:SmartEdgeLabelModelParameter angle="0.0" distance="30.0" distanceToCenter="true" position="right" ratio="0.5" segment="0"/>
            </y:ModelParameter>
            <y:PreferredPlacementDescriptor angle="0.0" angleOffsetOnRightSide="0" angleReference="absolute" angleRotationOnRightSide="co" distance="-1.0" frozen="true" placement="anywhere" side="anywhere" sideReference="relative_to_edge_flow"/>
          </y:EdgeLabel>
          <y:BendStyle smoothed="false"/>
        </y:PolyLineEdge>
      </data>
    </edge>
    <edge id="e321" source="n266" target="n267">
      <data key="d10">
        <y:PolyLineEdge>
          <y:Path sx="0.0" sy="0.0" tx="0.0" ty="0.0"/>
          <y:LineStyle color="#000000" type="line" width="1.0"/>
          <y:Arrows source="none" target="standard"/>
          <y:BendStyle smoothed="false"/>
        </y:PolyLineEdge>
      </data>
    </edge>
    <edge id="e322" source="n261" target="n183">
      <data key="d10">
        <y:PolyLineEdge>
          <y:Path sx="0.0" sy="0.0" tx="0.0" ty="0.0"/>
          <y:LineStyle color="#000000" type="line" width="1.0"/>
          <y:Arrows source="none" target="standard"/>
          <y:BendStyle smoothed="false"/>
        </y:PolyLineEdge>
      </data>
    </edge>
    <edge id="e323" source="n264" target="n184">
      <data key="d10">
        <y:PolyLineEdge>
          <y:Path sx="0.0" sy="0.0" tx="0.0" ty="0.0"/>
          <y:LineStyle color="#000000" type="line" width="1.0"/>
          <y:Arrows source="none" target="standard"/>
          <y:BendStyle smoothed="false"/>
        </y:PolyLineEdge>
      </data>
    </edge>
    <edge id="e324" source="n267" target="n177">
      <data key="d10">
        <y:PolyLineEdge>
          <y:Path sx="0.0" sy="0.0" tx="0.0" ty="0.0"/>
          <y:LineStyle color="#000000" type="line" width="1.0"/>
          <y:Arrows source="none" target="standard"/>
          <y:BendStyle smoothed="false"/>
        </y:PolyLineEdge>
      </data>
    </edge>
    <edge id="e325" source="n269" target="n270">
      <data key="d10">
        <y:PolyLineEdge>
          <y:Path sx="0.0" sy="0.0" tx="0.0" ty="0.0"/>
          <y:LineStyle color="#000000" type="line" width="1.0"/>
          <y:Arrows source="none" target="standard"/>
          <y:EdgeLabel alignment="center" configuration="AutoFlippingLabel" distance="2.0" fontFamily="Dialog" fontSize="12" fontStyle="plain" hasBackgroundColor="false" hasLineColor="false" hasText="false" height="4.0" horizontalTextPosition="center" iconTextGap="4" modelName="custom" preferredPlacement="anywhere" ratio="0.5" textColor="#000000" verticalTextPosition="bottom" visible="true" width="4.0" x="8.192647687682438" y="27.999986486424405">
            <y:LabelModel>
              <y:SmartEdgeLabelModel autoRotationEnabled="false" defaultAngle="0.0" defaultDistance="10.0"/>
            </y:LabelModel>
            <y:ModelParameter>
              <y:SmartEdgeLabelModelParameter angle="0.0" distance="30.0" distanceToCenter="true" position="right" ratio="0.5" segment="0"/>
            </y:ModelParameter>
            <y:PreferredPlacementDescriptor angle="0.0" angleOffsetOnRightSide="0" angleReference="absolute" angleRotationOnRightSide="co" distance="-1.0" frozen="true" placement="anywhere" side="anywhere" sideReference="relative_to_edge_flow"/>
          </y:EdgeLabel>
          <y:BendStyle smoothed="false"/>
        </y:PolyLineEdge>
      </data>
    </edge>
    <edge id="e326" source="n270" target="n271">
      <data key="d10">
        <y:PolyLineEdge>
          <y:Path sx="0.0" sy="0.0" tx="0.0" ty="0.0"/>
          <y:LineStyle color="#000000" type="line" width="1.0"/>
          <y:Arrows source="none" target="standard"/>
          <y:BendStyle smoothed="false"/>
        </y:PolyLineEdge>
      </data>
    </edge>
    <edge id="e327" source="n271" target="n268">
      <data key="d10">
        <y:PolyLineEdge>
          <y:Path sx="0.0" sy="0.0" tx="0.0" ty="0.0"/>
          <y:LineStyle color="#000000" type="line" width="1.0"/>
          <y:Arrows source="none" target="standard"/>
          <y:BendStyle smoothed="false"/>
        </y:PolyLineEdge>
      </data>
    </edge>
    <edge id="e328" source="n268" target="n272">
      <data key="d10">
        <y:PolyLineEdge>
          <y:Path sx="0.0" sy="0.0" tx="0.0" ty="0.0"/>
          <y:LineStyle color="#000000" type="line" width="1.0"/>
          <y:Arrows source="none" target="standard"/>
          <y:BendStyle smoothed="false"/>
        </y:PolyLineEdge>
      </data>
    </edge>
    <edge id="e329" source="n272" target="n60">
      <data key="d10">
        <y:PolyLineEdge>
          <y:Path sx="0.0" sy="0.0" tx="0.0" ty="0.0"/>
          <y:LineStyle color="#000000" type="line" width="1.0"/>
          <y:Arrows source="none" target="standard"/>
          <y:BendStyle smoothed="false"/>
        </y:PolyLineEdge>
      </data>
    </edge>
    <edge id="e330" source="n91" target="n88">
      <data key="d10">
        <y:PolyLineEdge>
          <y:Path sx="0.0" sy="0.0" tx="0.0" ty="0.0"/>
          <y:LineStyle color="#CC99FF" type="line" width="1.0"/>
          <y:Arrows source="none" target="transparent_circle"/>
          <y:BendStyle smoothed="false"/>
        </y:PolyLineEdge>
      </data>
    </edge>
    <edge id="e331" source="n188" target="n193">
      <data key="d10">
        <y:PolyLineEdge>
          <y:Path sx="0.0" sy="0.0" tx="0.0" ty="0.0"/>
          <y:LineStyle color="#000000" type="line" width="1.0"/>
          <y:Arrows source="none" target="standard"/>
          <y:BendStyle smoothed="false"/>
        </y:PolyLineEdge>
      </data>
    </edge>
    <edge id="e332" source="n273" target="n206">
      <data key="d10">
        <y:PolyLineEdge>
          <y:Path sx="0.0" sy="0.0" tx="0.0" ty="0.0"/>
          <y:LineStyle color="#CC99FF" type="line" width="1.0"/>
          <y:Arrows source="none" target="transparent_circle"/>
          <y:BendStyle smoothed="false"/>
        </y:PolyLineEdge>
      </data>
    </edge>
    <edge id="e333" source="n245" target="n44">
      <data key="d10">
        <y:PolyLineEdge>
          <y:Path sx="0.0" sy="0.0" tx="0.0" ty="0.0">
            <y:Point x="3057.533617168115" y="1128.8148235867645"/>
          </y:Path>
          <y:LineStyle color="#000000" type="line" width="1.0"/>
          <y:Arrows source="none" target="standard"/>
          <y:BendStyle smoothed="false"/>
        </y:PolyLineEdge>
      </data>
    </edge>
    <edge id="e334" source="n275" target="n276">
      <data key="d10">
        <y:PolyLineEdge>
          <y:Path sx="0.0" sy="0.0" tx="0.0" ty="0.0"/>
          <y:LineStyle color="#000000" type="line" width="1.0"/>
          <y:Arrows source="none" target="standard"/>
          <y:BendStyle smoothed="false"/>
        </y:PolyLineEdge>
      </data>
    </edge>
    <edge id="e335" source="n276" target="n159">
      <data key="d10">
        <y:PolyLineEdge>
          <y:Path sx="0.0" sy="0.0" tx="0.0" ty="0.0"/>
          <y:LineStyle color="#000000" type="line" width="1.0"/>
          <y:Arrows source="none" target="standard"/>
          <y:BendStyle smoothed="false"/>
        </y:PolyLineEdge>
      </data>
    </edge>
    <edge id="e336" source="n186" target="n274">
      <data key="d10">
        <y:PolyLineEdge>
          <y:Path sx="0.0" sy="0.0" tx="0.0" ty="0.0"/>
          <y:LineStyle color="#000000" type="line" width="1.0"/>
          <y:Arrows source="none" target="standard"/>
          <y:EdgeLabel alignment="center" configuration="AutoFlippingLabel" distance="2.0" fontFamily="Dialog" fontSize="12" fontStyle="plain" hasBackgroundColor="false" hasLineColor="false" hasText="false" height="4.0" horizontalTextPosition="center" iconTextGap="4" modelName="custom" preferredPlacement="anywhere" ratio="0.5" textColor="#000000" verticalTextPosition="bottom" visible="true" width="4.0" x="61.0166638176388" y="47.80750271216266">
            <y:LabelModel>
              <y:SmartEdgeLabelModel autoRotationEnabled="false" defaultAngle="0.0" defaultDistance="10.0"/>
            </y:LabelModel>
            <y:ModelParameter>
              <y:SmartEdgeLabelModelParameter angle="0.0" distance="30.0" distanceToCenter="true" position="right" ratio="0.5" segment="0"/>
            </y:ModelParameter>
            <y:PreferredPlacementDescriptor angle="0.0" angleOffsetOnRightSide="0" angleReference="absolute" angleRotationOnRightSide="co" distance="-1.0" frozen="true" placement="anywhere" side="anywhere" sideReference="relative_to_edge_flow"/>
          </y:EdgeLabel>
          <y:BendStyle smoothed="false"/>
        </y:PolyLineEdge>
      </data>
    </edge>
    <edge id="e337" source="n274" target="n276">
      <data key="d10">
        <y:PolyLineEdge>
          <y:Path sx="0.0" sy="0.0" tx="0.0" ty="0.0"/>
          <y:LineStyle color="#CC99FF" type="line" width="1.0"/>
          <y:Arrows source="none" target="transparent_circle"/>
          <y:BendStyle smoothed="false"/>
        </y:PolyLineEdge>
      </data>
    </edge>
    <edge id="e338" source="n277" target="n162">
      <data key="d10">
        <y:PolyLineEdge>
          <y:Path sx="0.0" sy="0.0" tx="0.0" ty="0.0"/>
          <y:LineStyle color="#CC99FF" type="line" width="1.0"/>
          <y:Arrows source="none" target="transparent_circle"/>
[truncated: 4,419 more chars]
