# Supplementary material for: Modelling steroidogenesis: a framework model to support hypothesis generation and testing across endocrine studies
Source: BMC Res Notes. 2018 Apr 24;11:252. doi: 10.1186/s13104-018-3365-y (PMC5937803; doi:10.1186/s13104-018-3365-y)
Supplement: Supplementary file 3 — Additional file 3. Editable Graphml file of a framework model of rat Leydig cell steroidogenesis. [file 13104_2018_3365_MOESM3_ESM.graphml]

<?xml version="1.0" encoding="UTF-8" standalone="no"?>
<graphml xmlns="http://graphml.graphdrawing.org/xmlns" xmlns:java="http://www.yworks.com/xml/yfiles-common/1.0/java" xmlns:sys="http://www.yworks.com/xml/yfiles-common/markup/primitives/2.0" xmlns:x="http://www.yworks.com/xml/yfiles-common/markup/2.0" xmlns:xsi="http://www.w3.org/2001/XMLSchema-instance" xmlns:y="http://www.yworks.com/xml/graphml" xmlns:yed="http://www.yworks.com/xml/yed/3" xsi:schemaLocation="http://graphml.graphdrawing.org/xmlns http://www.yworks.com/xml/schema/graphml/1.1/ygraphml.xsd">
  <!--Created by yEd 3.17.2-->
  <key attr.name="Description" attr.type="string" for="graph" id="d0"/>
  <key for="port" id="d1" yfiles.type="portgraphics"/>
  <key for="port" id="d2" yfiles.type="portgeometry"/>
  <key for="port" id="d3" yfiles.type="portuserdata"/>
  <key attr.name="url" attr.type="string" for="node" id="d4"/>
  <key attr.name="description" attr.type="string" for="node" id="d5"/>
  <key for="node" id="d6" yfiles.type="nodegraphics"/>
  <key for="graphml" id="d7" yfiles.type="resources"/>
  <key attr.name="url" attr.type="string" for="edge" id="d8"/>
  <key attr.name="description" attr.type="string" for="edge" id="d9"/>
  <key for="edge" id="d10" yfiles.type="edgegraphics"/>
  <graph edgedefault="directed" id="G">
    <data key="d0"/>
    <node id="n0">
      <data key="d4"><![CDATA[http://www.chemspider.com/Chemical-Structure.5775.html]]></data>
      <data key="d6">
        <y:ShapeNode>
          <y:Geometry height="25.0" width="120.0" x="842.4182827689874" y="561.6232562709813"/>
          <y:Fill color="#FFCC99" transparent="false"/>
          <y:BorderStyle color="#000000" type="line" width="1.0"/>
          <y:NodeLabel alignment="center" autoSizePolicy="content" fontFamily="Arial" fontSize="13" fontStyle="plain" hasBackgroundColor="false" hasLineColor="false" height="18.5234375" horizontalTextPosition="center" iconTextGap="4" modelName="internal" modelPosition="c" textColor="#000000" verticalTextPosition="bottom" visible="true" width="69.75537109375" x="25.122314453125" y="3.23828125">Cholesterol
</y:NodeLabel>
          <y:Shape type="hexagon"/>
        </y:ShapeNode>
      </data>
    </node>
    <node id="n1">
      <data key="d4"><![CDATA[http://www.chemspider.com/Chemical-Structure.5775.html]]></data>
      <data key="d6">
        <y:ShapeNode>
          <y:Geometry height="25.0" width="120.0" x="842.4182827689874" y="456.6232562709813"/>
          <y:Fill color="#FFCC99" transparent="false"/>
          <y:BorderStyle color="#000000" type="line" width="1.0"/>
          <y:NodeLabel alignment="center" autoSizePolicy="content" fontFamily="Arial" fontSize="13" fontStyle="plain" hasBackgroundColor="false" hasLineColor="false" height="18.5234375" horizontalTextPosition="center" iconTextGap="4" modelName="internal" modelPosition="c" textColor="#000000" verticalTextPosition="bottom" visible="true" width="69.75537109375" x="25.122314453125" y="3.23828125">Cholesterol
</y:NodeLabel>
          <y:Shape type="hexagon"/>
        </y:ShapeNode>
      </data>
    </node>
    <node id="n2">
      <data key="d6">
        <y:ShapeNode>
          <y:Geometry height="20.0" width="20.0" x="892.4182827689874" y="511.6232562709813"/>
          <y:Fill color="#00CCFF" transparent="false"/>
          <y:BorderStyle color="#000000" type="line" width="1.0"/>
          <y:NodeLabel alignment="center" autoSizePolicy="node_width" fontFamily="Arial Black" fontSize="12" fontStyle="plain" hasBackgroundColor="false" hasLineColor="false" height="20.921875" horizontalTextPosition="center" iconTextGap="4" modelName="internal" modelPosition="c" textColor="#000000" verticalTextPosition="bottom" visible="true" width="20.0" x="0.0" y="-0.4609375">T</y:NodeLabel>
          <y:Shape type="ellipse"/>
        </y:ShapeNode>
      </data>
    </node>
    <node id="n3">
      <data key="d6">
        <y:ShapeNode>
          <y:Geometry height="6.0" width="30.0" x="887.4182827689874" y="424.68279337714443"/>
          <y:Fill color="#000000" transparent="false"/>
          <y:BorderStyle color="#000000" type="line" width="1.0"/>
          <y:NodeLabel alignment="center" autoSizePolicy="content" borderDistance="0.0" fontFamily="Dialog" fontSize="13" fontStyle="plain" hasBackgroundColor="false" hasLineColor="false" hasText="false" height="4.0" horizontalTextPosition="center" iconTextGap="4" modelName="internal" modelPosition="c" textColor="#000000" verticalTextPosition="bottom" visible="true" width="4.0" x="13.0" y="1.0"/>
          <y:Shape type="rectangle"/>
        </y:ShapeNode>
      </data>
    </node>
    <node id="n4">
      <data key="d4"><![CDATA[http://www.ensembl.org/Mus_musculus/Gene/Summary?db=core;g=ENSMUSG00000031574]]></data>
      <data key="d6">
        <y:ShapeNode>
          <y:Geometry height="20.0" width="120.0" x="692.4182827689874" y="511.6232562709813"/>
          <y:Fill color="#CCFFFF" transparent="false"/>
          <y:BorderStyle color="#000000" type="line" width="1.0"/>
          <y:NodeLabel alignment="center" autoSizePolicy="content" fontFamily="Arial" fontSize="13" fontStyle="plain" hasBackgroundColor="false" hasLineColor="false" height="18.5234375" horizontalTextPosition="center" iconTextGap="4" modelName="internal" modelPosition="c" textColor="#000000" verticalTextPosition="bottom" visible="true" width="38.6708984375" x="40.66455078125" y="0.73828125">STAR</y:NodeLabel>
          <y:Shape type="roundrectangle"/>
        </y:ShapeNode>
      </data>
    </node>
    <node id="n5">
      <data key="d6">
        <y:ShapeNode>
          <y:Geometry height="30.0" width="6.0" x="656.4182827689883" y="506.6232562709813"/>
          <y:Fill color="#000000" transparent="false"/>
          <y:BorderStyle color="#000000" type="line" width="1.0"/>
          <y:NodeLabel alignment="center" autoSizePolicy="content" borderDistance="0.0" fontFamily="Dialog" fontSize="13" fontStyle="plain" hasBackgroundColor="false" hasLineColor="false" hasText="false" height="4.0" horizontalTextPosition="center" iconTextGap="4" modelName="internal" modelPosition="c" textColor="#000000" verticalTextPosition="bottom" visible="true" width="4.0" x="1.0" y="13.0"/>
          <y:Shape type="rectangle"/>
        </y:ShapeNode>
      </data>
    </node>
    <node id="n6">
      <data key="d4"><![CDATA[http://www.ensembl.org/Mus_musculus/Gene/Summary?db=core;g=ENSMUSG00000032323]]></data>
      <data key="d6">
        <y:ShapeNode>
          <y:Geometry height="20.0" width="120.0" x="692.4182827689874" y="628.0359665158238"/>
          <y:Fill color="#CCFFFF" transparent="false"/>
          <y:BorderStyle color="#000000" type="line" width="1.0"/>
          <y:NodeLabel alignment="center" autoSizePolicy="content" fontFamily="Arial" fontSize="13" fontStyle="plain" hasBackgroundColor="false" hasLineColor="false" height="18.5234375" horizontalTextPosition="center" iconTextGap="4" modelName="internal" modelPosition="c" textColor="#000000" verticalTextPosition="bottom" visible="true" width="61.0908203125" x="29.45458984375" y="0.73828125">CYP11A1</y:NodeLabel>
          <y:Shape type="roundrectangle"/>
        </y:ShapeNode>
      </data>
    </node>
    <node id="n7">
      <data key="d6">
        <y:ShapeNode>
          <y:Geometry height="30.0" width="6.0" x="656.4182827689883" y="623.0359665158238"/>
          <y:Fill color="#000000" transparent="false"/>
          <y:BorderStyle color="#000000" type="line" width="1.0"/>
          <y:NodeLabel alignment="center" autoSizePolicy="content" borderDistance="0.0" fontFamily="Dialog" fontSize="13" fontStyle="plain" hasBackgroundColor="false" hasLineColor="false" hasText="false" height="4.0" horizontalTextPosition="center" iconTextGap="4" modelName="internal" modelPosition="c" textColor="#000000" verticalTextPosition="bottom" visible="true" width="4.0" x="1.0" y="13.0"/>
          <y:Shape type="rectangle"/>
        </y:ShapeNode>
      </data>
    </node>
    <node id="n8">
      <data key="d4"><![CDATA[http://www.ensembl.org/Mus_musculus/Gene/Compara_Paralog?db=core;g=ENSMUSG00000027871]]></data>
      <data key="d5"><![CDATA[Paralogues of Hsd3b1]]></data>
      <data key="d6">
        <y:ShapeNode>
          <y:Geometry height="20.0" width="120.0" x="692.4182827689883" y="774.7435515743721"/>
          <y:Fill color="#CCFFFF" transparent="false"/>
          <y:BorderStyle color="#000000" type="line" width="1.0"/>
          <y:NodeLabel alignment="center" autoSizePolicy="content" fontFamily="Arial" fontSize="13" fontStyle="plain" hasBackgroundColor="false" hasLineColor="false" height="18.5234375" horizontalTextPosition="center" iconTextGap="4" modelName="internal" modelPosition="c" textColor="#000000" verticalTextPosition="bottom" visible="true" width="47.34814453125" x="36.325927734375" y="0.73828125">HSD3B</y:NodeLabel>
          <y:Shape type="roundrectangle"/>
        </y:ShapeNode>
      </data>
    </node>
    <node id="n9">
      <data key="d4"><![CDATA[http://www.ensembl.org/Mus_musculus/Gene/Summary?db=core;g=ENSMUSG00000003555]]></data>
      <data key="d6">
        <y:ShapeNode>
          <y:Geometry height="86.98471097091942" width="432.1054909787232" x="990.3093909348609" y="522.5150584983328"/>
          <y:Fill color="#CCFFFF" transparent="false"/>
          <y:BorderStyle color="#000000" type="line" width="1.0"/>
          <y:NodeLabel alignment="center" autoSizePolicy="content" fontFamily="Arial" fontSize="13" fontStyle="plain" hasBackgroundColor="false" hasLineColor="false" height="18.5234375" horizontalTextPosition="center" iconTextGap="4" modelName="internal" modelPosition="c" textColor="#000000" verticalTextPosition="bottom" visible="true" width="61.0908203125" x="185.50733533311154" y="34.23063673545971">CYP17A1</y:NodeLabel>
          <y:Shape type="roundrectangle"/>
        </y:ShapeNode>
      </data>
    </node>
    <node id="n10">
      <data key="d4"><![CDATA[http://www.ensembl.org/Mus_musculus/Gene/Summary?db=core;g=ENSMUSG00000003555]]></data>
      <data key="d6">
        <y:ShapeNode>
          <y:Geometry height="20.0" width="120.0" x="1285.440884192778" y="575.8980562568918"/>
          <y:Fill color="#CCFFFF" transparent="false"/>
          <y:BorderStyle color="#000000" type="line" width="1.0"/>
          <y:NodeLabel alignment="center" autoSizePolicy="content" fontFamily="Arial" fontSize="13" fontStyle="plain" hasBackgroundColor="false" hasLineColor="false" height="18.5234375" horizontalTextPosition="center" iconTextGap="4" modelName="internal" modelPosition="c" textColor="#000000" verticalTextPosition="bottom" visible="true" width="71.208984375" x="24.3955078125" y="0.73828125">17-20 lyase
</y:NodeLabel>
          <y:Shape type="roundrectangle"/>
        </y:ShapeNode>
      </data>
    </node>
    <node id="n11">
      <data key="d4"><![CDATA[http://www.ensembl.org/Mus_musculus/Gene/Summary?db=core;g=ENSMUSG00000003555]]></data>
      <data key="d6">
        <y:ShapeNode>
          <y:Geometry height="20.0" width="120.0" x="1009.0141615262482" y="575.8980562568918"/>
          <y:Fill color="#CCFFFF" transparent="false"/>
          <y:BorderStyle color="#000000" type="line" width="1.0"/>
          <y:NodeLabel alignment="center" autoSizePolicy="content" fontFamily="Arial" fontSize="13" fontStyle="plain" hasBackgroundColor="false" hasLineColor="false" height="18.5234375" horizontalTextPosition="center" iconTextGap="4" modelName="internal" modelPosition="c" textColor="#000000" verticalTextPosition="bottom" visible="true" width="99.38623046875" x="10.306884765625" y="0.73828125">17a-hydroxylase
</y:NodeLabel>
          <y:Shape type="roundrectangle"/>
        </y:ShapeNode>
      </data>
    </node>
    <node id="n12">
      <data key="d4"><![CDATA[http://www.ensembl.org/Mus_musculus/Gene/Compara_Paralog?db=core;g=ENSMUSG00000021594]]></data>
      <data key="d5"><![CDATA[Paralogues of Srd5a1]]></data>
      <data key="d6">
        <y:ShapeNode>
          <y:Geometry height="20.0" width="120.0" x="692.4182827689883" y="938.2042674681989"/>
          <y:Fill color="#CCFFFF" transparent="false"/>
          <y:BorderStyle color="#000000" type="line" width="1.0"/>
          <y:NodeLabel alignment="center" autoSizePolicy="content" fontFamily="Arial" fontSize="13" fontStyle="plain" hasBackgroundColor="false" hasLineColor="false" height="18.5234375" horizontalTextPosition="center" iconTextGap="4" modelName="internal" modelPosition="c" textColor="#000000" verticalTextPosition="bottom" visible="true" width="47.34814453125" x="36.325927734375" y="0.73828125">SRD5A</y:NodeLabel>
          <y:Shape type="roundrectangle"/>
        </y:ShapeNode>
      </data>
    </node>
    <node id="n13">
      <data key="d6">
        <y:ShapeNode>
          <y:Geometry height="30.0" width="6.0" x="656.4182827689883" y="933.2042674681989"/>
          <y:Fill color="#000000" transparent="false"/>
          <y:BorderStyle color="#000000" type="line" width="1.0"/>
          <y:NodeLabel alignment="center" autoSizePolicy="content" borderDistance="0.0" fontFamily="Dialog" fontSize="13" fontStyle="plain" hasBackgroundColor="false" hasLineColor="false" hasText="false" height="4.0" horizontalTextPosition="center" iconTextGap="4" modelName="internal" modelPosition="c" textColor="#000000" verticalTextPosition="bottom" visible="true" width="4.0" x="1.0" y="13.0"/>
          <y:Shape type="rectangle"/>
        </y:ShapeNode>
      </data>
    </node>
    <node id="n14">
      <data key="d4"><![CDATA[http://www.ensembl.org/Mus_musculus/Gene/Summary?db=core;g=ENSMUSG00000033715]]></data>
      <data key="d6">
        <y:ShapeNode>
          <y:Geometry height="20.0" width="120.0" x="687.4308350158435" y="1109.6394835774981"/>
          <y:Fill color="#CCFFFF" transparent="false"/>
          <y:BorderStyle color="#000000" type="line" width="1.0"/>
          <y:NodeLabel alignment="center" autoSizePolicy="content" fontFamily="Arial" fontSize="13" fontStyle="plain" hasBackgroundColor="false" hasLineColor="false" height="18.5234375" horizontalTextPosition="center" iconTextGap="4" modelName="internal" modelPosition="c" textColor="#000000" verticalTextPosition="bottom" visible="true" width="110.1962890625" x="4.90185546875" y="0.73828125">AKRC14 (HSD3A)</y:NodeLabel>
          <y:Shape type="roundrectangle"/>
        </y:ShapeNode>
      </data>
    </node>
    <node id="n15">
      <data key="d6">
        <y:ShapeNode>
          <y:Geometry height="30.0" width="6.0" x="656.4182827689883" y="769.7435515743721"/>
          <y:Fill color="#000000" transparent="false"/>
          <y:BorderStyle color="#000000" type="line" width="1.0"/>
          <y:NodeLabel alignment="center" autoSizePolicy="content" borderDistance="0.0" fontFamily="Dialog" fontSize="13" fontStyle="plain" hasBackgroundColor="false" hasLineColor="false" hasText="false" height="4.0" horizontalTextPosition="center" iconTextGap="4" modelName="internal" modelPosition="c" textColor="#000000" verticalTextPosition="bottom" visible="true" width="4.0" x="1.0" y="13.0"/>
          <y:Shape type="rectangle"/>
        </y:ShapeNode>
      </data>
    </node>
    <node id="n16">
      <data key="d6">
        <y:ShapeNode>
          <y:Geometry height="30.0" width="6.0" x="656.4182827689883" y="1104.6394835774981"/>
          <y:Fill color="#000000" transparent="false"/>
          <y:BorderStyle color="#000000" type="line" width="1.0"/>
          <y:NodeLabel alignment="center" autoSizePolicy="content" borderDistance="0.0" fontFamily="Dialog" fontSize="13" fontStyle="plain" hasBackgroundColor="false" hasLineColor="false" hasText="false" height="4.0" horizontalTextPosition="center" iconTextGap="4" modelName="internal" modelPosition="c" textColor="#000000" verticalTextPosition="bottom" visible="true" width="4.0" x="1.0" y="13.0"/>
          <y:Shape type="rectangle"/>
        </y:ShapeNode>
      </data>
    </node>
    <node id="n17">
      <data key="d6">
        <y:ShapeNode>
          <y:Geometry height="6.0" width="30.0" x="1054.0141615262482" y="539.898056256892"/>
          <y:Fill color="#000000" transparent="false"/>
          <y:BorderStyle color="#000000" type="line" width="1.0"/>
          <y:NodeLabel alignment="center" autoSizePolicy="content" borderDistance="0.0" fontFamily="Dialog" fontSize="13" fontStyle="plain" hasBackgroundColor="false" hasLineColor="false" hasText="false" height="4.0" horizontalTextPosition="center" iconTextGap="4" modelName="internal" modelPosition="c" textColor="#000000" verticalTextPosition="bottom" visible="true" width="4.0" x="13.0" y="1.0"/>
          <y:Shape type="rectangle"/>
        </y:ShapeNode>
      </data>
    </node>
    <node id="n18">
      <data key="d6">
        <y:ShapeNode>
          <y:Geometry height="6.0" width="30.0" x="1330.440884192778" y="539.898056256892"/>
          <y:Fill color="#000000" transparent="false"/>
          <y:BorderStyle color="#000000" type="line" width="1.0"/>
          <y:NodeLabel alignment="center" autoSizePolicy="content" borderDistance="0.0" fontFamily="Dialog" fontSize="13" fontStyle="plain" hasBackgroundColor="false" hasLineColor="false" hasText="false" height="4.0" horizontalTextPosition="center" iconTextGap="4" modelName="internal" modelPosition="c" textColor="#000000" verticalTextPosition="bottom" visible="true" width="4.0" x="13.0" y="1.0"/>
          <y:Shape type="rectangle"/>
        </y:ShapeNode>
      </data>
    </node>
    <node id="n19">
      <data key="d4"><![CDATA[http://www.ensembl.org/Mus_musculus/Gene/Compara_Paralog?db=core;g=ENSMUSG00000033122]]></data>
      <data key="d5"><![CDATA[Paralogues of Hsd17b3]]></data>
      <data key="d6">
        <y:ShapeNode>
          <y:Geometry height="20.0" width="120.0" x="1578.0488571208653" y="575.8980562568918"/>
          <y:Fill color="#CCFFFF" transparent="false"/>
          <y:BorderStyle color="#000000" type="line" width="1.0"/>
          <y:NodeLabel alignment="center" autoSizePolicy="content" fontFamily="Arial" fontSize="13" fontStyle="plain" hasBackgroundColor="false" hasLineColor="false" height="18.5234375" horizontalTextPosition="center" iconTextGap="4" modelName="internal" modelPosition="c" textColor="#000000" verticalTextPosition="bottom" visible="true" width="54.578125" x="32.7109375" y="0.73828125">HSD17B</y:NodeLabel>
          <y:Shape type="roundrectangle"/>
        </y:ShapeNode>
      </data>
    </node>
    <node id="n20">
      <data key="d6">
        <y:ShapeNode>
          <y:Geometry height="6.0" width="30.0" x="1623.0488571208653" y="539.898056256892"/>
          <y:Fill color="#000000" transparent="false"/>
          <y:BorderStyle color="#000000" type="line" width="1.0"/>
          <y:NodeLabel alignment="center" autoSizePolicy="content" borderDistance="0.0" fontFamily="Dialog" fontSize="13" fontStyle="plain" hasBackgroundColor="false" hasLineColor="false" hasText="false" height="4.0" horizontalTextPosition="center" iconTextGap="4" modelName="internal" modelPosition="c" textColor="#000000" verticalTextPosition="bottom" visible="true" width="4.0" x="13.0" y="1.0"/>
          <y:Shape type="rectangle"/>
        </y:ShapeNode>
      </data>
    </node>
    <node id="n21">
      <data key="d4"><![CDATA[http://www.chemspider.com/Chemical-Structure.8611.htm]]></data>
      <data key="d6">
        <y:ShapeNode>
          <y:Geometry height="25.0" width="120.0" x="842.4182827689874" y="689.4486767606663"/>
          <y:Fill color="#FFCC99" transparent="false"/>
          <y:BorderStyle color="#000000" type="line" width="1.0"/>
          <y:NodeLabel alignment="center" autoSizePolicy="content" fontFamily="Arial" fontSize="13" fontStyle="plain" hasBackgroundColor="false" hasLineColor="false" height="18.5234375" horizontalTextPosition="center" iconTextGap="4" modelName="internal" modelPosition="c" textColor="#000000" verticalTextPosition="bottom" visible="true" width="84.9580078125" x="17.52099609375" y="3.23828125">Pregnenolone</y:NodeLabel>
          <y:Shape type="hexagon"/>
        </y:ShapeNode>
      </data>
    </node>
    <node id="n22">
      <data key="d6">
        <y:ShapeNode>
          <y:Geometry height="20.0" width="20.0" x="892.4182827689874" y="628.0359665158238"/>
          <y:Fill color="#9999FF" transparent="false"/>
          <y:BorderStyle color="#000000" type="line" width="1.0"/>
          <y:NodeLabel alignment="center" autoSizePolicy="node_width" fontFamily="Arial Black" fontSize="12" fontStyle="plain" hasBackgroundColor="false" hasLineColor="false" height="20.921875" horizontalTextPosition="center" iconTextGap="4" modelName="internal" modelPosition="c" textColor="#000000" verticalTextPosition="bottom" visible="true" width="20.0" x="0.0" y="-0.4609375">C</y:NodeLabel>
          <y:Shape type="ellipse"/>
        </y:ShapeNode>
      </data>
    </node>
    <node id="n23">
      <data key="d4"><![CDATA[http://www.chemspider.com/Chemical-Structure.5773.html]]></data>
      <data key="d6">
        <y:ShapeNode>
          <y:Geometry height="25.0" width="120.0" x="842.4182827689874" y="852.9093926544931"/>
          <y:Fill color="#FFCC99" transparent="false"/>
          <y:BorderStyle color="#000000" type="line" width="1.0"/>
          <y:NodeLabel alignment="center" autoSizePolicy="content" fontFamily="Arial" fontSize="13" fontStyle="plain" hasBackgroundColor="false" hasLineColor="false" height="18.5234375" horizontalTextPosition="center" iconTextGap="4" modelName="internal" modelPosition="c" textColor="#000000" verticalTextPosition="bottom" visible="true" width="82.05078125" x="18.974609375" y="3.23828125">Progesterone
</y:NodeLabel>
          <y:Shape type="hexagon"/>
        </y:ShapeNode>
      </data>
    </node>
    <node id="n24">
      <data key="d4"><![CDATA[http://www.chemspider.com/Chemical-Structure.6002.html]]></data>
      <data key="d6">
        <y:ShapeNode>
          <y:Geometry height="25.0" width="120.0" x="1126.7155386555678" y="852.716992224023"/>
          <y:Fill color="#FFCC99" transparent="false"/>
          <y:BorderStyle color="#000000" type="line" width="1.0"/>
          <y:NodeLabel alignment="center" autoSizePolicy="content" fontFamily="Arial" fontSize="11" fontStyle="plain" hasBackgroundColor="false" hasLineColor="false" height="16.2890625" horizontalTextPosition="center" iconTextGap="4" modelName="internal" modelPosition="c" textColor="#000000" verticalTextPosition="bottom" visible="true" width="106.73291015625" x="6.633544921875" y="4.35546875">17aOH progesterone
</y:NodeLabel>
          <y:Shape type="hexagon"/>
        </y:ShapeNode>
      </data>
    </node>
    <node id="n25">
      <data key="d4"><![CDATA[http://www.chemspider.com/Chemical-Structure.82579.html]]></data>
      <data key="d6">
        <y:ShapeNode>
          <y:Geometry height="25.0" width="120.0" x="1126.7155386555678" y="689.4486767606663"/>
          <y:Fill color="#FFCC99" transparent="false"/>
          <y:BorderStyle color="#000000" type="line" width="1.0"/>
          <y:NodeLabel alignment="center" autoSizePolicy="content" fontFamily="Arial" fontSize="11" fontStyle="plain" hasBackgroundColor="false" hasLineColor="false" height="16.2890625" horizontalTextPosition="center" iconTextGap="4" modelName="internal" modelPosition="c" textColor="#000000" verticalTextPosition="bottom" visible="true" width="109.19287109375" x="5.403564453125" y="4.35546875">17aOH pregnenolone
</y:NodeLabel>
          <y:Shape type="hexagon"/>
        </y:ShapeNode>
      </data>
    </node>
    <node id="n26">
      <data key="d4"><![CDATA[http://www.chemspider.com/Chemical-Structure.5670.html]]></data>
      <data key="d6">
        <y:ShapeNode>
          <y:Geometry height="25.0" width="120.0" x="1411.9184646111325" y="689.2562763301962"/>
          <y:Fill color="#FFCC99" transparent="false"/>
          <y:BorderStyle color="#000000" type="line" width="1.0"/>
          <y:NodeLabel alignment="center" autoSizePolicy="content" fontFamily="Arial" fontSize="13" fontStyle="plain" hasBackgroundColor="false" hasLineColor="false" height="18.5234375" horizontalTextPosition="center" iconTextGap="4" modelName="internal" modelPosition="c" textColor="#000000" verticalTextPosition="bottom" visible="true" width="40.1181640625" x="39.94091796875" y="3.23828125">DHEA
</y:NodeLabel>
          <y:Shape type="hexagon"/>
        </y:ShapeNode>
      </data>
    </node>
    <node id="n27">
      <data key="d4"><![CDATA[http://www.chemspider.com/Chemical-Structure.5898.html ]]></data>
      <data key="d6">
        <y:ShapeNode>
          <y:Geometry height="25.0" width="120.0" x="1411.9184646111316" y="852.716992224023"/>
          <y:Fill color="#FFCC99" transparent="false"/>
          <y:BorderStyle color="#000000" type="line" width="1.0"/>
          <y:NodeLabel alignment="center" autoSizePolicy="content" fontFamily="Arial" fontSize="13" fontStyle="plain" hasBackgroundColor="false" hasLineColor="false" height="18.5234375" horizontalTextPosition="center" iconTextGap="4" modelName="internal" modelPosition="c" textColor="#000000" verticalTextPosition="bottom" visible="true" width="102.2998046875" x="8.85009765625" y="3.23828125">Androstenedione
</y:NodeLabel>
          <y:Shape type="hexagon"/>
        </y:ShapeNode>
      </data>
    </node>
    <node id="n28">
      <data key="d4"><![CDATA[http://www.chemspider.com/Chemical-Structure.5791.html]]></data>
      <data key="d6">
        <y:ShapeNode>
          <y:Geometry height="25.0" width="120.0" x="1710.7608571208657" y="852.716992224023"/>
          <y:Fill color="#FFCC99" transparent="false"/>
          <y:BorderStyle color="#000000" type="line" width="1.0"/>
          <y:NodeLabel alignment="center" autoSizePolicy="content" fontFamily="Arial" fontSize="13" fontStyle="plain" hasBackgroundColor="false" hasLineColor="false" height="18.5234375" horizontalTextPosition="center" iconTextGap="4" modelName="internal" modelPosition="c" textColor="#000000" verticalTextPosition="bottom" visible="true" width="79.87353515625" x="20.063232421875" y="3.23828125">Testosterone
</y:NodeLabel>
          <y:Shape type="hexagon"/>
        </y:ShapeNode>
      </data>
    </node>
    <node id="n29">
      <data key="d4"><![CDATA[ http://www.chemspider.com/Chemical-Structure.10188.html ]]></data>
      <data key="d6">
        <y:ShapeNode>
          <y:Geometry height="25.0" width="120.0" x="1710.7608571208657" y="689.2562763301962"/>
          <y:Fill color="#FFCC99" transparent="false"/>
          <y:BorderStyle color="#000000" type="line" width="1.0"/>
          <y:NodeLabel alignment="center" autoSizePolicy="content" fontFamily="Arial" fontSize="13" fontStyle="plain" hasBackgroundColor="false" hasLineColor="false" height="18.5234375" horizontalTextPosition="center" iconTextGap="4" modelName="internal" modelPosition="c" textColor="#000000" verticalTextPosition="bottom" visible="true" width="90.72802734375" x="14.635986328125" y="3.23828125">Androstenediol</y:NodeLabel>
          <y:Shape type="hexagon"/>
        </y:ShapeNode>
      </data>
    </node>
    <node id="n30">
      <data key="d4"><![CDATA[http://www.chemspider.com/Chemical-Structure.5668.html ]]></data>
      <data key="d6">
        <y:ShapeNode>
          <y:Geometry height="25.0" width="120.0" x="1411.9184646111316" y="1191.9702625070422"/>
          <y:Fill color="#FFCC99" transparent="false"/>
          <y:BorderStyle color="#000000" type="line" width="1.0"/>
          <y:NodeLabel alignment="center" autoSizePolicy="content" fontFamily="Arial" fontSize="13" fontStyle="plain" hasBackgroundColor="false" hasLineColor="false" height="18.5234375" horizontalTextPosition="center" iconTextGap="4" modelName="internal" modelPosition="c" textColor="#000000" verticalTextPosition="bottom" visible="true" width="82.05078125" x="18.974609375" y="3.23828125">Androsterone
</y:NodeLabel>
          <y:Shape type="hexagon"/>
        </y:ShapeNode>
      </data>
    </node>
    <node id="n31">
      <data key="d4"><![CDATA[http://www.chemspider.com/Chemical-Structure.4954912.html]]></data>
      <data key="d5"><![CDATA[(20R)-5α-Pregnane-3β,20-diol]]></data>
      <data key="d6">
        <y:ShapeNode>
          <y:Geometry height="25.0" width="120.0" x="1127.5182836980975" y="1191.9702625070422"/>
          <y:Fill color="#FFCC99" transparent="false"/>
          <y:BorderStyle color="#000000" type="line" width="1.0"/>
          <y:NodeLabel alignment="center" autoSizePolicy="content" fontFamily="Arial" fontSize="13" fontStyle="plain" hasBackgroundColor="false" hasLineColor="false" height="18.5234375" horizontalTextPosition="center" iconTextGap="4" modelName="internal" modelPosition="c" textColor="#000000" verticalTextPosition="bottom" visible="true" width="93.62255859375" x="13.188720703125" y="3.23828125">Allopregnandiol
</y:NodeLabel>
          <y:Shape type="hexagon"/>
        </y:ShapeNode>
      </data>
    </node>
    <node id="n32">
      <data key="d4"><![CDATA[http://www.chemspider.com/Chemical-Structure.83782.html ]]></data>
      <data key="d5"><![CDATA[5 alpha-pregnan-3,20-dione]]></data>
      <data key="d6">
        <y:ShapeNode>
          <y:Geometry height="25.0" width="120.0" x="841.4700090493234" y="1014.0888919093161"/>
          <y:Fill color="#FFCC99" transparent="false"/>
          <y:BorderStyle color="#000000" type="line" width="1.0"/>
          <y:NodeLabel alignment="center" autoSizePolicy="content" fontFamily="Arial" fontSize="13" fontStyle="plain" hasBackgroundColor="false" hasLineColor="false" height="18.5234375" horizontalTextPosition="center" iconTextGap="4" modelName="internal" modelPosition="c" textColor="#000000" verticalTextPosition="bottom" visible="true" width="50.236328125" x="34.8818359375" y="3.23828125">5a-DHP
</y:NodeLabel>
          <y:Shape type="hexagon"/>
        </y:ShapeNode>
      </data>
    </node>
    <node id="n33">
      <data key="d4"><![CDATA[http://www.chemspider.com/Chemical-Structure.83760.html]]></data>
      <data key="d5"><![CDATA[ 5α-pregnan-3α-ol-20-one]]></data>
      <data key="d6">
        <y:ShapeNode>
          <y:Geometry height="25.0" width="120.0" x="841.4700090493234" y="1192.1626629375123"/>
          <y:Fill color="#FFCC99" transparent="false"/>
          <y:BorderStyle color="#000000" type="line" width="1.0"/>
          <y:NodeLabel alignment="center" autoSizePolicy="content" fontFamily="Arial" fontSize="13" fontStyle="plain" hasBackgroundColor="false" hasLineColor="false" height="18.5234375" horizontalTextPosition="center" iconTextGap="4" modelName="internal" modelPosition="c" textColor="#000000" verticalTextPosition="bottom" visible="true" width="105.1943359375" x="7.40283203125" y="3.23828125">Allopregnenalone
</y:NodeLabel>
          <y:Shape type="hexagon"/>
        </y:ShapeNode>
      </data>
    </node>
    <node id="n34">
      <data key="d4"><![CDATA[http://www.chemspider.com/Chemical-Structure.10063888.html]]></data>
      <data key="d5"><![CDATA[(5alpha)-17-Hydroxypregnane-3,20-dione]]></data>
      <data key="d6">
        <y:ShapeNode>
          <y:Geometry height="25.0" width="120.0" x="1127.5182836980975" y="1013.896491478846"/>
          <y:Fill color="#FFCC99" transparent="false"/>
          <y:BorderStyle color="#000000" type="line" width="1.0"/>
          <y:NodeLabel alignment="center" autoSizePolicy="content" fontFamily="Arial" fontSize="13" fontStyle="plain" hasBackgroundColor="false" hasLineColor="false" height="18.5234375" horizontalTextPosition="center" iconTextGap="4" modelName="internal" modelPosition="c" textColor="#000000" verticalTextPosition="bottom" visible="true" width="76.2490234375" x="21.87548828125" y="3.23828125">17aOH DHP
</y:NodeLabel>
          <y:Shape type="hexagon"/>
        </y:ShapeNode>
      </data>
    </node>
    <node id="n35">
      <data key="d4"><![CDATA[http://www.chemspider.com/Chemical-Structure.388422.html]]></data>
      <data key="d6">
        <y:ShapeNode>
          <y:Geometry height="25.0" width="120.0" x="1411.9184646111316" y="1013.896491478846"/>
          <y:Fill color="#FFCC99" transparent="false"/>
          <y:BorderStyle color="#000000" type="line" width="1.0"/>
          <y:NodeLabel alignment="center" autoSizePolicy="content" fontFamily="Arial" fontSize="13" fontStyle="plain" hasBackgroundColor="false" hasLineColor="false" height="18.5234375" horizontalTextPosition="center" iconTextGap="4" modelName="internal" modelPosition="c" textColor="#000000" verticalTextPosition="bottom" visible="true" width="102.2998046875" x="8.85009765625" y="3.23828125">Androstanedione
</y:NodeLabel>
          <y:Shape type="hexagon"/>
        </y:ShapeNode>
      </data>
    </node>
    <node id="n36">
      <data key="d6">
        <y:ShapeNode>
          <y:Geometry height="20.0" width="20.0" x="892.4182827689874" y="744.4486767606663"/>
          <y:Fill color="#9999FF" transparent="false"/>
          <y:BorderStyle color="#000000" type="line" width="1.0"/>
          <y:NodeLabel alignment="center" autoSizePolicy="node_width" fontFamily="Arial Black" fontSize="12" fontStyle="plain" hasBackgroundColor="false" hasLineColor="false" height="20.921875" horizontalTextPosition="center" iconTextGap="4" modelName="internal" modelPosition="c" textColor="#000000" verticalTextPosition="bottom" visible="true" width="20.0" x="0.0" y="-0.4609375">C</y:NodeLabel>
          <y:Shape type="ellipse"/>
        </y:ShapeNode>
      </data>
    </node>
    <node id="n37">
      <data key="d6">
        <y:ShapeNode>
          <y:Geometry height="20.0" width="20.0" x="891.4700090493234" y="907.9093926544931"/>
          <y:Fill color="#9999FF" transparent="false"/>
          <y:BorderStyle color="#000000" type="line" width="1.0"/>
          <y:NodeLabel alignment="center" autoSizePolicy="node_width" fontFamily="Arial Black" fontSize="12" fontStyle="plain" hasBackgroundColor="false" hasLineColor="false" height="20.921875" horizontalTextPosition="center" iconTextGap="4" modelName="internal" modelPosition="c" textColor="#000000" verticalTextPosition="bottom" visible="true" width="20.0" x="0.0" y="-0.4609375">C</y:NodeLabel>
          <y:Shape type="ellipse"/>
        </y:ShapeNode>
      </data>
    </node>
    <node id="n38">
      <data key="d6">
        <y:ShapeNode>
          <y:Geometry height="20.0" width="20.0" x="891.4700090493234" y="1075.282170170652"/>
          <y:Fill color="#9999FF" transparent="false"/>
          <y:BorderStyle color="#000000" type="line" width="1.0"/>
          <y:NodeLabel alignment="center" autoSizePolicy="node_width" fontFamily="Arial Black" fontSize="12" fontStyle="plain" hasBackgroundColor="false" hasLineColor="false" height="20.921875" horizontalTextPosition="center" iconTextGap="4" modelName="internal" modelPosition="c" textColor="#000000" verticalTextPosition="bottom" visible="true" width="20.0" x="0.0" y="-0.4609375">C</y:NodeLabel>
          <y:Shape type="ellipse"/>
        </y:ShapeNode>
      </data>
    </node>
    <node id="n39">
      <data key="d6">
        <y:ShapeNode>
          <y:Geometry height="20.0" width="20.0" x="1089.5669107122776" y="1194.4702625070422"/>
          <y:Fill color="#9999FF" transparent="false"/>
          <y:BorderStyle color="#000000" type="line" width="1.0"/>
          <y:NodeLabel alignment="center" autoSizePolicy="node_width" fontFamily="Arial Black" fontSize="12" fontStyle="plain" hasBackgroundColor="false" hasLineColor="false" height="20.921875" horizontalTextPosition="center" iconTextGap="4" modelName="internal" modelPosition="c" textColor="#000000" verticalTextPosition="bottom" visible="true" width="20.0" x="0.0" y="-0.4609375">C</y:NodeLabel>
          <y:Shape type="ellipse"/>
        </y:ShapeNode>
      </data>
    </node>
    <node id="n40">
      <data key="d6">
        <y:ShapeNode>
          <y:Geometry height="20.0" width="20.0" x="1069.7257107369087" y="1016.5888919093161"/>
          <y:Fill color="#9999FF" transparent="false"/>
          <y:BorderStyle color="#000000" type="line" width="1.0"/>
          <y:NodeLabel alignment="center" autoSizePolicy="node_width" fontFamily="Arial Black" fontSize="12" fontStyle="plain" hasBackgroundColor="false" hasLineColor="false" height="20.921875" horizontalTextPosition="center" iconTextGap="4" modelName="internal" modelPosition="c" textColor="#000000" verticalTextPosition="bottom" visible="true" width="20.0" x="0.0" y="-0.4609375">C</y:NodeLabel>
          <y:Shape type="ellipse"/>
        </y:ShapeNode>
      </data>
    </node>
    <node id="n41">
      <data key="d6">
        <y:ShapeNode>
          <y:Geometry height="20.0" width="20.0" x="1049.5669107122776" y="855.4093926544931"/>
          <y:Fill color="#9999FF" transparent="false"/>
          <y:BorderStyle color="#000000" type="line" width="1.0"/>
          <y:NodeLabel alignment="center" autoSizePolicy="node_width" fontFamily="Arial Black" fontSize="12" fontStyle="plain" hasBackgroundColor="false" hasLineColor="false" height="20.921875" horizontalTextPosition="center" iconTextGap="4" modelName="internal" modelPosition="c" textColor="#000000" verticalTextPosition="bottom" visible="true" width="20.0" x="0.0" y="-0.4609375">C</y:NodeLabel>
          <y:Shape type="ellipse"/>
        </y:ShapeNode>
      </data>
    </node>
    <node id="n42">
      <data key="d6">
        <y:ShapeNode>
          <y:Geometry height="20.0" width="20.0" x="1029.4081106876456" y="691.9486767606663"/>
          <y:Fill color="#9999FF" transparent="false"/>
          <y:BorderStyle color="#000000" type="line" width="1.0"/>
          <y:NodeLabel alignment="center" autoSizePolicy="node_width" fontFamily="Arial Black" fontSize="12" fontStyle="plain" hasBackgroundColor="false" hasLineColor="false" height="20.921875" horizontalTextPosition="center" iconTextGap="4" modelName="internal" modelPosition="c" textColor="#000000" verticalTextPosition="bottom" visible="true" width="20.0" x="0.0" y="-0.4609375">C</y:NodeLabel>
          <y:Shape type="ellipse"/>
        </y:ShapeNode>
      </data>
    </node>
    <node id="n43">
      <data key="d6">
        <y:ShapeNode>
          <y:Geometry height="20.0" width="20.0" x="1303.789511334512" y="691.7562763301962"/>
          <y:Fill color="#9999FF" transparent="false"/>
          <y:BorderStyle color="#000000" type="line" width="1.0"/>
          <y:NodeLabel alignment="center" autoSizePolicy="node_width" fontFamily="Arial Black" fontSize="12" fontStyle="plain" hasBackgroundColor="false" hasLineColor="false" height="20.921875" horizontalTextPosition="center" iconTextGap="4" modelName="internal" modelPosition="c" textColor="#000000" verticalTextPosition="bottom" visible="true" width="20.0" x="0.0" y="-0.4609375">C</y:NodeLabel>
          <y:Shape type="ellipse"/>
        </y:ShapeNode>
      </data>
    </node>
    <node id="n44">
      <data key="d6">
        <y:ShapeNode>
          <y:Geometry height="20.0" width="20.0" x="1325.440884192778" y="855.216992224023"/>
          <y:Fill color="#9999FF" transparent="false"/>
          <y:BorderStyle color="#000000" type="line" width="1.0"/>
          <y:NodeLabel alignment="center" autoSizePolicy="node_width" fontFamily="Arial Black" fontSize="12" fontStyle="plain" hasBackgroundColor="false" hasLineColor="false" height="20.921875" horizontalTextPosition="center" iconTextGap="4" modelName="internal" modelPosition="c" textColor="#000000" verticalTextPosition="bottom" visible="true" width="20.0" x="0.0" y="-0.4609375">C</y:NodeLabel>
          <y:Shape type="ellipse"/>
        </y:ShapeNode>
      </data>
    </node>
    <node id="n45">
      <data key="d6">
        <y:ShapeNode>
          <y:Geometry height="20.0" width="20.0" x="1348.789511334512" y="1016.396491478846"/>
          <y:Fill color="#9999FF" transparent="false"/>
          <y:BorderStyle color="#000000" type="line" width="1.0"/>
          <y:NodeLabel alignment="center" autoSizePolicy="node_width" fontFamily="Arial Black" fontSize="12" fontStyle="plain" hasBackgroundColor="false" hasLineColor="false" height="20.921875" horizontalTextPosition="center" iconTextGap="4" modelName="internal" modelPosition="c" textColor="#000000" verticalTextPosition="bottom" visible="true" width="20.0" x="0.0" y="-0.4609375">C</y:NodeLabel>
          <y:Shape type="ellipse"/>
        </y:ShapeNode>
      </data>
    </node>
    <node id="n46">
      <data key="d6">
        <y:ShapeNode>
          <y:Geometry height="20.0" width="20.0" x="1372.1381384762462" y="1194.4702625070422"/>
          <y:Fill color="#9999FF" transparent="false"/>
          <y:BorderStyle color="#000000" type="line" width="1.0"/>
          <y:NodeLabel alignment="center" autoSizePolicy="node_width" fontFamily="Arial Black" fontSize="12" fontStyle="plain" hasBackgroundColor="false" hasLineColor="false" height="20.921875" horizontalTextPosition="center" iconTextGap="4" modelName="internal" modelPosition="c" textColor="#000000" verticalTextPosition="bottom" visible="true" width="20.0" x="0.0" y="-0.4609375">C</y:NodeLabel>
          <y:Shape type="ellipse"/>
        </y:ShapeNode>
      </data>
    </node>
    <node id="n47">
      <data key="d6">
        <y:ShapeNode>
          <y:Geometry height="20.0" width="20.0" x="1461.9184646111316" y="948.4991422819046"/>
          <y:Fill color="#9999FF" transparent="false"/>
          <y:BorderStyle color="#000000" type="line" width="1.0"/>
          <y:NodeLabel alignment="center" autoSizePolicy="node_width" fontFamily="Arial Black" fontSize="12" fontStyle="plain" hasBackgroundColor="false" hasLineColor="false" height="20.921875" horizontalTextPosition="center" iconTextGap="4" modelName="internal" modelPosition="c" textColor="#000000" verticalTextPosition="bottom" visible="true" width="20.0" x="0.0" y="-0.4609375">C</y:NodeLabel>
          <y:Shape type="ellipse"/>
        </y:ShapeNode>
      </data>
    </node>
    <node id="n48">
      <data key="d6">
        <y:ShapeNode>
          <y:Geometry height="20.0" width="20.0" x="1665.7608571208657" y="1194.4702625070422"/>
          <y:Fill color="#9999FF" transparent="false"/>
          <y:BorderStyle color="#000000" type="line" width="1.0"/>
          <y:NodeLabel alignment="center" autoSizePolicy="node_width" fontFamily="Arial Black" fontSize="12" fontStyle="plain" hasBackgroundColor="false" hasLineColor="false" height="20.921875" horizontalTextPosition="center" iconTextGap="4" modelName="internal" modelPosition="c" textColor="#000000" verticalTextPosition="bottom" visible="true" width="20.0" x="0.0" y="-0.4609375">C</y:NodeLabel>
          <y:Shape type="ellipse"/>
        </y:ShapeNode>
      </data>
    </node>
    <node id="n49">
      <data key="d6">
        <y:ShapeNode>
          <y:Geometry height="20.0" width="20.0" x="1760.7608571208657" y="805.6281760154893"/>
          <y:Fill color="#9999FF" transparent="false"/>
          <y:BorderStyle color="#000000" type="line" width="1.0"/>
          <y:NodeLabel alignment="center" autoSizePolicy="node_width" fontFamily="Arial Black" fontSize="12" fontStyle="plain" hasBackgroundColor="false" hasLineColor="false" height="20.921875" horizontalTextPosition="center" iconTextGap="4" modelName="internal" modelPosition="c" textColor="#000000" verticalTextPosition="bottom" visible="true" width="20.0" x="0.0" y="-0.4609375">C</y:NodeLabel>
          <y:Shape type="ellipse"/>
        </y:ShapeNode>
      </data>
    </node>
    <node id="n50">
      <data key="d6">
        <y:ShapeNode>
          <y:Geometry height="20.0" width="20.0" x="1590.7608571208657" y="691.7562763301962"/>
          <y:Fill color="#9999FF" transparent="false"/>
          <y:BorderStyle color="#000000" type="line" width="1.0"/>
          <y:NodeLabel alignment="center" autoSizePolicy="node_width" fontFamily="Arial Black" fontSize="12" fontStyle="plain" hasBackgroundColor="false" hasLineColor="false" height="20.921875" horizontalTextPosition="center" iconTextGap="4" modelName="internal" modelPosition="c" textColor="#000000" verticalTextPosition="bottom" visible="true" width="20.0" x="0.0" y="-0.4609375">C</y:NodeLabel>
          <y:Shape type="ellipse"/>
        </y:ShapeNode>
      </data>
    </node>
    <node id="n51">
      <data key="d6">
        <y:ShapeNode>
          <y:Geometry height="20.0" width="20.0" x="1615.7608571208657" y="855.216992224023"/>
          <y:Fill color="#9999FF" transparent="false"/>
          <y:BorderStyle color="#000000" type="line" width="1.0"/>
          <y:NodeLabel alignment="center" autoSizePolicy="node_width" fontFamily="Arial Black" fontSize="12" fontStyle="plain" hasBackgroundColor="false" hasLineColor="false" height="20.921875" horizontalTextPosition="center" iconTextGap="4" modelName="internal" modelPosition="c" textColor="#000000" verticalTextPosition="bottom" visible="true" width="20.0" x="0.0" y="-0.4609375">C</y:NodeLabel>
          <y:Shape type="ellipse"/>
        </y:ShapeNode>
      </data>
    </node>
    <node id="n52">
      <data key="d6">
        <y:ShapeNode>
          <y:Geometry height="20.0" width="20.0" x="1640.7608571208657" y="1016.396491478846"/>
          <y:Fill color="#9999FF" transparent="false"/>
          <y:BorderStyle color="#000000" type="line" width="1.0"/>
          <y:NodeLabel alignment="center" autoSizePolicy="node_width" fontFamily="Arial Black" fontSize="12" fontStyle="plain" hasBackgroundColor="false" hasLineColor="false" height="20.921875" horizontalTextPosition="center" iconTextGap="4" modelName="internal" modelPosition="c" textColor="#000000" verticalTextPosition="bottom" visible="true" width="20.0" x="0.0" y="-0.4609375">C</y:NodeLabel>
          <y:Shape type="ellipse"/>
        </y:ShapeNode>
      </data>
    </node>
    <node id="n53">
      <data key="d6">
        <y:ShapeNode>
          <y:Geometry height="20.0" width="20.0" x="1176.7155386555678" y="764.4486767606663"/>
          <y:Fill color="#9999FF" transparent="false"/>
          <y:BorderStyle color="#000000" type="line" width="1.0"/>
          <y:NodeLabel alignment="center" autoSizePolicy="node_width" fontFamily="Arial Black" fontSize="12" fontStyle="plain" hasBackgroundColor="false" hasLineColor="false" height="20.921875" horizontalTextPosition="center" iconTextGap="4" modelName="internal" modelPosition="c" textColor="#000000" verticalTextPosition="bottom" visible="true" width="20.0" x="0.0" y="-0.4609375">C</y:NodeLabel>
          <y:Shape type="ellipse"/>
        </y:ShapeNode>
      </data>
    </node>
    <node id="n54">
      <data key="d6">
        <y:ShapeNode>
          <y:Geometry height="20.0" width="20.0" x="1177.5182836980975" y="927.9093926544931"/>
          <y:Fill color="#9999FF" transparent="false"/>
          <y:BorderStyle color="#000000" type="line" width="1.0"/>
          <y:NodeLabel alignment="center" autoSizePolicy="node_width" fontFamily="Arial Black" fontSize="12" fontStyle="plain" hasBackgroundColor="false" hasLineColor="false" height="20.921875" horizontalTextPosition="center" iconTextGap="4" modelName="internal" modelPosition="c" textColor="#000000" verticalTextPosition="bottom" visible="true" width="20.0" x="0.0" y="-0.4609375">C</y:NodeLabel>
          <y:Shape type="ellipse"/>
        </y:ShapeNode>
      </data>
    </node>
    <node id="n55">
      <data key="d6">
        <y:ShapeNode>
          <y:Geometry height="20.0" width="20.0" x="1177.5182836980975" y="1097.5115342827821"/>
          <y:Fill color="#9999FF" transparent="false"/>
          <y:BorderStyle color="#000000" type="line" width="1.0"/>
          <y:NodeLabel alignment="center" autoSizePolicy="node_width" fontFamily="Arial Black" fontSize="12" fontStyle="plain" hasBackgroundColor="false" hasLineColor="false" height="20.921875" horizontalTextPosition="center" iconTextGap="4" modelName="internal" modelPosition="c" textColor="#000000" verticalTextPosition="bottom" visible="true" width="20.0" x="0.0" y="-0.4609375">C</y:NodeLabel>
          <y:Shape type="ellipse"/>
        </y:ShapeNode>
      </data>
    </node>
    <node id="n56">
      <data key="d6">
        <y:ShapeNode>
          <y:Geometry height="20.0" width="20.0" x="1461.9184646111325" y="785.0384263880778"/>
          <y:Fill color="#9999FF" transparent="false"/>
          <y:BorderStyle color="#000000" type="line" width="1.0"/>
          <y:NodeLabel alignment="center" autoSizePolicy="node_width" fontFamily="Arial Black" fontSize="12" fontStyle="plain" hasBackgroundColor="false" hasLineColor="false" height="20.921875" horizontalTextPosition="center" iconTextGap="4" modelName="internal" modelPosition="c" textColor="#000000" verticalTextPosition="bottom" visible="true" width="20.0" x="0.0" y="-0.4609375">C</y:NodeLabel>
          <y:Shape type="ellipse"/>
        </y:ShapeNode>
      </data>
    </node>
    <node id="n57">
      <data key="d6">
        <y:ShapeNode>
          <y:Geometry height="20.0" width="20.0" x="1461.9184646111316" y="1119.7408983949122"/>
          <y:Fill color="#9999FF" transparent="false"/>
          <y:BorderStyle color="#000000" type="line" width="1.0"/>
          <y:NodeLabel alignment="center" autoSizePolicy="node_width" fontFamily="Arial Black" fontSize="12" fontStyle="plain" hasBackgroundColor="false" hasLineColor="false" height="20.921875" horizontalTextPosition="center" iconTextGap="4" modelName="internal" modelPosition="c" textColor="#000000" verticalTextPosition="bottom" visible="true" width="20.0" x="0.0" y="-0.4609375">C</y:NodeLabel>
          <y:Shape type="ellipse"/>
        </y:ShapeNode>
      </data>
    </node>
    <node id="n58">
      <data key="d4"/>
      <data key="d6">
        <y:ShapeNode>
          <y:Geometry height="10.0" width="10.0" x="1340.440884192778" y="633.1834039226766"/>
          <y:Fill color="#000000" color2="#000000" transparent="false"/>
          <y:BorderStyle color="#000000" type="line" width="1.0"/>
          <y:NodeLabel alignment="center" autoSizePolicy="content" fontFamily="Dialog" fontSize="12" fontStyle="plain" hasBackgroundColor="false" hasLineColor="false" hasText="false" height="4.0" horizontalTextPosition="center" iconTextGap="4" modelName="internal" modelPosition="c" textColor="#000000" verticalTextPosition="bottom" visible="true" width="4.0" x="3.0" y="3.0"/>
          <y:Shape type="diamond"/>
        </y:ShapeNode>
      </data>
    </node>
    <node id="n59">
      <data key="d4"/>
      <data key="d6">
        <y:ShapeNode>
          <y:Geometry height="10.0" width="10.0" x="1064.0141615262482" y="633.1834039226766"/>
          <y:Fill color="#000000" color2="#000000" transparent="false"/>
          <y:BorderStyle color="#000000" type="line" width="1.0"/>
          <y:NodeLabel alignment="center" autoSizePolicy="content" fontFamily="Dialog" fontSize="12" fontStyle="plain" hasBackgroundColor="false" hasLineColor="false" hasText="false" height="4.0" horizontalTextPosition="center" iconTextGap="4" modelName="internal" modelPosition="c" textColor="#000000" verticalTextPosition="bottom" visible="true" width="4.0" x="3.0" y="3.0"/>
          <y:Shape type="diamond"/>
        </y:ShapeNode>
      </data>
    </node>
    <node id="n60">
      <data key="d4"/>
      <data key="d6">
        <y:ShapeNode>
          <y:Geometry height="10.0" width="10.0" x="1353.789511334512" y="667.7174729655728"/>
          <y:Fill color="#FFFFFF" transparent="false"/>
          <y:BorderStyle color="#000000" type="line" width="1.0"/>
          <y:NodeLabel alignment="center" autoSizePolicy="content" fontFamily="Dialog" fontSize="13" fontStyle="plain" hasBackgroundColor="false" hasLineColor="false" hasText="false" height="4.0" horizontalTextPosition="center" iconTextGap="4" modelName="internal" modelPosition="c" textColor="#000000" verticalTextPosition="bottom" visible="true" width="4.0" x="3.0" y="3.0"/>
          <y:Shape type="ellipse"/>
        </y:ShapeNode>
      </data>
    </node>
    <node id="n61">
      <data key="d4"/>
      <data key="d6">
        <y:ShapeNode>
          <y:Geometry height="10.0" width="10.0" x="1308.789511334512" y="667.7174729655728"/>
          <y:Fill color="#FFFFFF" transparent="false"/>
          <y:BorderStyle color="#000000" type="line" width="1.0"/>
          <y:NodeLabel alignment="center" autoSizePolicy="content" fontFamily="Dialog" fontSize="13" fontStyle="plain" hasBackgroundColor="false" hasLineColor="false" hasText="false" height="4.0" horizontalTextPosition="center" iconTextGap="4" modelName="internal" modelPosition="c" textColor="#000000" verticalTextPosition="bottom" visible="true" width="4.0" x="3.0" y="3.0"/>
          <y:Shape type="ellipse"/>
        </y:ShapeNode>
      </data>
    </node>
    <node id="n62">
      <data key="d4"/>
      <data key="d6">
        <y:ShapeNode>
          <y:Geometry height="10.0" width="10.0" x="1094.5669107122776" y="667.7174729655728"/>
          <y:Fill color="#FFFFFF" transparent="false"/>
          <y:BorderStyle color="#000000" type="line" width="1.0"/>
          <y:NodeLabel alignment="center" autoSizePolicy="content" fontFamily="Dialog" fontSize="13" fontStyle="plain" hasBackgroundColor="false" hasLineColor="false" hasText="false" height="4.0" horizontalTextPosition="center" iconTextGap="4" modelName="internal" modelPosition="c" textColor="#000000" verticalTextPosition="bottom" visible="true" width="4.0" x="3.0" y="3.0"/>
          <y:Shape type="ellipse"/>
        </y:ShapeNode>
      </data>
    </node>
    <node id="n63">
      <data key="d4"/>
      <data key="d6">
        <y:ShapeNode>
          <y:Geometry height="10.0" width="10.0" x="1034.4081106876456" y="667.7174729655728"/>
          <y:Fill color="#FFFFFF" transparent="false"/>
          <y:BorderStyle color="#000000" type="line" width="1.0"/>
          <y:NodeLabel alignment="center" autoSizePolicy="content" fontFamily="Dialog" fontSize="13" fontStyle="plain" hasBackgroundColor="false" hasLineColor="false" hasText="false" height="4.0" horizontalTextPosition="center" iconTextGap="4" modelName="internal" modelPosition="c" textColor="#000000" verticalTextPosition="bottom" visible="true" width="4.0" x="3.0" y="3.0"/>
          <y:Shape type="ellipse"/>
        </y:ShapeNode>
      </data>
    </node>
    <node id="n64">
      <data key="d4"/>
      <data key="d6">
        <y:ShapeNode>
          <y:Geometry height="10.0" width="10.0" x="1074.7257107369087" y="667.7174729655728"/>
          <y:Fill color="#FFFFFF" transparent="false"/>
          <y:BorderStyle color="#000000" type="line" width="1.0"/>
          <y:NodeLabel alignment="center" autoSizePolicy="content" fontFamily="Dialog" fontSize="13" fontStyle="plain" hasBackgroundColor="false" hasLineColor="false" hasText="false" height="4.0" horizontalTextPosition="center" iconTextGap="4" modelName="internal" modelPosition="c" textColor="#000000" verticalTextPosition="bottom" visible="true" width="4.0" x="3.0" y="3.0"/>
          <y:Shape type="ellipse"/>
        </y:ShapeNode>
      </data>
    </node>
    <node id="n65">
      <data key="d4"/>
      <data key="d6">
        <y:ShapeNode>
          <y:Geometry height="10.0" width="10.0" x="1330.440884192778" y="667.7174729655728"/>
          <y:Fill color="#FFFFFF" transparent="false"/>
          <y:BorderStyle color="#000000" type="line" width="1.0"/>
          <y:NodeLabel alignment="center" autoSizePolicy="content" fontFamily="Dialog" fontSize="13" fontStyle="plain" hasBackgroundColor="false" hasLineColor="false" hasText="false" height="4.0" horizontalTextPosition="center" iconTextGap="4" modelName="internal" modelPosition="c" textColor="#000000" verticalTextPosition="bottom" visible="true" width="4.0" x="3.0" y="3.0"/>
          <y:Shape type="ellipse"/>
        </y:ShapeNode>
      </data>
    </node>
    <node id="n66">
      <data key="d4"/>
      <data key="d6">
        <y:ShapeNode>
          <y:Geometry height="10.0" width="10.0" x="1054.5669107122776" y="667.7174729655728"/>
          <y:Fill color="#FFFFFF" transparent="false"/>
          <y:BorderStyle color="#000000" type="line" width="1.0"/>
          <y:NodeLabel alignment="center" autoSizePolicy="content" fontFamily="Dialog" fontSize="13" fontStyle="plain" hasBackgroundColor="false" hasLineColor="false" hasText="false" height="4.0" horizontalTextPosition="center" iconTextGap="4" modelName="internal" modelPosition="c" textColor="#000000" verticalTextPosition="bottom" visible="true" width="4.0" x="3.0" y="3.0"/>
          <y:Shape type="ellipse"/>
        </y:ShapeNode>
      </data>
    </node>
    <node id="n67">
      <data key="d4"/>
      <data key="d6">
        <y:ShapeNode>
          <y:Geometry height="10.0" width="10.0" x="1377.1381384762462" y="667.7174729655728"/>
          <y:Fill color="#FFFFFF" transparent="false"/>
          <y:BorderStyle color="#000000" type="line" width="1.0"/>
          <y:NodeLabel alignment="center" autoSizePolicy="content" fontFamily="Dialog" fontSize="13" fontStyle="plain" hasBackgroundColor="false" hasLineColor="false" hasText="false" height="4.0" horizontalTextPosition="center" iconTextGap="4" modelName="internal" modelPosition="c" textColor="#000000" verticalTextPosition="bottom" visible="true" width="4.0" x="3.0" y="3.0"/>
          <y:Shape type="ellipse"/>
        </y:ShapeNode>
      </data>
    </node>
    <node id="n68">
      <data key="d4"/>
      <data key="d6">
        <y:ShapeNode>
          <y:Geometry height="10.0" width="10.0" x="822.4433872626978" y="1114.6394835774981"/>
          <y:Fill color="#000000" color2="#000000" transparent="false"/>
          <y:BorderStyle color="#000000" type="line" width="1.0"/>
          <y:NodeLabel alignment="center" autoSizePolicy="content" fontFamily="Dialog" fontSize="12" fontStyle="plain" hasBackgroundColor="false" hasLineColor="false" hasText="false" height="4.0" horizontalTextPosition="center" iconTextGap="4" modelName="internal" modelPosition="c" textColor="#000000" verticalTextPosition="bottom" visible="true" width="4.0" x="3.0" y="3.0"/>
          <y:Shape type="diamond"/>
        </y:ShapeNode>
      </data>
    </node>
    <node id="n69">
      <data key="d4"/>
      <data key="d6">
        <y:ShapeNode>
          <y:Geometry height="10.0" width="10.0" x="848.3484182731672" y="1146.9702625070422"/>
          <y:Fill color="#FFFFFF" transparent="false"/>
          <y:BorderStyle color="#000000" type="line" width="1.0"/>
          <y:NodeLabel alignment="center" autoSizePolicy="content" fontFamily="Dialog" fontSize="13" fontStyle="plain" hasBackgroundColor="false" hasLineColor="false" hasText="false" height="4.0" horizontalTextPosition="center" iconTextGap="4" modelName="internal" modelPosition="c" textColor="#000000" verticalTextPosition="bottom" visible="true" width="4.0" x="3.0" y="3.0"/>
          <y:Shape type="ellipse"/>
        </y:ShapeNode>
      </data>
    </node>
    <node id="n70">
      <data key="d4"/>
      <data key="d6">
        <y:ShapeNode>
          <y:Geometry height="10.0" width="10.0" x="848.3484182731672" y="1080.282170170652"/>
          <y:Fill color="#FFFFFF" transparent="false"/>
          <y:BorderStyle color="#000000" type="line" width="1.0"/>
          <y:NodeLabel alignment="center" autoSizePolicy="content" fontFamily="Dialog" fontSize="13" fontStyle="plain" hasBackgroundColor="false" hasLineColor="false" hasText="false" height="4.0" horizontalTextPosition="center" iconTextGap="4" modelName="internal" modelPosition="c" textColor="#000000" verticalTextPosition="bottom" visible="true" width="4.0" x="3.0" y="3.0"/>
          <y:Shape type="ellipse"/>
        </y:ShapeNode>
      </data>
    </node>
    <node id="n71">
      <data key="d4"/>
      <data key="d6">
        <y:ShapeNode>
          <y:Geometry height="10.0" width="10.0" x="848.3484182731672" y="1124.7408983949122"/>
          <y:Fill color="#FFFFFF" transparent="false"/>
          <y:BorderStyle color="#000000" type="line" width="1.0"/>
          <y:NodeLabel alignment="center" autoSizePolicy="content" fontFamily="Dialog" fontSize="13" fontStyle="plain" hasBackgroundColor="false" hasLineColor="false" hasText="false" height="4.0" horizontalTextPosition="center" iconTextGap="4" modelName="internal" modelPosition="c" textColor="#000000" verticalTextPosition="bottom" visible="true" width="4.0" x="3.0" y="3.0"/>
          <y:Shape type="ellipse"/>
        </y:ShapeNode>
      </data>
    </node>
    <node id="n72">
      <data key="d4"/>
      <data key="d6">
        <y:ShapeNode>
          <y:Geometry height="10.0" width="10.0" x="848.3484182731672" y="1102.5115342827821"/>
          <y:Fill color="#FFFFFF" transparent="false"/>
          <y:BorderStyle color="#000000" type="line" width="1.0"/>
          <y:NodeLabel alignment="center" autoSizePolicy="content" fontFamily="Dialog" fontSize="13" fontStyle="plain" hasBackgroundColor="false" hasLineColor="false" hasText="false" height="4.0" horizontalTextPosition="center" iconTextGap="4" modelName="internal" modelPosition="c" textColor="#000000" verticalTextPosition="bottom" visible="true" width="4.0" x="3.0" y="3.0"/>
          <y:Shape type="ellipse"/>
        </y:ShapeNode>
      </data>
    </node>
    <node id="n73">
      <data key="d4"/>
      <data key="d6">
        <y:ShapeNode>
          <y:Geometry height="10.0" width="10.0" x="974.4081106876456" y="719.113675993221"/>
          <y:Fill color="#FFFFFF" transparent="false"/>
          <y:BorderStyle color="#000000" type="line" width="1.0"/>
          <y:NodeLabel alignment="center" autoSizePolicy="content" fontFamily="Dialog" fontSize="13" fontStyle="plain" hasBackgroundColor="false" hasLineColor="false" hasText="false" height="4.0" horizontalTextPosition="center" iconTextGap="4" modelName="internal" modelPosition="c" textColor="#000000" verticalTextPosition="bottom" visible="true" width="4.0" x="3.0" y="3.0"/>
          <y:Shape type="ellipse"/>
        </y:ShapeNode>
      </data>
    </node>
    <node id="n74">
      <data key="d4"/>
      <data key="d6">
        <y:ShapeNode>
          <y:Geometry height="10.0" width="10.0" x="999.4081106876456" y="696.9486767606663"/>
          <y:Fill color="#FFFFFF" transparent="false"/>
          <y:BorderStyle color="#000000" type="line" width="1.0"/>
          <y:NodeLabel alignment="center" autoSizePolicy="content" fontFamily="Dialog" fontSize="13" fontStyle="plain" hasBackgroundColor="false" hasLineColor="false" hasText="false" height="4.0" horizontalTextPosition="center" iconTextGap="4" modelName="internal" modelPosition="c" textColor="#000000" verticalTextPosition="bottom" visible="true" width="4.0" x="3.0" y="3.0"/>
          <y:Shape type="ellipse"/>
        </y:ShapeNode>
      </data>
    </node>
    <node id="n75">
      <data key="d4"/>
      <data key="d6">
        <y:ShapeNode>
          <y:Geometry height="10.0" width="10.0" x="1258.789511334512" y="696.7562763301962"/>
          <y:Fill color="#000000" color2="#000000" transparent="false"/>
          <y:BorderStyle color="#000000" type="line" width="1.0"/>
          <y:NodeLabel alignment="center" autoSizePolicy="content" fontFamily="Dialog" fontSize="12" fontStyle="plain" hasBackgroundColor="false" hasLineColor="false" hasText="false" height="4.0" horizontalTextPosition="center" iconTextGap="4" modelName="internal" modelPosition="c" textColor="#000000" verticalTextPosition="bottom" visible="true" width="4.0" x="3.0" y="3.0"/>
          <y:Shape type="diamond"/>
        </y:ShapeNode>
      </data>
    </node>
    <node id="n76">
      <data key="d4"/>
      <data key="d6">
        <y:ShapeNode>
          <y:Geometry height="10.0" width="10.0" x="1258.789511334512" y="718.1716126873941"/>
          <y:Fill color="#FFFFFF" transparent="false"/>
          <y:BorderStyle color="#000000" type="line" width="1.0"/>
          <y:NodeLabel alignment="center" autoSizePolicy="content" fontFamily="Dialog" fontSize="13" fontStyle="plain" hasBackgroundColor="false" hasLineColor="false" hasText="false" height="4.0" horizontalTextPosition="center" iconTextGap="4" modelName="internal" modelPosition="c" textColor="#000000" verticalTextPosition="bottom" visible="true" width="4.0" x="3.0" y="3.0"/>
          <y:Shape type="ellipse"/>
        </y:ShapeNode>
      </data>
    </node>
    <node id="n77">
      <data key="d4"/>
      <data key="d6">
        <y:ShapeNode>
          <y:Geometry height="10.0" width="10.0" x="1281.289511334512" y="696.7562763301962"/>
          <y:Fill color="#FFFFFF" transparent="false"/>
          <y:BorderStyle color="#000000" type="line" width="1.0"/>
          <y:NodeLabel alignment="center" autoSizePolicy="content" fontFamily="Dialog" fontSize="13" fontStyle="plain" hasBackgroundColor="false" hasLineColor="false" hasText="false" height="4.0" horizontalTextPosition="center" iconTextGap="4" modelName="internal" modelPosition="c" textColor="#000000" verticalTextPosition="bottom" visible="true" width="4.0" x="3.0" y="3.0"/>
          <y:Shape type="ellipse"/>
        </y:ShapeNode>
      </data>
    </node>
    <node id="n78">
      <data key="d4"/>
      <data key="d6">
        <y:ShapeNode>
          <y:Geometry height="10.0" width="10.0" x="1544.267531960315" y="696.7562763301962"/>
          <y:Fill color="#000000" color2="#000000" transparent="false"/>
          <y:BorderStyle color="#000000" type="line" width="1.0"/>
          <y:NodeLabel alignment="center" autoSizePolicy="content" fontFamily="Dialog" fontSize="12" fontStyle="plain" hasBackgroundColor="false" hasLineColor="false" hasText="false" height="4.0" horizontalTextPosition="center" iconTextGap="4" modelName="internal" modelPosition="c" textColor="#000000" verticalTextPosition="bottom" visible="true" width="4.0" x="3.0" y="3.0"/>
          <y:Shape type="diamond"/>
        </y:ShapeNode>
      </data>
    </node>
    <node id="n79">
      <data key="d4"/>
      <data key="d6">
        <y:ShapeNode>
          <y:Geometry height="10.0" width="10.0" x="1544.267531960315" y="718.1716126873941"/>
          <y:Fill color="#FFFFFF" transparent="false"/>
          <y:BorderStyle color="#000000" type="line" width="1.0"/>
          <y:NodeLabel alignment="center" autoSizePolicy="content" fontFamily="Dialog" fontSize="13" fontStyle="plain" hasBackgroundColor="false" hasLineColor="false" hasText="false" height="4.0" horizontalTextPosition="center" iconTextGap="4" modelName="internal" modelPosition="c" textColor="#000000" verticalTextPosition="bottom" visible="true" width="4.0" x="3.0" y="3.0"/>
          <y:Shape type="ellipse"/>
        </y:ShapeNode>
      </data>
    </node>
    <node id="n80">
      <data key="d4"/>
      <data key="d6">
        <y:ShapeNode>
          <y:Geometry height="10.0" width="10.0" x="1566.9310597140138" y="696.7562763301962"/>
          <y:Fill color="#FFFFFF" transparent="false"/>
          <y:BorderStyle color="#000000" type="line" width="1.0"/>
          <y:NodeLabel alignment="center" autoSizePolicy="content" fontFamily="Dialog" fontSize="13" fontStyle="plain" hasBackgroundColor="false" hasLineColor="false" hasText="false" height="4.0" horizontalTextPosition="center" iconTextGap="4" modelName="internal" modelPosition="c" textColor="#000000" verticalTextPosition="bottom" visible="true" width="4.0" x="3.0" y="3.0"/>
          <y:Shape type="ellipse"/>
        </y:ShapeNode>
      </data>
    </node>
    <node id="n81">
      <data key="d4"/>
      <data key="d6">
        <y:ShapeNode>
          <y:Geometry height="10.0" width="10.0" x="975.9925967406325" y="860.4093926544931"/>
          <y:Fill color="#000000" color2="#000000" transparent="false"/>
          <y:BorderStyle color="#000000" type="line" width="1.0"/>
          <y:NodeLabel alignment="center" autoSizePolicy="content" fontFamily="Dialog" fontSize="12" fontStyle="plain" hasBackgroundColor="false" hasLineColor="false" hasText="false" height="4.0" horizontalTextPosition="center" iconTextGap="4" modelName="internal" modelPosition="c" textColor="#000000" verticalTextPosition="bottom" visible="true" width="4.0" x="3.0" y="3.0"/>
          <y:Shape type="diamond"/>
        </y:ShapeNode>
      </data>
    </node>
    <node id="n82">
      <data key="d4"/>
      <data key="d6">
        <y:ShapeNode>
          <y:Geometry height="10.0" width="10.0" x="975.9925967406325" y="885.4093926544931"/>
          <y:Fill color="#FFFFFF" transparent="false"/>
          <y:BorderStyle color="#000000" type="line" width="1.0"/>
          <y:NodeLabel alignment="center" autoSizePolicy="content" fontFamily="Dialog" fontSize="13" fontStyle="plain" hasBackgroundColor="false" hasLineColor="false" hasText="false" height="4.0" horizontalTextPosition="center" iconTextGap="4" modelName="internal" modelPosition="c" textColor="#000000" verticalTextPosition="bottom" visible="true" width="4.0" x="3.0" y="3.0"/>
          <y:Shape type="ellipse"/>
        </y:ShapeNode>
      </data>
    </node>
    <node id="n83">
      <data key="d4"/>
      <data key="d6">
        <y:ShapeNode>
          <y:Geometry height="10.0" width="10.0" x="1000.9925967406325" y="860.4093926544931"/>
          <y:Fill color="#FFFFFF" transparent="false"/>
          <y:BorderStyle color="#000000" type="line" width="1.0"/>
          <y:NodeLabel alignment="center" autoSizePolicy="content" fontFamily="Dialog" fontSize="13" fontStyle="plain" hasBackgroundColor="false" hasLineColor="false" hasText="false" height="4.0" horizontalTextPosition="center" iconTextGap="4" modelName="internal" modelPosition="c" textColor="#000000" verticalTextPosition="bottom" visible="true" width="4.0" x="3.0" y="3.0"/>
          <y:Shape type="ellipse"/>
        </y:ShapeNode>
      </data>
    </node>
    <node id="n84">
      <data key="d4"/>
      <data key="d6">
        <y:ShapeNode>
          <y:Geometry height="10.0" width="10.0" x="1261.2436292353077" y="860.216992224023"/>
          <y:Fill color="#000000" color2="#000000" transparent="false"/>
          <y:BorderStyle color="#000000" type="line" width="1.0"/>
          <y:NodeLabel alignment="center" autoSizePolicy="content" fontFamily="Dialog" fontSize="12" fontStyle="plain" hasBackgroundColor="false" hasLineColor="false" hasText="false" height="4.0" horizontalTextPosition="center" iconTextGap="4" modelName="internal" modelPosition="c" textColor="#000000" verticalTextPosition="bottom" visible="true" width="4.0" x="3.0" y="3.0"/>
          <y:Shape type="diamond"/>
        </y:ShapeNode>
      </data>
    </node>
    <node id="n85">
      <data key="d4"/>
      <data key="d6">
        <y:ShapeNode>
          <y:Geometry height="10.0" width="10.0" x="1285.440884192778" y="860.216992224023"/>
          <y:Fill color="#FFFFFF" transparent="false"/>
          <y:BorderStyle color="#000000" type="line" width="1.0"/>
          <y:NodeLabel alignment="center" autoSizePolicy="content" fontFamily="Dialog" fontSize="13" fontStyle="plain" hasBackgroundColor="false" hasLineColor="false" hasText="false" height="4.0" horizontalTextPosition="center" iconTextGap="4" modelName="internal" modelPosition="c" textColor="#000000" verticalTextPosition="bottom" visible="true" width="4.0" x="3.0" y="3.0"/>
          <y:Shape type="ellipse"/>
        </y:ShapeNode>
      </data>
    </node>
    <node id="n86">
      <data key="d4"/>
      <data key="d6">
        <y:ShapeNode>
          <y:Geometry height="10.0" width="10.0" x="1544.267531960315" y="860.216992224023"/>
          <y:Fill color="#000000" color2="#000000" transparent="false"/>
          <y:BorderStyle color="#000000" type="line" width="1.0"/>
          <y:NodeLabel alignment="center" autoSizePolicy="content" fontFamily="Dialog" fontSize="12" fontStyle="plain" hasBackgroundColor="false" hasLineColor="false" hasText="false" height="4.0" horizontalTextPosition="center" iconTextGap="4" modelName="internal" modelPosition="c" textColor="#000000" verticalTextPosition="bottom" visible="true" width="4.0" x="3.0" y="3.0"/>
          <y:Shape type="diamond"/>
        </y:ShapeNode>
      </data>
    </node>
    <node id="n87">
      <data key="d4"/>
      <data key="d6">
        <y:ShapeNode>
          <y:Geometry height="10.0" width="10.0" x="1566.9310597140138" y="860.216992224023"/>
          <y:Fill color="#FFFFFF" transparent="false"/>
          <y:BorderStyle color="#000000" type="line" width="1.0"/>
          <y:NodeLabel alignment="center" autoSizePolicy="content" fontFamily="Dialog" fontSize="13" fontStyle="plain" hasBackgroundColor="false" hasLineColor="false" hasText="false" height="4.0" horizontalTextPosition="center" iconTextGap="4" modelName="internal" modelPosition="c" textColor="#000000" verticalTextPosition="bottom" visible="true" width="4.0" x="3.0" y="3.0"/>
          <y:Shape type="ellipse"/>
        </y:ShapeNode>
      </data>
    </node>
    <node id="n88">
      <data key="d4"/>
      <data key="d6">
        <y:ShapeNode>
          <y:Geometry height="10.0" width="10.0" x="1544.267531960315" y="885.4093926544931"/>
          <y:Fill color="#FFFFFF" transparent="false"/>
          <y:BorderStyle color="#000000" type="line" width="1.0"/>
          <y:NodeLabel alignment="center" autoSizePolicy="content" fontFamily="Dialog" fontSize="13" fontStyle="plain" hasBackgroundColor="false" hasLineColor="false" hasText="false" height="4.0" horizontalTextPosition="center" iconTextGap="4" modelName="internal" modelPosition="c" textColor="#000000" verticalTextPosition="bottom" visible="true" width="4.0" x="3.0" y="3.0"/>
          <y:Shape type="ellipse"/>
        </y:ShapeNode>
      </data>
    </node>
    <node id="n89">
      <data key="d4"/>
      <data key="d6">
        <y:ShapeNode>
          <y:Geometry height="10.0" width="10.0" x="975.9925967406325" y="1021.5888919093161"/>
          <y:Fill color="#000000" color2="#000000" transparent="false"/>
          <y:BorderStyle color="#000000" type="line" width="1.0"/>
          <y:NodeLabel alignment="center" autoSizePolicy="content" fontFamily="Dialog" fontSize="12" fontStyle="plain" hasBackgroundColor="false" hasLineColor="false" hasText="false" height="4.0" horizontalTextPosition="center" iconTextGap="4" modelName="internal" modelPosition="c" textColor="#000000" verticalTextPosition="bottom" visible="true" width="4.0" x="3.0" y="3.0"/>
          <y:Shape type="diamond"/>
        </y:ShapeNode>
      </data>
    </node>
    <node id="n90">
      <data key="d4"/>
      <data key="d6">
        <y:ShapeNode>
          <y:Geometry height="10.0" width="10.0" x="975.9925967406325" y="1046.396491478846"/>
          <y:Fill color="#FFFFFF" transparent="false"/>
          <y:BorderStyle color="#000000" type="line" width="1.0"/>
          <y:NodeLabel alignment="center" autoSizePolicy="content" fontFamily="Dialog" fontSize="13" fontStyle="plain" hasBackgroundColor="false" hasLineColor="false" hasText="false" height="4.0" horizontalTextPosition="center" iconTextGap="4" modelName="internal" modelPosition="c" textColor="#000000" verticalTextPosition="bottom" visible="true" width="4.0" x="3.0" y="3.0"/>
          <y:Shape type="ellipse"/>
        </y:ShapeNode>
      </data>
    </node>
    <node id="n91">
      <data key="d4"/>
      <data key="d6">
        <y:ShapeNode>
          <y:Geometry height="10.0" width="10.0" x="998.4478297766309" y="1021.5888919093161"/>
          <y:Fill color="#FFFFFF" transparent="false"/>
          <y:BorderStyle color="#000000" type="line" width="1.0"/>
          <y:NodeLabel alignment="center" autoSizePolicy="content" fontFamily="Dialog" fontSize="13" fontStyle="plain" hasBackgroundColor="false" hasLineColor="false" hasText="false" height="4.0" horizontalTextPosition="center" iconTextGap="4" modelName="internal" modelPosition="c" textColor="#000000" verticalTextPosition="bottom" visible="true" width="4.0" x="3.0" y="3.0"/>
          <y:Shape type="ellipse"/>
        </y:ShapeNode>
      </data>
    </node>
    <node id="n92">
      <data key="d4"/>
      <data key="d6">
        <y:ShapeNode>
          <y:Geometry height="10.0" width="10.0" x="1261.2436292353077" y="1022.5089673192576"/>
          <y:Fill color="#000000" color2="#000000" transparent="false"/>
          <y:BorderStyle color="#000000" type="line" width="1.0"/>
          <y:NodeLabel alignment="center" autoSizePolicy="content" fontFamily="Dialog" fontSize="12" fontStyle="plain" hasBackgroundColor="false" hasLineColor="false" hasText="false" height="4.0" horizontalTextPosition="center" iconTextGap="4" modelName="internal" modelPosition="c" textColor="#000000" verticalTextPosition="bottom" visible="true" width="4.0" x="3.0" y="3.0"/>
          <y:Shape type="diamond"/>
        </y:ShapeNode>
      </data>
    </node>
    <node id="n93">
      <data key="d4"/>
      <data key="d6">
        <y:ShapeNode>
          <y:Geometry height="10.0" width="10.0" x="1261.2436292353077" y="1046.396491478846"/>
          <y:Fill color="#FFFFFF" transparent="false"/>
          <y:BorderStyle color="#000000" type="line" width="1.0"/>
          <y:NodeLabel alignment="center" autoSizePolicy="content" fontFamily="Dialog" fontSize="13" fontStyle="plain" hasBackgroundColor="false" hasLineColor="false" hasText="false" height="4.0" horizontalTextPosition="center" iconTextGap="4" modelName="internal" modelPosition="c" textColor="#000000" verticalTextPosition="bottom" visible="true" width="4.0" x="3.0" y="3.0"/>
          <y:Shape type="ellipse"/>
        </y:ShapeNode>
      </data>
    </node>
    <node id="n94">
      <data key="d4"/>
      <data key="d6">
        <y:ShapeNode>
          <y:Geometry height="10.0" width="10.0" x="1283.698862271307" y="1021.396491478846"/>
          <y:Fill color="#FFFFFF" transparent="false"/>
          <y:BorderStyle color="#000000" type="line" width="1.0"/>
          <y:NodeLabel alignment="center" autoSizePolicy="content" fontFamily="Dialog" fontSize="13" fontStyle="plain" hasBackgroundColor="false" hasLineColor="false" hasText="false" height="4.0" horizontalTextPosition="center" iconTextGap="4" modelName="internal" modelPosition="c" textColor="#000000" verticalTextPosition="bottom" visible="true" width="4.0" x="3.0" y="3.0"/>
          <y:Shape type="ellipse"/>
        </y:ShapeNode>
      </data>
    </node>
    <node id="n95">
      <data key="d4"/>
      <data key="d6">
        <y:ShapeNode>
          <y:Geometry height="10.0" width="10.0" x="1544.267531960315" y="1021.396491478846"/>
          <y:Fill color="#000000" color2="#000000" transparent="false"/>
          <y:BorderStyle color="#000000" type="line" width="1.0"/>
          <y:NodeLabel alignment="center" autoSizePolicy="content" fontFamily="Dialog" fontSize="12" fontStyle="plain" hasBackgroundColor="false" hasLineColor="false" hasText="false" height="4.0" horizontalTextPosition="center" iconTextGap="4" modelName="internal" modelPosition="c" textColor="#000000" verticalTextPosition="bottom" visible="true" width="4.0" x="3.0" y="3.0"/>
          <y:Shape type="diamond"/>
        </y:ShapeNode>
      </data>
    </node>
    <node id="n96">
      <data key="d4"/>
      <data key="d6">
        <y:ShapeNode>
          <y:Geometry height="10.0" width="10.0" x="1544.267531960315" y="1043.0046646002086"/>
          <y:Fill color="#FFFFFF" transparent="false"/>
          <y:BorderStyle color="#000000" type="line" width="1.0"/>
          <y:NodeLabel alignment="center" autoSizePolicy="content" fontFamily="Dialog" fontSize="13" fontStyle="plain" hasBackgroundColor="false" hasLineColor="false" hasText="false" height="4.0" horizontalTextPosition="center" iconTextGap="4" modelName="internal" modelPosition="c" textColor="#000000" verticalTextPosition="bottom" visible="true" width="4.0" x="3.0" y="3.0"/>
          <y:Shape type="ellipse"/>
        </y:ShapeNode>
      </data>
    </node>
    <node id="n97">
      <data key="d4"/>
      <data key="d6">
        <y:ShapeNode>
          <y:Geometry height="10.0" width="10.0" x="1569.267531960315" y="1021.396491478846"/>
          <y:Fill color="#FFFFFF" transparent="false"/>
          <y:BorderStyle color="#000000" type="line" width="1.0"/>
          <y:NodeLabel alignment="center" autoSizePolicy="content" fontFamily="Dialog" fontSize="13" fontStyle="plain" hasBackgroundColor="false" hasLineColor="false" hasText="false" height="4.0" horizontalTextPosition="center" iconTextGap="4" modelName="internal" modelPosition="c" textColor="#000000" verticalTextPosition="bottom" visible="true" width="4.0" x="3.0" y="3.0"/>
          <y:Shape type="ellipse"/>
        </y:ShapeNode>
      </data>
    </node>
    <node id="n98">
      <data key="d4"/>
      <data key="d6">
        <y:ShapeNode>
          <y:Geometry height="10.0" width="10.0" x="1633.0488571208653" y="633.1834039226766"/>
          <y:Fill color="#000000" color2="#000000" transparent="false"/>
          <y:BorderStyle color="#000000" type="line" width="1.0"/>
          <y:NodeLabel alignment="center" autoSizePolicy="content" fontFamily="Dialog" fontSize="12" fontStyle="plain" hasBackgroundColor="false" hasLineColor="false" hasText="false" height="4.0" horizontalTextPosition="center" iconTextGap="4" modelName="internal" modelPosition="c" textColor="#000000" verticalTextPosition="bottom" visible="true" width="4.0" x="3.0" y="3.0"/>
          <y:Shape type="diamond"/>
        </y:ShapeNode>
      </data>
    </node>
    <node id="n99">
      <data key="d6">
        <y:ShapeNode>
          <y:Geometry height="20.0" width="20.0" x="1760.7608571208657" y="969.0888919093161"/>
          <y:Fill color="#9999FF" transparent="false"/>
          <y:BorderStyle color="#000000" type="line" width="1.0"/>
          <y:NodeLabel alignment="center" autoSizePolicy="node_width" fontFamily="Arial Black" fontSize="12" fontStyle="plain" hasBackgroundColor="false" hasLineColor="false" height="20.921875" horizontalTextPosition="center" iconTextGap="4" modelName="internal" modelPosition="c" textColor="#000000" verticalTextPosition="bottom" visible="true" width="20.0" x="0.0" y="-0.4609375">C</y:NodeLabel>
          <y:Shape type="ellipse"/>
        </y:ShapeNode>
      </data>
    </node>
    <node id="n100">
      <data key="d6">
        <y:ShapeNode>
          <y:Geometry height="20.0" width="20.0" x="1760.7608571208657" y="1141.9702625070422"/>
          <y:Fill color="#9999FF" transparent="false"/>
          <y:BorderStyle color="#000000" type="line" width="1.0"/>
          <y:NodeLabel alignment="center" autoSizePolicy="node_width" fontFamily="Arial Black" fontSize="12" fontStyle="plain" hasBackgroundColor="false" hasLineColor="false" height="20.921875" horizontalTextPosition="center" iconTextGap="4" modelName="internal" modelPosition="c" textColor="#000000" verticalTextPosition="bottom" visible="true" width="20.0" x="0.0" y="-0.4609375">C</y:NodeLabel>
          <y:Shape type="ellipse"/>
        </y:ShapeNode>
      </data>
    </node>
    <node id="n101">
      <data key="d4"><![CDATA[http://www.chemspider.com/Chemical-Structure.15039.html ]]></data>
      <data key="d6">
        <y:ShapeNode>
          <y:Geometry height="25.0" width="120.0" x="1710.7608571208657" y="1191.9702625070422"/>
          <y:Fill color="#FFCC99" transparent="false"/>
          <y:BorderStyle color="#000000" type="line" width="1.0"/>
          <y:NodeLabel alignment="center" autoSizePolicy="content" fontFamily="Dialog" fontSize="13" fontStyle="plain" hasBackgroundColor="false" hasLineColor="false" height="19.92626953125" horizontalTextPosition="center" iconTextGap="4" modelName="custom" textColor="#000000" verticalTextPosition="bottom" visible="true" width="107.35888671875" x="6.320556640625" y="2.536865234375">3a androstanediol<y:LabelModel>
              <y:SmartNodeLabelModel distance="4.0"/>
            </y:LabelModel>
            <y:ModelParameter>
              <y:SmartNodeLabelModelParameter labelRatioX="0.0" labelRatioY="0.0" nodeRatioX="0.0" nodeRatioY="0.0" offsetX="0.0" offsetY="0.0" upX="0.0" upY="-1.0"/>
            </y:ModelParameter>
          </y:NodeLabel>
          <y:Shape type="hexagon"/>
        </y:ShapeNode>
      </data>
    </node>
    <node id="n102">
      <data key="d4"><![CDATA[http://www.chemspider.com/Chemical-Structure.10189.html]]></data>
      <data key="d6">
        <y:ShapeNode>
          <y:Geometry height="25.0" width="120.0" x="1710.7608571208657" y="1013.896491478846"/>
          <y:Fill color="#FFCC99" transparent="false"/>
          <y:BorderStyle color="#000000" type="line" width="1.0"/>
          <y:NodeLabel alignment="center" autoSizePolicy="content" fontFamily="Arial" fontSize="13" fontStyle="plain" hasBackgroundColor="false" hasLineColor="false" height="18.5234375" horizontalTextPosition="center" iconTextGap="4" modelName="internal" modelPosition="c" textColor="#000000" verticalTextPosition="bottom" visible="true" width="30.71728515625" x="44.641357421875" y="3.23828125">DHT</y:NodeLabel>
          <y:Shape type="hexagon"/>
        </y:ShapeNode>
      </data>
    </node>
    <node id="n103">
      <data key="d4"/>
      <data key="d6">
        <y:ShapeNode>
          <y:Geometry height="10.0" width="10.0" x="827.4182827689874" y="779.7435515743721"/>
          <y:Fill color="#000000" color2="#000000" transparent="false"/>
          <y:BorderStyle color="#000000" type="line" width="1.0"/>
          <y:NodeLabel alignment="center" autoSizePolicy="content" fontFamily="Dialog" fontSize="12" fontStyle="plain" hasBackgroundColor="false" hasLineColor="false" hasText="false" height="4.0" horizontalTextPosition="center" iconTextGap="4" modelName="internal" modelPosition="c" textColor="#000000" verticalTextPosition="bottom" visible="true" width="4.0" x="3.0" y="3.0"/>
          <y:Shape type="diamond"/>
        </y:ShapeNode>
      </data>
    </node>
    <node id="n104">
      <data key="d4"/>
      <data key="d6">
        <y:ShapeNode>
          <y:Geometry height="10.0" width="10.0" x="852.4182827689874" y="790.0384263880778"/>
          <y:Fill color="#FFFFFF" transparent="false"/>
          <y:BorderStyle color="#000000" type="line" width="1.0"/>
          <y:NodeLabel alignment="center" autoSizePolicy="content" fontFamily="Dialog" fontSize="13" fontStyle="plain" hasBackgroundColor="false" hasLineColor="false" hasText="false" height="4.0" horizontalTextPosition="center" iconTextGap="4" modelName="internal" modelPosition="c" textColor="#000000" verticalTextPosition="bottom" visible="true" width="4.0" x="3.0" y="3.0"/>
          <y:Shape type="ellipse"/>
        </y:ShapeNode>
      </data>
    </node>
    <node id="n105">
      <data key="d4"/>
      <data key="d6">
        <y:ShapeNode>
          <y:Geometry height="10.0" width="10.0" x="852.4182827689874" y="810.6281760154893"/>
          <y:Fill color="#FFFFFF" transparent="false"/>
          <y:BorderStyle color="#000000" type="line" width="1.0"/>
          <y:NodeLabel alignment="center" autoSizePolicy="content" fontFamily="Dialog" fontSize="13" fontStyle="plain" hasBackgroundColor="false" hasLineColor="false" hasText="false" height="4.0" horizontalTextPosition="center" iconTextGap="4" modelName="internal" modelPosition="c" textColor="#000000" verticalTextPosition="bottom" visible="true" width="4.0" x="3.0" y="3.0"/>
          <y:Shape type="ellipse"/>
        </y:ShapeNode>
      </data>
    </node>
    <node id="n106">
      <data key="d4"/>
      <data key="d6">
        <y:ShapeNode>
          <y:Geometry height="10.0" width="10.0" x="852.4182827689874" y="769.4486767606663"/>
          <y:Fill color="#FFFFFF" transparent="false"/>
          <y:BorderStyle color="#000000" type="line" width="1.0"/>
          <y:NodeLabel alignment="center" autoSizePolicy="content" fontFamily="Dialog" fontSize="13" fontStyle="plain" hasBackgroundColor="false" hasLineColor="false" hasText="false" height="4.0" horizontalTextPosition="center" iconTextGap="4" modelName="internal" modelPosition="c" textColor="#000000" verticalTextPosition="bottom" visible="true" width="4.0" x="3.0" y="3.0"/>
          <y:Shape type="ellipse"/>
        </y:ShapeNode>
      </data>
    </node>
    <node id="n107">
      <data key="d4"/>
      <data key="d6">
        <y:ShapeNode>
          <y:Geometry height="10.0" width="10.0" x="852.4182827689874" y="749.4486767606663"/>
          <y:Fill color="#FFFFFF" transparent="false"/>
          <y:BorderStyle color="#000000" type="line" width="1.0"/>
          <y:NodeLabel alignment="center" autoSizePolicy="content" fontFamily="Dialog" fontSize="13" fontStyle="plain" hasBackgroundColor="false" hasLineColor="false" hasText="false" height="4.0" horizontalTextPosition="center" iconTextGap="4" modelName="internal" modelPosition="c" textColor="#000000" verticalTextPosition="bottom" visible="true" width="4.0" x="3.0" y="3.0"/>
          <y:Shape type="ellipse"/>
        </y:ShapeNode>
      </data>
    </node>
    <node id="n108">
      <data key="d6">
        <y:ShapeNode>
          <y:Geometry height="20.0" width="20.0" x="1843.7458733329167" y="1194.4702625070422"/>
          <y:Fill color="#FFFFFF" transparent="false"/>
          <y:BorderStyle color="#000000" type="line" width="1.0"/>
          <y:NodeLabel alignment="center" autoSizePolicy="node_width" fontFamily="Arial Black" fontSize="30" fontStyle="plain" hasBackgroundColor="false" hasLineColor="false" height="46.3046875" horizontalTextPosition="center" iconTextGap="4" modelName="internal" modelPosition="c" textColor="#000000" verticalTextPosition="bottom" visible="true" width="20.0" x="0.0" y="-13.15234375">/</y:NodeLabel>
          <y:Shape type="ellipse"/>
        </y:ShapeNode>
      </data>
    </node>
    <node id="n109">
      <data key="d4"/>
      <data key="d6">
        <y:ShapeNode>
          <y:Geometry height="10.0" width="10.0" x="1595.7608571208657" y="664.8802252704154"/>
          <y:Fill color="#FFFFFF" transparent="false"/>
          <y:BorderStyle color="#000000" type="line" width="1.0"/>
          <y:NodeLabel alignment="center" autoSizePolicy="content" fontFamily="Dialog" fontSize="13" fontStyle="plain" hasBackgroundColor="false" hasLineColor="false" hasText="false" height="4.0" horizontalTextPosition="center" iconTextGap="4" modelName="internal" modelPosition="c" textColor="#000000" verticalTextPosition="bottom" visible="true" width="4.0" x="3.0" y="3.0"/>
          <y:Shape type="ellipse"/>
        </y:ShapeNode>
      </data>
    </node>
    <node id="n110">
      <data key="d4"/>
      <data key="d6">
        <y:ShapeNode>
          <y:Geometry height="10.0" width="10.0" x="1620.7608571208657" y="664.8802252704154"/>
          <y:Fill color="#FFFFFF" transparent="false"/>
          <y:BorderStyle color="#000000" type="line" width="1.0"/>
          <y:NodeLabel alignment="center" autoSizePolicy="content" fontFamily="Dialog" fontSize="13" fontStyle="plain" hasBackgroundColor="false" hasLineColor="false" hasText="false" height="4.0" horizontalTextPosition="center" iconTextGap="4" modelName="internal" modelPosition="c" textColor="#000000" verticalTextPosition="bottom" visible="true" width="4.0" x="3.0" y="3.0"/>
          <y:Shape type="ellipse"/>
        </y:ShapeNode>
      </data>
    </node>
    <node id="n111">
      <data key="d4"/>
      <data key="d6">
        <y:ShapeNode>
          <y:Geometry height="10.0" width="10.0" x="1645.7608571208657" y="664.8802252704154"/>
          <y:Fill color="#FFFFFF" transparent="false"/>
          <y:BorderStyle color="#000000" type="line" width="1.0"/>
          <y:NodeLabel alignment="center" autoSizePolicy="content" fontFamily="Dialog" fontSize="13" fontStyle="plain" hasBackgroundColor="false" hasLineColor="false" hasText="false" height="4.0" horizontalTextPosition="center" iconTextGap="4" modelName="internal" modelPosition="c" textColor="#000000" verticalTextPosition="bottom" visible="true" width="4.0" x="3.0" y="3.0"/>
          <y:Shape type="ellipse"/>
        </y:ShapeNode>
      </data>
    </node>
    <node id="n112">
      <data key="d4"/>
      <data key="d6">
        <y:ShapeNode>
          <y:Geometry height="10.0" width="10.0" x="1670.7608571208657" y="664.8802252704154"/>
          <y:Fill color="#FFFFFF" transparent="false"/>
          <y:BorderStyle color="#000000" type="line" width="1.0"/>
          <y:NodeLabel alignment="center" autoSizePolicy="content" fontFamily="Dialog" fontSize="13" fontStyle="plain" hasBackgroundColor="false" hasLineColor="false" hasText="false" height="4.0" horizontalTextPosition="center" iconTextGap="4" modelName="internal" modelPosition="c" textColor="#000000" verticalTextPosition="bottom" visible="true" width="4.0" x="3.0" y="3.0"/>
          <y:Shape type="ellipse"/>
        </y:ShapeNode>
      </data>
    </node>
    <node id="n113">
      <data key="d4"/>
      <data key="d6">
        <y:ShapeNode>
          <y:Geometry height="10.0" width="10.0" x="827.4182827689874" y="943.2042674681989"/>
          <y:Fill color="#000000" color2="#000000" transparent="false"/>
          <y:BorderStyle color="#000000" type="line" width="1.0"/>
          <y:NodeLabel alignment="center" autoSizePolicy="content" fontFamily="Dialog" fontSize="12" fontStyle="plain" hasBackgroundColor="false" hasLineColor="false" hasText="false" height="4.0" horizontalTextPosition="center" iconTextGap="4" modelName="internal" modelPosition="c" textColor="#000000" verticalTextPosition="bottom" visible="true" width="4.0" x="3.0" y="3.0"/>
          <y:Shape type="diamond"/>
        </y:ShapeNode>
      </data>
    </node>
    <node id="n114">
      <data key="d4"/>
      <data key="d6">
        <y:ShapeNode>
          <y:Geometry height="10.0" width="10.0" x="852.4182827689874" y="953.4991422819046"/>
          <y:Fill color="#FFFFFF" transparent="false"/>
          <y:BorderStyle color="#000000" type="line" width="1.0"/>
          <y:NodeLabel alignment="center" autoSizePolicy="content" fontFamily="Dialog" fontSize="13" fontStyle="plain" hasBackgroundColor="false" hasLineColor="false" hasText="false" height="4.0" horizontalTextPosition="center" iconTextGap="4" modelName="internal" modelPosition="c" textColor="#000000" verticalTextPosition="bottom" visible="true" width="4.0" x="3.0" y="3.0"/>
          <y:Shape type="ellipse"/>
        </y:ShapeNode>
      </data>
    </node>
    <node id="n115">
      <data key="d4"/>
      <data key="d6">
        <y:ShapeNode>
          <y:Geometry height="10.0" width="10.0" x="852.4182827689874" y="974.0888919093161"/>
          <y:Fill color="#FFFFFF" transparent="false"/>
          <y:BorderStyle color="#000000" type="line" width="1.0"/>
          <y:NodeLabel alignment="center" autoSizePolicy="content" fontFamily="Dialog" fontSize="13" fontStyle="plain" hasBackgroundColor="false" hasLineColor="false" hasText="false" height="4.0" horizontalTextPosition="center" iconTextGap="4" modelName="internal" modelPosition="c" textColor="#000000" verticalTextPosition="bottom" visible="true" width="4.0" x="3.0" y="3.0"/>
          <y:Shape type="ellipse"/>
        </y:ShapeNode>
      </data>
    </node>
    <node id="n116">
      <data key="d4"/>
      <data key="d6">
        <y:ShapeNode>
          <y:Geometry height="10.0" width="10.0" x="852.4182827689874" y="932.9093926544931"/>
          <y:Fill color="#FFFFFF" transparent="false"/>
          <y:BorderStyle color="#000000" type="line" width="1.0"/>
          <y:NodeLabel alignment="center" autoSizePolicy="content" fontFamily="Dialog" fontSize="13" fontStyle="plain" hasBackgroundColor="false" hasLineColor="false" hasText="false" height="4.0" horizontalTextPosition="center" iconTextGap="4" modelName="internal" modelPosition="c" textColor="#000000" verticalTextPosition="bottom" visible="true" width="4.0" x="3.0" y="3.0"/>
          <y:Shape type="ellipse"/>
        </y:ShapeNode>
      </data>
    </node>
    <node id="n117">
      <data key="d4"/>
      <data key="d6">
        <y:ShapeNode>
          <y:Geometry height="10.0" width="10.0" x="852.4182827689874" y="912.9093926544931"/>
          <y:Fill color="#FFFFFF" transparent="false"/>
          <y:BorderStyle color="#000000" type="line" width="1.0"/>
          <y:NodeLabel alignment="center" autoSizePolicy="content" fontFamily="Dialog" fontSize="13" fontStyle="plain" hasBackgroundColor="false" hasLineColor="false" hasText="false" height="4.0" horizontalTextPosition="center" iconTextGap="4" modelName="internal" modelPosition="c" textColor="#000000" verticalTextPosition="bottom" visible="true" width="4.0" x="3.0" y="3.0"/>
          <y:Shape type="ellipse"/>
        </y:ShapeNode>
      </data>
    </node>
    <node id="n118">
      <data key="d4"/>
      <data key="d6">
        <y:ShapeNode>
          <y:Geometry height="10.0" width="10.0" x="1261.2436292353077" y="885.4093926544931"/>
          <y:Fill color="#FFFFFF" transparent="false"/>
          <y:BorderStyle color="#000000" type="line" width="1.0"/>
          <y:NodeLabel alignment="center" autoSizePolicy="content" fontFamily="Dialog" fontSize="13" fontStyle="plain" hasBackgroundColor="false" hasLineColor="false" hasText="false" height="4.0" horizontalTextPosition="center" iconTextGap="4" modelName="internal" modelPosition="c" textColor="#000000" verticalTextPosition="bottom" visible="true" width="4.0" x="3.0" y="3.0"/>
          <y:Shape type="ellipse"/>
        </y:ShapeNode>
      </data>
    </node>
    <node id="n119">
      <data key="d4"/>
      <data key="d6">
        <y:ShapeNode>
          <y:Geometry height="10.0" width="10.0" x="974.4081106876456" y="696.9486767606663"/>
          <y:Fill color="#000000" color2="#000000" transparent="false"/>
          <y:BorderStyle color="#000000" type="line" width="1.0"/>
          <y:NodeLabel alignment="center" autoSizePolicy="content" fontFamily="Dialog" fontSize="12" fontStyle="plain" hasBackgroundColor="false" hasLineColor="false" hasText="false" height="4.0" horizontalTextPosition="center" iconTextGap="4" modelName="internal" modelPosition="c" textColor="#000000" verticalTextPosition="bottom" visible="true" width="4.0" x="3.0" y="3.0"/>
          <y:Shape type="diamond"/>
        </y:ShapeNode>
      </data>
    </node>
    <edge id="e0" source="n1" target="n2">
      <data key="d10">
        <y:PolyLineEdge>
          <y:Path sx="0.0" sy="0.0" tx="0.0" ty="0.0"/>
          <y:LineStyle color="#000000" type="line" width="1.0"/>
          <y:Arrows source="none" target="standard"/>
          <y:BendStyle smoothed="false"/>
        </y:PolyLineEdge>
      </data>
    </edge>
    <edge id="e1" source="n2" target="n0">
      <data key="d10">
        <y:PolyLineEdge>
          <y:Path sx="0.0" sy="0.0" tx="0.0" ty="0.0"/>
          <y:LineStyle color="#000000" type="line" width="1.0"/>
          <y:Arrows source="none" target="standard"/>
          <y:BendStyle smoothed="false"/>
        </y:PolyLineEdge>
      </data>
    </edge>
    <edge id="e2" source="n3" target="n1">
      <data key="d10">
        <y:PolyLineEdge>
          <y:Path sx="0.0" sy="0.0" tx="0.0" ty="0.0"/>
          <y:LineStyle color="#000000" type="line" width="1.0"/>
          <y:Arrows source="none" target="standard"/>
          <y:EdgeLabel alignment="center" configuration="AutoFlippingLabel" distance="2.0" fontFamily="Dialog" fontSize="12" fontStyle="plain" hasBackgroundColor="false" hasLineColor="false" hasText="false" height="4.0" horizontalTextPosition="center" iconTextGap="4" modelName="custom" preferredPlacement="anywhere" ratio="0.5" textColor="#000000" verticalTextPosition="bottom" visible="true" width="4.0" x="-31.99999115679384" y="7.470224531094118">
            <y:LabelModel>
              <y:SmartEdgeLabelModel autoRotationEnabled="false" defaultAngle="0.0" defaultDistance="10.0"/>
            </y:LabelModel>
            <y:ModelParameter>
              <y:SmartEdgeLabelModelParameter angle="0.0" distance="30.0" distanceToCenter="true" position="right" ratio="0.5" segment="0"/>
            </y:ModelParameter>
            <y:PreferredPlacementDescriptor angle="0.0" angleOffsetOnRightSide="0" angleReference="absolute" angleRotationOnRightSide="co" distance="-1.0" frozen="true" placement="anywhere" side="anywhere" sideReference="relative_to_edge_flow"/>
          </y:EdgeLabel>
          <y:BendStyle smoothed="false"/>
        </y:PolyLineEdge>
      </data>
    </edge>
    <edge id="e3" source="n4" target="n2">
      <data key="d10">
        <y:PolyLineEdge>
          <y:Path sx="0.0" sy="0.0" tx="0.0" ty="0.0"/>
          <y:LineStyle color="#CC99FF" type="line" width="1.0"/>
          <y:Arrows source="none" target="transparent_circle"/>
          <y:BendStyle smoothed="false"/>
        </y:PolyLineEdge>
      </data>
    </edge>
    <edge id="e4" source="n5" target="n4">
      <data key="d10">
        <y:PolyLineEdge>
          <y:Path sx="0.0" sy="0.0" tx="0.0" ty="0.0"/>
          <y:LineStyle color="#000000" type="line" width="1.0"/>
          <y:Arrows source="none" target="standard"/>
          <y:EdgeLabel alignment="center" configuration="AutoFlippingLabel" distance="2.0" fontFamily="Dialog" fontSize="12" fontStyle="plain" hasBackgroundColor="false" hasLineColor="false" hasText="false" height="4.0" horizontalTextPosition="center" iconTextGap="4" modelName="custom" preferredPlacement="anywhere" ratio="0.5" textColor="#000000" verticalTextPosition="bottom" visible="true" width="4.0" x="13.000008843206615" y="28.00002629051255">
            <y:LabelModel>
              <y:SmartEdgeLabelModel autoRotationEnabled="false" defaultAngle="0.0" defaultDistance="10.0"/>
            </y:LabelModel>
            <y:ModelParameter>
              <y:SmartEdgeLabelModelParameter angle="0.0" distance="30.0" distanceToCenter="true" position="right" ratio="0.5" segment="0"/>
            </y:ModelParameter>
            <y:PreferredPlacementDescriptor angle="0.0" angleOffsetOnRightSide="0" angleReference="absolute" angleRotationOnRightSide="co" distance="-1.0" frozen="true" placement="anywhere" side="anywhere" sideReference="relative_to_edge_flow"/>
          </y:EdgeLabel>
          <y:BendStyle smoothed="false"/>
        </y:PolyLineEdge>
      </data>
    </edge>
    <edge id="e5" source="n7" target="n6">
      <data key="d10">
        <y:PolyLineEdge>
          <y:Path sx="0.0" sy="0.0" tx="0.0" ty="0.0"/>
          <y:LineStyle color="#000000" type="line" width="1.0"/>
          <y:Arrows source="none" target="standard"/>
          <y:EdgeLabel alignment="center" configuration="AutoFlippingLabel" distance="2.0" fontFamily="Dialog" fontSize="12" fontStyle="plain" hasBackgroundColor="false" hasLineColor="false" hasText="false" height="4.0" horizontalTextPosition="center" iconTextGap="4" modelName="custom" preferredPlacement="anywhere" ratio="0.5" textColor="#000000" verticalTextPosition="bottom" visible="true" width="4.0" x="13.000008843206615" y="28.000016808792566">
            <y:LabelModel>
              <y:SmartEdgeLabelModel autoRotationEnabled="false" defaultAngle="0.0" defaultDistance="10.0"/>
            </y:LabelModel>
            <y:ModelParameter>
              <y:SmartEdgeLabelModelParameter angle="0.0" distance="30.0" distanceToCenter="true" position="right" ratio="0.5" segment="0"/>
            </y:ModelParameter>
            <y:PreferredPlacementDescriptor angle="0.0" angleOffsetOnRightSide="0" angleReference="absolute" angleRotationOnRightSide="co" distance="-1.0" frozen="true" placement="anywhere" side="anywhere" sideReference="relative_to_edge_flow"/>
          </y:EdgeLabel>
          <y:BendStyle smoothed="false"/>
        </y:PolyLineEdge>
      </data>
    </edge>
    <edge id="e6" source="n13" target="n12">
      <data key="d10">
        <y:PolyLineEdge>
          <y:Path sx="0.0" sy="0.0" tx="0.0" ty="0.0"/>
          <y:LineStyle color="#000000" type="line" width="1.0"/>
          <y:Arrows source="none" target="standard"/>
          <y:EdgeLabel alignment="center" configuration="AutoFlippingLabel" distance="2.0" fontFamily="Dialog" fontSize="12" fontStyle="plain" hasBackgroundColor="false" hasLineColor="false" hasText="false" height="4.0" horizontalTextPosition="center" iconTextGap="4" modelName="custom" preferredPlacement="anywhere" ratio="0.5" textColor="#000000" verticalTextPosition="bottom" visible="true" width="4.0" x="13.00000884320707" y="27.9999828002301">
            <y:LabelModel>
              <y:SmartEdgeLabelModel autoRotationEnabled="false" defaultAngle="0.0" defaultDistance="10.0"/>
            </y:LabelModel>
            <y:ModelParameter>
              <y:SmartEdgeLabelModelParameter angle="0.0" distance="30.0" distanceToCenter="true" position="right" ratio="0.5" segment="0"/>
            </y:ModelParameter>
            <y:PreferredPlacementDescriptor angle="0.0" angleOffsetOnRightSide="0" angleReference="absolute" angleRotationOnRightSide="co" distance="-1.0" frozen="true" placement="anywhere" side="anywhere" sideReference="relative_to_edge_flow"/>
          </y:EdgeLabel>
          <y:BendStyle smoothed="false"/>
        </y:PolyLineEdge>
      </data>
    </edge>
    <edge id="e7" source="n15" target="n8">
      <data key="d10">
        <y:PolyLineEdge>
          <y:Path sx="0.0" sy="0.0" tx="0.0" ty="0.0"/>
          <y:LineStyle color="#000000" type="line" width="1.0"/>
          <y:Arrows source="none" target="standard"/>
          <y:EdgeLabel alignment="center" configuration="AutoFlippingLabel" distance="2.0" fontFamily="Dialog" fontSize="12" fontStyle="plain" hasBackgroundColor="false" hasLineColor="false" hasText="false" height="4.0" horizontalTextPosition="center" iconTextGap="4" modelName="custom" preferredPlacement="anywhere" ratio="0.5" textColor="#000000" verticalTextPosition="bottom" visible="true" width="4.0" x="13.00000884320707" y="28.000021300934577">
            <y:LabelModel>
              <y:SmartEdgeLabelModel autoRotationEnabled="false" defaultAngle="0.0" defaultDistance="10.0"/>
            </y:LabelModel>
            <y:ModelParameter>
              <y:SmartEdgeLabelModelParameter angle="0.0" distance="30.0" distanceToCenter="true" position="right" ratio="0.5" segment="0"/>
            </y:ModelParameter>
            <y:PreferredPlacementDescriptor angle="0.0" angleOffsetOnRightSide="0" angleReference="absolute" angleRotationOnRightSide="co" distance="-1.0" frozen="true" placement="anywhere" side="anywhere" sideReference="relative_to_edge_flow"/>
          </y:EdgeLabel>
          <y:BendStyle smoothed="false"/>
        </y:PolyLineEdge>
      </data>
    </edge>
    <edge id="e8" source="n17" target="n11">
      <data key="d10">
        <y:PolyLineEdge>
          <y:Path sx="0.0" sy="0.0" tx="0.0" ty="0.0"/>
          <y:LineStyle color="#000000" type="line" width="1.0"/>
          <y:Arrows source="none" target="standard"/>
          <y:EdgeLabel alignment="center" configuration="AutoFlippingLabel" distance="2.0" fontFamily="Dialog" fontSize="12" fontStyle="plain" hasBackgroundColor="false" hasLineColor="false" hasText="false" height="4.0" horizontalTextPosition="center" iconTextGap="4" modelName="custom" preferredPlacement="anywhere" ratio="0.5" textColor="#000000" verticalTextPosition="bottom" visible="true" width="4.0" x="5.237988169938035" y="-22.495590992880807">
            <y:LabelModel>
              <y:SmartEdgeLabelModel autoRotationEnabled="false" defaultAngle="0.0" defaultDistance="10.0"/>
            </y:LabelModel>
            <y:ModelParameter>
              <y:SmartEdgeLabelModelParameter angle="6.283185307179586" distance="7.237986799939789" distanceToCenter="true" position="left" ratio="-27.495575960710312" segment="-1"/>
            </y:ModelParameter>
            <y:PreferredPlacementDescriptor angle="0.0" angleOffsetOnRightSide="0" angleReference="absolute" angleRotationOnRightSide="co" distance="-1.0" frozen="true" placement="anywhere" side="anywhere" sideReference="relative_to_edge_flow"/>
          </y:EdgeLabel>
          <y:BendStyle smoothed="false"/>
        </y:PolyLineEdge>
      </data>
    </edge>
    <edge id="e9" source="n18" target="n10">
      <data key="d10">
        <y:PolyLineEdge>
          <y:Path sx="0.0" sy="0.0" tx="0.0" ty="0.0"/>
          <y:LineStyle color="#000000" type="line" width="1.0"/>
          <y:Arrows source="none" target="standard"/>
          <y:EdgeLabel alignment="center" configuration="AutoFlippingLabel" distance="2.0" fontFamily="Dialog" fontSize="12" fontStyle="plain" hasBackgroundColor="false" hasLineColor="false" hasText="false" height="4.0" horizontalTextPosition="center" iconTextGap="4" modelName="custom" preferredPlacement="anywhere" ratio="0.5" textColor="#000000" verticalTextPosition="bottom" visible="true" width="4.0" x="-8.185042217871342" y="-23.794590532413622">
            <y:LabelModel>
              <y:SmartEdgeLabelModel autoRotationEnabled="false" defaultAngle="0.0" defaultDistance="10.0"/>
            </y:LabelModel>
            <y:ModelParameter>
              <y:SmartEdgeLabelModelParameter angle="6.283185307179586" distance="6.185008441899298" distanceToCenter="true" position="right" ratio="-28.79457550024307" segment="-1"/>
            </y:ModelParameter>
            <y:PreferredPlacementDescriptor angle="0.0" angleOffsetOnRightSide="0" angleReference="absolute" angleRotationOnRightSide="co" distance="-1.0" frozen="true" placement="anywhere" side="anywhere" sideReference="relative_to_edge_flow"/>
          </y:EdgeLabel>
          <y:BendStyle smoothed="false"/>
        </y:PolyLineEdge>
      </data>
    </edge>
    <edge id="e10" source="n16" target="n14">
      <data key="d10">
        <y:PolyLineEdge>
          <y:Path sx="0.0" sy="0.0" tx="0.0" ty="0.0"/>
          <y:LineStyle color="#000000" type="line" width="1.0"/>
          <y:Arrows source="none" target="standard"/>
          <y:EdgeLabel alignment="center" configuration="AutoFlippingLabel" distance="2.0" fontFamily="Dialog" fontSize="12" fontStyle="plain" hasBackgroundColor="false" hasLineColor="false" hasText="false" height="4.0" horizontalTextPosition="center" iconTextGap="4" modelName="custom" preferredPlacement="anywhere" ratio="0.5" textColor="#000000" verticalTextPosition="bottom" visible="true" width="4.0" x="10.506284966634666" y="27.99995721031064">
            <y:LabelModel>
              <y:SmartEdgeLabelModel autoRotationEnabled="false" defaultAngle="0.0" defaultDistance="10.0"/>
            </y:LabelModel>
            <y:ModelParameter>
              <y:SmartEdgeLabelModelParameter angle="0.0" distance="30.0" distanceToCenter="true" position="right" ratio="0.5" segment="0"/>
            </y:ModelParameter>
            <y:PreferredPlacementDescriptor angle="0.0" angleOffsetOnRightSide="0" angleReference="absolute" angleRotationOnRightSide="co" distance="-1.0" frozen="true" placement="anywhere" side="anywhere" sideReference="relative_to_edge_flow"/>
          </y:EdgeLabel>
          <y:BendStyle smoothed="false"/>
        </y:PolyLineEdge>
      </data>
    </edge>
    <edge id="e11" source="n22" target="n21">
      <data key="d10">
        <y:PolyLineEdge>
          <y:Path sx="0.0" sy="0.0" tx="0.0" ty="0.0"/>
          <y:LineStyle color="#000000" type="line" width="1.0"/>
          <y:Arrows source="none" target="standard"/>
          <y:BendStyle smoothed="false"/>
        </y:PolyLineEdge>
      </data>
    </edge>
    <edge id="e12" source="n36" target="n23">
      <data key="d10">
        <y:PolyLineEdge>
          <y:Path sx="0.0" sy="0.0" tx="0.0" ty="0.0"/>
          <y:LineStyle color="#000000" type="line" width="1.0"/>
          <y:Arrows source="none" target="standard"/>
          <y:BendStyle smoothed="false"/>
        </y:PolyLineEdge>
      </data>
    </edge>
    <edge id="e13" source="n82" target="n37">
      <data key="d10">
        <y:PolyLineEdge>
          <y:Path sx="0.0" sy="0.0" tx="0.0" ty="0.0">
            <y:Point x="901.4700090493234" y="890.4093926544931"/>
          </y:Path>
          <y:LineStyle color="#000000" type="line" width="1.0"/>
          <y:Arrows source="none" target="standard"/>
          <y:BendStyle smoothed="false"/>
        </y:PolyLineEdge>
      </data>
    </edge>
    <edge id="e14" source="n37" target="n32">
      <data key="d10">
        <y:PolyLineEdge>
          <y:Path sx="0.0" sy="0.0" tx="0.0" ty="0.0"/>
          <y:LineStyle color="#000000" type="line" width="1.0"/>
          <y:Arrows source="none" target="standard"/>
          <y:BendStyle smoothed="false"/>
        </y:PolyLineEdge>
      </data>
    </edge>
    <edge id="e15" source="n90" target="n38">
      <data key="d10">
        <y:PolyLineEdge>
          <y:Path sx="0.0" sy="0.0" tx="0.0" ty="0.0">
            <y:Point x="901.4700090493234" y="1051.396491478846"/>
          </y:Path>
          <y:LineStyle color="#000000" type="line" width="1.0"/>
          <y:Arrows source="none" target="standard"/>
          <y:BendStyle smoothed="false"/>
        </y:PolyLineEdge>
      </data>
    </edge>
    <edge id="e16" source="n38" target="n33">
      <data key="d10">
        <y:PolyLineEdge>
          <y:Path sx="0.0" sy="0.0" tx="0.0" ty="0.0"/>
          <y:LineStyle color="#000000" type="line" width="1.0"/>
          <y:Arrows source="none" target="standard"/>
          <y:BendStyle smoothed="false"/>
        </y:PolyLineEdge>
      </data>
    </edge>
    <edge id="e17" source="n39" target="n31">
      <data key="d10">
        <y:PolyLineEdge>
          <y:Path sx="0.0" sy="0.0" tx="0.0" ty="0.0"/>
          <y:LineStyle color="#000000" type="line" width="1.0"/>
          <y:Arrows source="none" target="standard"/>
          <y:BendStyle smoothed="false"/>
        </y:PolyLineEdge>
      </data>
    </edge>
    <edge id="e18" source="n46" target="n30">
      <data key="d10">
        <y:PolyLineEdge>
          <y:Path sx="0.0" sy="0.0" tx="0.0" ty="0.0"/>
          <y:LineStyle color="#000000" type="line" width="1.0"/>
          <y:Arrows source="none" target="standard"/>
          <y:BendStyle smoothed="false"/>
        </y:PolyLineEdge>
      </data>
    </edge>
    <edge id="e19" source="n48" target="n101">
      <data key="d10">
        <y:PolyLineEdge>
          <y:Path sx="0.0" sy="0.0" tx="0.0" ty="0.0"/>
          <y:LineStyle color="#000000" type="line" width="1.0"/>
          <y:Arrows source="none" target="standard"/>
          <y:BendStyle smoothed="false"/>
        </y:PolyLineEdge>
      </data>
    </edge>
    <edge id="e20" source="n42" target="n25">
      <data key="d10">
        <y:PolyLineEdge>
          <y:Path sx="0.0" sy="0.0" tx="0.0" ty="0.0"/>
          <y:LineStyle color="#000000" type="line" width="1.0"/>
          <y:Arrows source="none" target="standard"/>
          <y:BendStyle smoothed="false"/>
        </y:PolyLineEdge>
      </data>
    </edge>
    <edge id="e21" source="n77" target="n43">
      <data key="d10">
        <y:PolyLineEdge>
          <y:Path sx="0.0" sy="0.0" tx="0.0" ty="0.0"/>
          <y:LineStyle color="#000000" type="line" width="1.0"/>
          <y:Arrows source="none" target="standard"/>
          <y:BendStyle smoothed="false"/>
        </y:PolyLineEdge>
      </data>
    </edge>
    <edge id="e22" source="n43" target="n26">
      <data key="d10">
        <y:PolyLineEdge>
          <y:Path sx="0.0" sy="0.0" tx="0.0" ty="0.0"/>
          <y:LineStyle color="#000000" type="line" width="1.0"/>
          <y:Arrows source="none" target="standard"/>
          <y:BendStyle smoothed="false"/>
        </y:PolyLineEdge>
      </data>
    </edge>
    <edge id="e23" source="n80" target="n50">
      <data key="d10">
        <y:PolyLineEdge>
          <y:Path sx="0.0" sy="0.0" tx="0.0" ty="0.0"/>
          <y:LineStyle color="#000000" type="line" width="1.0"/>
          <y:Arrows source="none" target="standard"/>
          <y:BendStyle smoothed="false"/>
        </y:PolyLineEdge>
      </data>
    </edge>
    <edge id="e24" source="n50" target="n29">
      <data key="d10">
        <y:PolyLineEdge>
          <y:Path sx="0.0" sy="0.0" tx="0.0" ty="0.0"/>
          <y:LineStyle color="#000000" type="line" width="1.0"/>
          <y:Arrows source="none" target="standard"/>
          <y:BendStyle smoothed="false"/>
        </y:PolyLineEdge>
      </data>
    </edge>
    <edge id="e25" source="n83" target="n41">
      <data key="d10">
        <y:PolyLineEdge>
          <y:Path sx="0.0" sy="0.0" tx="0.0" ty="0.0"/>
          <y:LineStyle color="#000000" type="line" width="1.0"/>
          <y:Arrows source="none" target="standard"/>
          <y:BendStyle smoothed="false"/>
        </y:PolyLineEdge>
      </data>
    </edge>
    <edge id="e26" source="n41" target="n24">
      <data key="d10">
        <y:PolyLineEdge>
          <y:Path sx="0.0" sy="0.0" tx="0.0" ty="0.0"/>
          <y:LineStyle color="#000000" type="line" width="1.0"/>
          <y:Arrows source="none" target="standard"/>
          <y:BendStyle smoothed="false"/>
        </y:PolyLineEdge>
      </data>
    </edge>
    <edge id="e27" source="n85" target="n44">
      <data key="d10">
        <y:PolyLineEdge>
          <y:Path sx="0.0" sy="0.0" tx="0.0" ty="0.0"/>
          <y:LineStyle color="#000000" type="line" width="1.0"/>
          <y:Arrows source="none" target="standard"/>
          <y:BendStyle smoothed="false"/>
        </y:PolyLineEdge>
      </data>
    </edge>
    <edge id="e28" source="n44" target="n27">
      <data key="d10">
        <y:PolyLineEdge>
          <y:Path sx="0.0" sy="0.0" tx="0.0" ty="0.0"/>
          <y:LineStyle color="#000000" type="line" width="1.0"/>
          <y:Arrows source="none" target="standard"/>
          <y:BendStyle smoothed="false"/>
        </y:PolyLineEdge>
      </data>
    </edge>
    <edge id="e29" source="n87" target="n51">
      <data key="d10">
        <y:PolyLineEdge>
          <y:Path sx="0.0" sy="0.0" tx="0.0" ty="0.0"/>
          <y:LineStyle color="#000000" type="line" width="1.0"/>
          <y:Arrows source="none" target="standard"/>
          <y:BendStyle smoothed="false"/>
        </y:PolyLineEdge>
      </data>
    </edge>
    <edge id="e30" source="n51" target="n28">
      <data key="d10">
        <y:PolyLineEdge>
          <y:Path sx="0.0" sy="0.0" tx="0.0" ty="0.0"/>
          <y:LineStyle color="#000000" type="line" width="1.0"/>
          <y:Arrows source="none" target="standard"/>
          <y:BendStyle smoothed="false"/>
        </y:PolyLineEdge>
      </data>
    </edge>
    <edge id="e31" source="n91" target="n40">
      <data key="d10">
        <y:PolyLineEdge>
          <y:Path sx="0.0" sy="0.0" tx="0.0" ty="0.0"/>
          <y:LineStyle color="#000000" type="line" width="1.0"/>
          <y:Arrows source="none" target="standard"/>
          <y:BendStyle smoothed="false"/>
        </y:PolyLineEdge>
      </data>
    </edge>
    <edge id="e32" source="n40" target="n34">
      <data key="d10">
        <y:PolyLineEdge>
          <y:Path sx="0.0" sy="0.0" tx="0.0" ty="0.0"/>
          <y:LineStyle color="#000000" type="line" width="1.0"/>
          <y:Arrows source="none" target="standard"/>
          <y:BendStyle smoothed="false"/>
        </y:PolyLineEdge>
      </data>
    </edge>
    <edge id="e33" source="n94" target="n45">
      <data key="d10">
        <y:PolyLineEdge>
          <y:Path sx="0.0" sy="0.0" tx="0.0" ty="0.0"/>
          <y:LineStyle color="#000000" type="line" width="1.0"/>
          <y:Arrows source="none" target="standard"/>
          <y:BendStyle smoothed="false"/>
        </y:PolyLineEdge>
      </data>
    </edge>
    <edge id="e34" source="n45" target="n35">
      <data key="d10">
        <y:PolyLineEdge>
          <y:Path sx="0.0" sy="0.0" tx="0.0" ty="0.0"/>
          <y:LineStyle color="#000000" type="line" width="1.0"/>
          <y:Arrows source="none" target="standard"/>
          <y:BendStyle smoothed="false"/>
        </y:PolyLineEdge>
      </data>
    </edge>
    <edge id="e35" source="n97" target="n52">
      <data key="d10">
        <y:PolyLineEdge>
          <y:Path sx="0.0" sy="0.0" tx="0.0" ty="0.0"/>
          <y:LineStyle color="#000000" type="line" width="1.0"/>
          <y:Arrows source="none" target="standard"/>
          <y:BendStyle smoothed="false"/>
        </y:PolyLineEdge>
      </data>
    </edge>
    <edge id="e36" source="n52" target="n102">
      <data key="d10">
        <y:PolyLineEdge>
          <y:Path sx="0.0" sy="0.0" tx="0.0" ty="0.0"/>
          <y:LineStyle color="#000000" type="line" width="1.0"/>
          <y:Arrows source="none" target="standard"/>
          <y:BendStyle smoothed="false"/>
        </y:PolyLineEdge>
      </data>
    </edge>
    <edge id="e37" source="n79" target="n56">
      <data key="d10">
        <y:PolyLineEdge>
          <y:Path sx="0.0" sy="0.0" tx="0.0" ty="0.0">
            <y:Point x="1471.9184646111325" y="723.1716126873941"/>
          </y:Path>
          <y:LineStyle color="#000000" type="line" width="1.0"/>
          <y:Arrows source="none" target="standard"/>
          <y:BendStyle smoothed="false"/>
        </y:PolyLineEdge>
      </data>
    </edge>
    <edge id="e38" source="n56" target="n27">
      <data key="d10">
        <y:PolyLineEdge>
          <y:Path sx="0.0" sy="0.0" tx="0.0" ty="0.0"/>
          <y:LineStyle color="#000000" type="line" width="1.0"/>
          <y:Arrows source="none" target="standard"/>
          <y:BendStyle smoothed="false"/>
        </y:PolyLineEdge>
      </data>
    </edge>
    <edge id="e39" source="n88" target="n47">
      <data key="d10">
        <y:PolyLineEdge>
          <y:Path sx="0.0" sy="0.0" tx="0.0" ty="0.0">
            <y:Point x="1471.9184646111316" y="890.4093926544931"/>
          </y:Path>
          <y:LineStyle color="#000000" type="line" width="1.0"/>
          <y:Arrows source="none" target="standard"/>
          <y:BendStyle smoothed="false"/>
        </y:PolyLineEdge>
      </data>
    </edge>
    <edge id="e40" source="n47" target="n35">
      <data key="d10">
        <y:PolyLineEdge>
          <y:Path sx="0.0" sy="0.0" tx="0.0" ty="0.0"/>
          <y:LineStyle color="#000000" type="line" width="1.0"/>
          <y:Arrows source="none" target="standard"/>
          <y:BendStyle smoothed="false"/>
        </y:PolyLineEdge>
      </data>
    </edge>
    <edge id="e41" source="n96" target="n57">
      <data key="d10">
        <y:PolyLineEdge>
          <y:Path sx="0.0" sy="0.0" tx="0.0" ty="0.0">
            <y:Point x="1471.9184646111316" y="1048.0046646002086"/>
          </y:Path>
          <y:LineStyle color="#000000" type="line" width="1.0"/>
          <y:Arrows source="none" target="standard"/>
          <y:BendStyle smoothed="false"/>
        </y:PolyLineEdge>
      </data>
    </edge>
    <edge id="e42" source="n57" target="n30">
      <data key="d10">
        <y:PolyLineEdge>
          <y:Path sx="0.0" sy="0.0" tx="0.0" ty="0.0"/>
          <y:LineStyle color="#000000" type="line" width="1.0"/>
          <y:Arrows source="none" target="standard"/>
          <y:BendStyle smoothed="false"/>
        </y:PolyLineEdge>
      </data>
    </edge>
    <edge id="e43" source="n25" target="n75">
      <data key="d10">
        <y:PolyLineEdge>
          <y:Path sx="0.0" sy="0.0" tx="0.0" ty="0.0"/>
          <y:LineStyle color="#000000" type="line" width="1.0"/>
          <y:Arrows source="none" target="standard"/>
          <y:BendStyle smoothed="false"/>
        </y:PolyLineEdge>
      </data>
    </edge>
    <edge id="e44" source="n53" target="n24">
      <data key="d10">
        <y:PolyLineEdge>
          <y:Path sx="0.0" sy="0.0" tx="0.0" ty="0.0"/>
          <y:LineStyle color="#000000" type="line" width="1.0"/>
          <y:Arrows source="none" target="standard"/>
          <y:BendStyle smoothed="false"/>
        </y:PolyLineEdge>
      </data>
    </edge>
    <edge id="e45" source="n118" target="n54">
      <data key="d10">
        <y:PolyLineEdge>
          <y:Path sx="0.0" sy="0.0" tx="0.0" ty="0.0">
            <y:Point x="1187.5182836980975" y="890.4093926544931"/>
          </y:Path>
          <y:LineStyle color="#000000" type="line" width="1.0"/>
          <y:Arrows source="none" target="standard"/>
          <y:BendStyle smoothed="false"/>
        </y:PolyLineEdge>
      </data>
    </edge>
    <edge id="e46" source="n54" target="n34">
      <data key="d10">
        <y:PolyLineEdge>
          <y:Path sx="0.0" sy="0.0" tx="0.0" ty="0.0"/>
          <y:LineStyle color="#000000" type="line" width="1.0"/>
          <y:Arrows source="none" target="standard"/>
          <y:BendStyle smoothed="false"/>
        </y:PolyLineEdge>
      </data>
    </edge>
    <edge id="e47" source="n93" target="n55">
      <data key="d10">
        <y:PolyLineEdge>
          <y:Path sx="0.0" sy="0.0" tx="0.0" ty="0.0">
            <y:Point x="1187.5182836980975" y="1051.396491478846"/>
          </y:Path>
          <y:LineStyle color="#000000" type="line" width="1.0"/>
          <y:Arrows source="none" target="standard"/>
          <y:BendStyle smoothed="false"/>
        </y:PolyLineEdge>
      </data>
    </edge>
    <edge id="e48" source="n55" target="n31">
      <data key="d10">
        <y:PolyLineEdge>
          <y:Path sx="0.0" sy="0.0" tx="0.0" ty="0.0"/>
          <y:LineStyle color="#000000" type="line" width="1.0"/>
          <y:Arrows source="none" target="standard"/>
          <y:BendStyle smoothed="false"/>
        </y:PolyLineEdge>
      </data>
    </edge>
    <edge id="e49" source="n49" target="n28">
      <data key="d10">
        <y:PolyLineEdge>
          <y:Path sx="0.0" sy="0.0" tx="0.0" ty="0.0"/>
          <y:LineStyle color="#000000" type="line" width="1.0"/>
          <y:Arrows source="none" target="standard"/>
          <y:BendStyle smoothed="false"/>
        </y:PolyLineEdge>
      </data>
    </edge>
    <edge id="e50" source="n107" target="n36">
      <data key="d10">
        <y:PolyLineEdge>
          <y:Path sx="0.0" sy="0.0" tx="0.0" ty="0.0"/>
          <y:LineStyle color="#CC99FF" type="line" width="1.0"/>
          <y:Arrows source="none" target="transparent_circle"/>
          <y:BendStyle smoothed="false"/>
        </y:PolyLineEdge>
      </data>
    </edge>
    <edge id="e51" source="n106" target="n53">
      <data key="d10">
        <y:PolyLineEdge>
          <y:Path sx="0.0" sy="0.0" tx="0.0" ty="0.0"/>
          <y:LineStyle color="#CC99FF" type="line" width="1.0"/>
          <y:Arrows source="none" target="transparent_circle"/>
          <y:BendStyle smoothed="false"/>
        </y:PolyLineEdge>
      </data>
    </edge>
    <edge id="e52" source="n104" target="n56">
      <data key="d10">
        <y:PolyLineEdge>
          <y:Path sx="0.0" sy="0.0" tx="0.0" ty="0.0"/>
          <y:LineStyle color="#CC99FF" type="line" width="1.0"/>
          <y:Arrows source="none" target="transparent_circle"/>
          <y:BendStyle smoothed="false"/>
        </y:PolyLineEdge>
      </data>
    </edge>
    <edge id="e53" source="n105" target="n49">
      <data key="d10">
        <y:PolyLineEdge>
          <y:Path sx="0.0" sy="0.0" tx="0.0" ty="0.0"/>
          <y:LineStyle color="#CC99FF" type="line" width="1.0"/>
          <y:Arrows source="none" target="transparent_circle"/>
          <y:BendStyle smoothed="false"/>
        </y:PolyLineEdge>
      </data>
    </edge>
    <edge id="e54" source="n58" target="n61">
      <data key="d10">
        <y:PolyLineEdge>
          <y:Path sx="0.0" sy="0.0" tx="0.0" ty="0.0">
            <y:Point x="1313.789511334512" y="638.1834039226766"/>
          </y:Path>
          <y:LineStyle color="#000000" type="line" width="1.0"/>
          <y:Arrows source="none" target="standard"/>
          <y:EdgeLabel alignment="center" configuration="AutoFlippingLabel" distance="2.0" fontFamily="Dialog" fontSize="12" fontStyle="plain" hasBackgroundColor="false" hasLineColor="false" hasText="false" height="4.0" horizontalTextPosition="center" iconTextGap="4" modelName="custom" preferredPlacement="anywhere" ratio="0.5" textColor="#000000" verticalTextPosition="bottom" visible="true" width="4.0" x="-15.349279775417472" y="-32.000006721854675">
            <y:LabelModel>
              <y:SmartEdgeLabelModel autoRotationEnabled="false" defaultAngle="0.0" defaultDistance="10.0"/>
            </y:LabelModel>
            <y:ModelParameter>
              <y:SmartEdgeLabelModelParameter angle="0.0" distance="30.0" distanceToCenter="true" position="right" ratio="0.5" segment="0"/>
            </y:ModelParameter>
            <y:PreferredPlacementDescriptor angle="0.0" angleOffsetOnRightSide="0" angleReference="absolute" angleRotationOnRightSide="co" distance="-1.0" frozen="true" placement="anywhere" side="anywhere" sideReference="relative_to_edge_flow"/>
          </y:EdgeLabel>
          <y:BendStyle smoothed="false"/>
        </y:PolyLineEdge>
      </data>
    </edge>
    <edge id="e55" source="n59" target="n64">
      <data key="d10">
        <y:PolyLineEdge>
          <y:Path sx="0.0" sy="0.0" tx="0.0" ty="0.0"/>
          <y:LineStyle color="#000000" type="line" width="1.0"/>
          <y:Arrows source="none" target="standard"/>
          <y:BendStyle smoothed="false"/>
        </y:PolyLineEdge>
      </data>
    </edge>
    <edge id="e56" source="n59" target="n62">
      <data key="d10">
        <y:PolyLineEdge>
          <y:Path sx="0.0" sy="0.0" tx="0.0" ty="0.0">
            <y:Point x="1099.5669107122776" y="638.1834039226766"/>
          </y:Path>
          <y:LineStyle color="#000000" type="line" width="1.0"/>
          <y:Arrows source="none" target="standard"/>
          <y:BendStyle smoothed="false"/>
        </y:PolyLineEdge>
      </data>
    </edge>
    <edge id="e57" source="n59" target="n63">
      <data key="d10">
        <y:PolyLineEdge>
          <y:Path sx="0.0" sy="0.0" tx="0.0" ty="0.0">
            <y:Point x="1039.4081106876456" y="638.1834039226766"/>
          </y:Path>
          <y:LineStyle color="#000000" type="line" width="1.0"/>
          <y:Arrows source="none" target="standard"/>
          <y:BendStyle smoothed="false"/>
        </y:PolyLineEdge>
      </data>
    </edge>
    <edge id="e58" source="n59" target="n66">
      <data key="d10">
        <y:PolyLineEdge>
          <y:Path sx="0.0" sy="0.0" tx="0.0" ty="0.0"/>
          <y:LineStyle color="#000000" type="line" width="1.0"/>
          <y:Arrows source="none" target="standard"/>
          <y:BendStyle smoothed="false"/>
        </y:PolyLineEdge>
      </data>
    </edge>
    <edge id="e59" source="n63" target="n42">
      <data key="d10">
        <y:PolyLineEdge>
          <y:Path sx="0.0" sy="0.0" tx="0.0" ty="0.0"/>
          <y:LineStyle color="#CC99FF" type="line" width="1.0"/>
          <y:Arrows source="none" target="transparent_circle"/>
          <y:BendStyle smoothed="false"/>
        </y:PolyLineEdge>
      </data>
    </edge>
    <edge id="e60" source="n66" target="n41">
      <data key="d10">
        <y:PolyLineEdge>
          <y:Path sx="0.0" sy="0.0" tx="0.0" ty="0.0"/>
          <y:LineStyle color="#CC99FF" type="line" width="1.0"/>
          <y:Arrows source="none" target="transparent_circle"/>
          <y:BendStyle smoothed="false"/>
        </y:PolyLineEdge>
      </data>
    </edge>
    <edge id="e61" source="n64" target="n40">
      <data key="d10">
        <y:PolyLineEdge>
          <y:Path sx="0.0" sy="0.0" tx="0.0" ty="0.0"/>
          <y:LineStyle color="#CC99FF" type="line" width="1.0"/>
          <y:Arrows source="none" target="transparent_circle"/>
          <y:BendStyle smoothed="false"/>
        </y:PolyLineEdge>
      </data>
    </edge>
    <edge id="e62" source="n62" target="n39">
      <data key="d10">
        <y:PolyLineEdge>
          <y:Path sx="0.0" sy="0.0" tx="0.0" ty="0.0"/>
          <y:LineStyle color="#CC99FF" type="line" width="1.0"/>
          <y:Arrows source="none" target="transparent_circle"/>
          <y:BendStyle smoothed="false"/>
        </y:PolyLineEdge>
      </data>
    </edge>
    <edge id="e63" source="n61" target="n43">
      <data key="d10">
        <y:PolyLineEdge>
          <y:Path sx="0.0" sy="0.0" tx="0.0" ty="0.0"/>
          <y:LineStyle color="#CC99FF" type="line" width="1.0"/>
          <y:Arrows source="none" target="transparent_circle"/>
          <y:BendStyle smoothed="false"/>
        </y:PolyLineEdge>
      </data>
    </edge>
    <edge id="e64" source="n65" target="n44">
      <data key="d10">
        <y:PolyLineEdge>
          <y:Path sx="0.0" sy="0.0" tx="0.0" ty="0.0"/>
          <y:LineStyle color="#CC99FF" type="line" width="1.0"/>
          <y:Arrows source="none" target="transparent_circle"/>
          <y:BendStyle smoothed="false"/>
        </y:PolyLineEdge>
      </data>
    </edge>
    <edge id="e65" source="n60" target="n45">
      <data key="d10">
        <y:PolyLineEdge>
          <y:Path sx="0.0" sy="0.0" tx="0.0" ty="0.0"/>
          <y:LineStyle color="#CC99FF" type="line" width="1.0"/>
          <y:Arrows source="none" target="transparent_circle"/>
          <y:BendStyle smoothed="false"/>
        </y:PolyLineEdge>
      </data>
    </edge>
    <edge id="e66" source="n67" target="n46">
      <data key="d10">
        <y:PolyLineEdge>
          <y:Path sx="0.0" sy="0.0" tx="0.0" ty="0.0"/>
          <y:LineStyle color="#CC99FF" type="line" width="1.0"/>
          <y:Arrows source="none" target="transparent_circle"/>
          <y:BendStyle smoothed="false"/>
        </y:PolyLineEdge>
      </data>
    </edge>
    <edge id="e67" source="n117" target="n37">
      <data key="d10">
        <y:PolyLineEdge>
          <y:Path sx="0.0" sy="0.0" tx="0.0" ty="0.0"/>
          <y:LineStyle color="#CC99FF" type="line" width="1.0"/>
          <y:Arrows source="none" target="transparent_circle"/>
          <y:BendStyle smoothed="false"/>
        </y:PolyLineEdge>
      </data>
    </edge>
    <edge id="e68" source="n116" target="n54">
      <data key="d10">
        <y:PolyLineEdge>
          <y:Path sx="0.0" sy="0.0" tx="0.0" ty="0.0"/>
          <y:LineStyle color="#CC99FF" type="line" width="1.0"/>
          <y:Arrows source="none" target="transparent_circle"/>
          <y:BendStyle smoothed="false"/>
        </y:PolyLineEdge>
      </data>
    </edge>
    <edge id="e69" source="n114" target="n47">
      <data key="d10">
        <y:PolyLineEdge>
          <y:Path sx="0.0" sy="0.0" tx="0.0" ty="0.0"/>
          <y:LineStyle color="#CC99FF" type="line" width="1.0"/>
          <y:Arrows source="none" target="transparent_circle"/>
          <y:BendStyle smoothed="false"/>
        </y:PolyLineEdge>
      </data>
    </edge>
    <edge id="e70" source="n115" target="n99">
      <data key="d10">
        <y:PolyLineEdge>
          <y:Path sx="0.0" sy="0.0" tx="-10.0" ty="0.0"/>
          <y:LineStyle color="#CC99FF" type="line" width="1.0"/>
          <y:Arrows source="none" target="transparent_circle"/>
          <y:BendStyle smoothed="false"/>
        </y:PolyLineEdge>
      </data>
    </edge>
    <edge id="e71" source="n68" target="n70">
      <data key="d10">
        <y:PolyLineEdge>
          <y:Path sx="0.0" sy="0.0" tx="0.0" ty="0.0">
            <y:Point x="827.4433872626978" y="1085.282170170652"/>
          </y:Path>
          <y:LineStyle color="#000000" type="line" width="1.0"/>
          <y:Arrows source="none" target="standard"/>
          <y:BendStyle smoothed="false"/>
        </y:PolyLineEdge>
      </data>
    </edge>
    <edge id="e72" source="n68" target="n71">
      <data key="d10">
        <y:PolyLineEdge>
          <y:Path sx="0.0" sy="0.0" tx="0.0" ty="0.0"/>
          <y:LineStyle color="#000000" type="line" width="1.0"/>
          <y:Arrows source="none" target="standard"/>
          <y:BendStyle smoothed="false"/>
        </y:PolyLineEdge>
      </data>
    </edge>
    <edge id="e73" source="n68" target="n72">
      <data key="d10">
        <y:PolyLineEdge>
          <y:Path sx="0.0" sy="0.0" tx="0.0" ty="0.0"/>
          <y:LineStyle color="#000000" type="line" width="1.0"/>
          <y:Arrows source="none" target="standard"/>
          <y:BendStyle smoothed="false"/>
        </y:PolyLineEdge>
      </data>
    </edge>
    <edge id="e74" source="n68" target="n69">
      <data key="d10">
        <y:PolyLineEdge>
          <y:Path sx="0.0" sy="0.0" tx="0.0" ty="0.0">
            <y:Point x="827.4433872626978" y="1151.9702625070422"/>
          </y:Path>
          <y:LineStyle color="#000000" type="line" width="1.0"/>
          <y:Arrows source="none" target="standard"/>
          <y:BendStyle smoothed="false"/>
        </y:PolyLineEdge>
      </data>
    </edge>
    <edge id="e75" source="n70" target="n38">
      <data key="d10">
        <y:PolyLineEdge>
          <y:Path sx="0.0" sy="0.0" tx="0.0" ty="0.0"/>
          <y:LineStyle color="#CC99FF" type="line" width="1.0"/>
          <y:Arrows source="none" target="transparent_circle"/>
          <y:BendStyle smoothed="false"/>
        </y:PolyLineEdge>
      </data>
    </edge>
    <edge id="e76" source="n72" target="n55">
      <data key="d10">
        <y:PolyLineEdge>
          <y:Path sx="0.0" sy="0.0" tx="0.0" ty="0.0"/>
          <y:LineStyle color="#CC99FF" type="line" width="1.0"/>
          <y:Arrows source="none" target="transparent_circle"/>
          <y:BendStyle smoothed="false"/>
        </y:PolyLineEdge>
      </data>
    </edge>
    <edge id="e77" source="n71" target="n57">
      <data key="d10">
        <y:PolyLineEdge>
          <y:Path sx="0.0" sy="0.0" tx="0.0" ty="0.0"/>
          <y:LineStyle color="#CC99FF" type="line" width="1.0"/>
          <y:Arrows source="none" target="transparent_circle"/>
          <y:BendStyle smoothed="false"/>
        </y:PolyLineEdge>
      </data>
    </edge>
    <edge id="e78" source="n69" target="n100">
      <data key="d10">
        <y:PolyLineEdge>
          <y:Path sx="0.0" sy="0.0" tx="0.0" ty="0.0"/>
          <y:LineStyle color="#CC99FF" type="line" width="1.0"/>
          <y:Arrows source="none" target="transparent_circle"/>
          <y:BendStyle smoothed="false"/>
        </y:PolyLineEdge>
      </data>
    </edge>
    <edge id="e79" source="n62" target="n62">
      <data key="d10">
        <y:PolyLineEdge>
          <y:Path sx="0.0" sy="0.0" tx="0.0" ty="0.0">
            <y:Point x="1099.5669107122776" y="667.4434413746214"/>
          </y:Path>
          <y:LineStyle color="#000000" type="line" width="1.0"/>
          <y:Arrows source="none" target="standard"/>
          <y:BendStyle smoothed="false"/>
        </y:PolyLineEdge>
      </data>
    </edge>
    <edge id="e80" source="n119" target="n74">
      <data key="d10">
        <y:PolyLineEdge>
          <y:Path sx="0.0" sy="0.0" tx="0.0" ty="0.0"/>
          <y:LineStyle color="#000000" type="line" width="1.0"/>
          <y:Arrows source="none" target="standard"/>
          <y:BendStyle smoothed="false"/>
        </y:PolyLineEdge>
      </data>
    </edge>
    <edge id="e81" source="n119" target="n73">
      <data key="d10">
        <y:PolyLineEdge>
          <y:Path sx="0.0" sy="0.0" tx="0.0" ty="0.0"/>
          <y:LineStyle color="#000000" type="line" width="1.0"/>
          <y:Arrows source="none" target="standard"/>
          <y:BendStyle smoothed="false"/>
        </y:PolyLineEdge>
      </data>
    </edge>
    <edge id="e82" source="n74" target="n42">
      <data key="d10">
        <y:PolyLineEdge>
          <y:Path sx="0.0" sy="0.0" tx="0.0" ty="0.0"/>
          <y:LineStyle color="#000000" type="line" width="1.0"/>
          <y:Arrows source="none" target="standard"/>
          <y:BendStyle smoothed="false"/>
        </y:PolyLineEdge>
      </data>
    </edge>
    <edge id="e83" source="n21" target="n119">
      <data key="d10">
        <y:PolyLineEdge>
          <y:Path sx="0.0" sy="0.0" tx="0.0" ty="0.0"/>
          <y:LineStyle color="#000000" type="line" width="1.0"/>
          <y:Arrows source="none" target="standard"/>
          <y:BendStyle smoothed="false"/>
        </y:PolyLineEdge>
      </data>
    </edge>
    <edge id="e84" source="n73" target="n36">
      <data key="d10">
        <y:PolyLineEdge>
          <y:Path sx="0.0" sy="0.0" tx="0.0" ty="0.0">
            <y:Point x="902.4182827689874" y="724.113675993221"/>
          </y:Path>
          <y:LineStyle color="#000000" type="line" width="1.0"/>
          <y:Arrows source="none" target="standard"/>
          <y:BendStyle smoothed="false"/>
        </y:PolyLineEdge>
      </data>
    </edge>
    <edge id="e85" source="n75" target="n77">
      <data key="d10">
        <y:PolyLineEdge>
          <y:Path sx="0.0" sy="0.0" tx="0.0" ty="0.0"/>
          <y:LineStyle color="#000000" type="line" width="1.0"/>
          <y:Arrows source="none" target="standard"/>
          <y:BendStyle smoothed="false"/>
        </y:PolyLineEdge>
      </data>
    </edge>
    <edge id="e86" source="n75" target="n76">
      <data key="d10">
        <y:PolyLineEdge>
          <y:Path sx="0.0" sy="0.0" tx="0.0" ty="0.0"/>
          <y:LineStyle color="#000000" type="line" width="1.0"/>
          <y:Arrows source="none" target="standard"/>
          <y:BendStyle smoothed="false"/>
        </y:PolyLineEdge>
      </data>
    </edge>
    <edge id="e87" source="n76" target="n53">
      <data key="d10">
        <y:PolyLineEdge>
          <y:Path sx="0.0" sy="0.0" tx="0.0" ty="0.0">
            <y:Point x="1186.7155386555678" y="723.1716126873941"/>
          </y:Path>
          <y:LineStyle color="#000000" type="line" width="1.0"/>
          <y:Arrows source="none" target="standard"/>
          <y:BendStyle smoothed="false"/>
        </y:PolyLineEdge>
      </data>
    </edge>
    <edge id="e88" source="n78" target="n79">
      <data key="d10">
        <y:PolyLineEdge>
          <y:Path sx="0.0" sy="0.0" tx="0.0" ty="0.0"/>
          <y:LineStyle color="#000000" type="line" width="1.0"/>
          <y:Arrows source="none" target="standard"/>
          <y:BendStyle smoothed="false"/>
        </y:PolyLineEdge>
      </data>
    </edge>
    <edge id="e89" source="n26" target="n78">
      <data key="d10">
        <y:PolyLineEdge>
          <y:Path sx="0.0" sy="0.0" tx="0.0" ty="0.0"/>
          <y:LineStyle color="#000000" type="line" width="1.0"/>
          <y:Arrows source="none" target="standard"/>
          <y:BendStyle smoothed="false"/>
        </y:PolyLineEdge>
      </data>
    </edge>
    <edge id="e90" source="n78" target="n80">
      <data key="d10">
        <y:PolyLineEdge>
          <y:Path sx="0.0" sy="0.0" tx="0.0" ty="0.0"/>
          <y:LineStyle color="#000000" type="line" width="1.0"/>
          <y:Arrows source="none" target="standard"/>
          <y:BendStyle smoothed="false"/>
        </y:PolyLineEdge>
      </data>
    </edge>
    <edge id="e91" source="n81" target="n82">
      <data key="d10">
        <y:PolyLineEdge>
          <y:Path sx="0.0" sy="0.0" tx="0.0" ty="0.0"/>
          <y:LineStyle color="#000000" type="line" width="1.0"/>
          <y:Arrows source="none" target="standard"/>
          <y:BendStyle smoothed="false"/>
        </y:PolyLineEdge>
      </data>
    </edge>
    <edge id="e92" source="n23" target="n81">
      <data key="d10">
        <y:PolyLineEdge>
          <y:Path sx="0.0" sy="0.0" tx="0.0" ty="0.0"/>
          <y:LineStyle color="#000000" type="line" width="1.0"/>
          <y:Arrows source="none" target="standard"/>
          <y:BendStyle smoothed="false"/>
        </y:PolyLineEdge>
      </data>
    </edge>
    <edge id="e93" source="n81" target="n83">
      <data key="d10">
        <y:PolyLineEdge>
          <y:Path sx="0.0" sy="0.0" tx="0.0" ty="0.0"/>
          <y:LineStyle color="#000000" type="line" width="1.0"/>
          <y:Arrows source="none" target="standard"/>
          <y:BendStyle smoothed="false"/>
        </y:PolyLineEdge>
      </data>
    </edge>
    <edge id="e94" source="n84" target="n118">
      <data key="d10">
        <y:PolyLineEdge>
          <y:Path sx="0.0" sy="0.0" tx="0.0" ty="0.0"/>
          <y:LineStyle color="#000000" type="line" width="1.0"/>
          <y:Arrows source="none" target="standard"/>
          <y:BendStyle smoothed="false"/>
        </y:PolyLineEdge>
      </data>
    </edge>
    <edge id="e95" source="n84" target="n85">
      <data key="d10">
        <y:PolyLineEdge>
          <y:Path sx="0.0" sy="0.0" tx="0.0" ty="0.0"/>
          <y:LineStyle color="#000000" type="line" width="1.0"/>
          <y:Arrows source="none" target="standard"/>
          <y:BendStyle smoothed="false"/>
        </y:PolyLineEdge>
      </data>
    </edge>
    <edge id="e96" source="n24" target="n84">
      <data key="d10">
        <y:PolyLineEdge>
          <y:Path sx="0.0" sy="0.0" tx="0.0" ty="0.0"/>
          <y:LineStyle color="#000000" type="line" width="1.0"/>
          <y:Arrows source="none" target="standard"/>
          <y:BendStyle smoothed="false"/>
        </y:PolyLineEdge>
      </data>
    </edge>
    <edge id="e97" source="n86" target="n88">
      <data key="d10">
        <y:PolyLineEdge>
          <y:Path sx="0.0" sy="0.0" tx="0.0" ty="0.0"/>
          <y:LineStyle color="#000000" type="line" width="1.0"/>
          <y:Arrows source="none" target="standard"/>
          <y:BendStyle smoothed="false"/>
        </y:PolyLineEdge>
      </data>
    </edge>
    <edge id="e98" source="n86" target="n87">
      <data key="d10">
        <y:PolyLineEdge>
          <y:Path sx="0.0" sy="0.0" tx="0.0" ty="0.0"/>
          <y:LineStyle color="#000000" type="line" width="1.0"/>
          <y:Arrows source="none" target="standard"/>
          <y:BendStyle smoothed="false"/>
        </y:PolyLineEdge>
      </data>
    </edge>
    <edge id="e99" source="n27" target="n86">
      <data key="d10">
        <y:PolyLineEdge>
          <y:Path sx="0.0" sy="0.0" tx="0.0" ty="0.0"/>
          <y:LineStyle color="#000000" type="line" width="1.0"/>
          <y:Arrows source="none" target="standard"/>
          <y:BendStyle smoothed="false"/>
        </y:PolyLineEdge>
      </data>
    </edge>
    <edge id="e100" source="n89" target="n91">
      <data key="d10">
        <y:PolyLineEdge>
          <y:Path sx="0.0" sy="0.0" tx="0.0" ty="0.0"/>
          <y:LineStyle color="#000000" type="line" width="1.0"/>
          <y:Arrows source="none" target="standard"/>
          <y:BendStyle smoothed="false"/>
        </y:PolyLineEdge>
      </data>
    </edge>
    <edge id="e101" source="n89" target="n90">
      <data key="d10">
        <y:PolyLineEdge>
          <y:Path sx="0.0" sy="0.0" tx="0.0" ty="0.0"/>
          <y:LineStyle color="#000000" type="line" width="1.0"/>
          <y:Arrows source="none" target="standard"/>
          <y:BendStyle smoothed="false"/>
        </y:PolyLineEdge>
      </data>
    </edge>
    <edge id="e102" source="n32" target="n89">
      <data key="d10">
        <y:PolyLineEdge>
          <y:Path sx="0.0" sy="0.0" tx="0.0" ty="0.0"/>
          <y:LineStyle color="#000000" type="line" width="1.0"/>
          <y:Arrows source="none" target="standard"/>
          <y:BendStyle smoothed="false"/>
        </y:PolyLineEdge>
      </data>
    </edge>
    <edge id="e103" source="n92" target="n94">
      <data key="d10">
        <y:PolyLineEdge>
          <y:Path sx="0.0" sy="0.0" tx="0.0" ty="0.0"/>
          <y:LineStyle color="#000000" type="line" width="1.0"/>
          <y:Arrows source="none" target="standard"/>
          <y:BendStyle smoothed="false"/>
        </y:PolyLineEdge>
      </data>
    </edge>
    <edge id="e104" source="n92" target="n93">
      <data key="d10">
        <y:PolyLineEdge>
          <y:Path sx="0.0" sy="0.0" tx="0.0" ty="0.0"/>
          <y:LineStyle color="#000000" type="line" width="1.0"/>
          <y:Arrows source="none" target="standard"/>
          <y:BendStyle smoothed="false"/>
        </y:PolyLineEdge>
      </data>
    </edge>
    <edge id="e105" source="n34" target="n92">
      <data key="d10">
        <y:PolyLineEdge>
          <y:Path sx="0.0" sy="0.0" tx="0.0" ty="0.0"/>
          <y:LineStyle color="#000000" type="line" width="1.0"/>
          <y:Arrows source="none" target="standard"/>
          <y:BendStyle smoothed="false"/>
        </y:PolyLineEdge>
      </data>
    </edge>
    <edge id="e106" source="n95" target="n97">
      <data key="d10">
        <y:PolyLineEdge>
          <y:Path sx="0.0" sy="0.0" tx="0.0" ty="0.0"/>
          <y:LineStyle color="#000000" type="line" width="1.0"/>
          <y:Arrows source="none" target="standard"/>
          <y:BendStyle smoothed="false"/>
        </y:PolyLineEdge>
      </data>
    </edge>
    <edge id="e107" source="n95" target="n96">
      <data key="d10">
        <y:PolyLineEdge>
          <y:Path sx="0.0" sy="0.0" tx="0.0" ty="0.0"/>
          <y:LineStyle color="#000000" type="line" width="1.0"/>
          <y:Arrows source="none" target="standard"/>
          <y:BendStyle smoothed="false"/>
        </y:PolyLineEdge>
      </data>
    </edge>
    <edge id="e108" source="n35" target="n95">
      <data key="d10">
        <y:PolyLineEdge>
          <y:Path sx="0.0" sy="0.0" tx="0.0" ty="0.0"/>
          <y:LineStyle color="#000000" type="line" width="1.0"/>
          <y:Arrows source="none" target="standard"/>
          <y:BendStyle smoothed="false"/>
        </y:PolyLineEdge>
      </data>
    </edge>
    <edge id="e109" source="n109" target="n50">
      <data key="d10">
        <y:PolyLineEdge>
          <y:Path sx="0.0" sy="0.0" tx="0.0" ty="0.0"/>
          <y:LineStyle color="#CC99FF" type="line" width="1.0"/>
          <y:Arrows source="none" target="transparent_circle"/>
          <y:BendStyle smoothed="false"/>
        </y:PolyLineEdge>
      </data>
    </edge>
    <edge id="e110" source="n110" target="n51">
      <data key="d10">
        <y:PolyLineEdge>
          <y:Path sx="0.0" sy="0.0" tx="0.0" ty="0.0"/>
          <y:LineStyle color="#CC99FF" type="line" width="1.0"/>
          <y:Arrows source="none" target="transparent_circle"/>
          <y:BendStyle smoothed="false"/>
        </y:PolyLineEdge>
      </data>
    </edge>
    <edge id="e111" source="n111" target="n52">
      <data key="d10">
        <y:PolyLineEdge>
          <y:Path sx="0.0" sy="0.0" tx="0.0" ty="0.0"/>
          <y:LineStyle color="#CC99FF" type="line" width="1.0"/>
          <y:Arrows source="none" target="transparent_circle"/>
          <y:BendStyle smoothed="false"/>
        </y:PolyLineEdge>
      </data>
    </edge>
    <edge id="e112" source="n112" target="n48">
      <data key="d10">
        <y:PolyLineEdge>
          <y:Path sx="0.0" sy="0.0" tx="0.0" ty="0.0"/>
          <y:LineStyle color="#CC99FF" type="line" width="1.0"/>
          <y:Arrows source="none" target="transparent_circle"/>
          <y:BendStyle smoothed="false"/>
        </y:PolyLineEdge>
      </data>
    </edge>
    <edge id="e113" source="n58" target="n65">
      <data key="d10">
        <y:PolyLineEdge>
          <y:Path sx="0.0" sy="0.0" tx="0.0" ty="0.0"/>
          <y:LineStyle color="#000000" type="line" width="1.0"/>
          <y:Arrows source="none" target="standard"/>
          <y:EdgeLabel alignment="center" configuration="AutoFlippingLabel" distance="2.0" fontFamily="Dialog" fontSize="12" fontStyle="plain" hasBackgroundColor="false" hasLineColor="false" hasText="false" height="4.0" horizontalTextPosition="center" iconTextGap="4" modelName="custom" preferredPlacement="on_edge" ratio="0.5" rotationAngle="90.0" textColor="#000000" verticalTextPosition="bottom" visible="true" width="4.0" x="2.8856307765900056" y="17.616245259715242">
            <y:LabelModel>
              <y:SmartEdgeLabelModel autoRotationEnabled="false" defaultAngle="0.0" defaultDistance="10.0"/>
            </y:LabelModel>
            <y:ModelParameter>
              <y:SmartEdgeLabelModelParameter angle="0.0" distance="7.671632050238576" distanceToCenter="false" position="left" ratio="1.0000001" segment="-1"/>
            </y:ModelParameter>
            <y:PreferredPlacementDescriptor angle="1.5707963267948966" angleOffsetOnRightSide="0" angleReference="absolute" angleRotationOnRightSide="co" distance="-1.0" placement="anywhere" side="on_edge" sideReference="relative_to_edge_flow"/>
          </y:EdgeLabel>
          <y:BendStyle smoothed="false"/>
        </y:PolyLineEdge>
      </data>
    </edge>
    <edge id="e114" source="n58" target="n60">
      <data key="d8"/>
      <data key="d10">
        <y:PolyLineEdge>
          <y:Path sx="0.0" sy="0.0" tx="0.0" ty="0.0"/>
          <y:LineStyle color="#000000" type="line" width="1.0"/>
          <y:Arrows source="none" target="standard"/>
          <y:BendStyle smoothed="false"/>
        </y:PolyLineEdge>
      </data>
    </edge>
    <edge id="e115" source="n58" target="n67">
      <data key="d10">
        <y:PolyLineEdge>
          <y:Path sx="0.0" sy="0.0" tx="0.0" ty="0.0">
            <y:Point x="1382.1381384762462" y="638.1834039226766"/>
          </y:Path>
          <y:LineStyle color="#000000" type="line" width="1.0"/>
          <y:Arrows source="none" target="standard"/>
          <y:BendStyle smoothed="false"/>
        </y:PolyLineEdge>
      </data>
    </edge>
    <edge id="e116" source="n98" target="n109">
      <data key="d10">
        <y:PolyLineEdge>
          <y:Path sx="0.0" sy="0.0" tx="0.0" ty="-5.0">
            <y:Point x="1600.7608571208657" y="638.1834039226766"/>
          </y:Path>
          <y:LineStyle color="#000000" type="line" width="1.0"/>
          <y:Arrows source="none" target="standard"/>
          <y:EdgeLabel alignment="center" configuration="AutoFlippingLabel" distance="2.0" fontFamily="Dialog" fontSize="12" fontStyle="plain" hasBackgroundColor="false" hasLineColor="false" hasText="false" height="4.0" horizontalTextPosition="center" iconTextGap="4" modelName="free" modelPosition="anywhere" preferredPlacement="target" ratio="0.5" textColor="#000000" verticalTextPosition="bottom" visible="true" width="4.0" x="-36.4289344164813" y="-10.605822139377096">
            <y:PreferredPlacementDescriptor angle="0.0" angleOffsetOnRightSide="0" angleReference="absolute" angleRotationOnRightSide="co" distance="-1.0" placement="target" side="anywhere" sideReference="relative_to_edge_flow"/>
          </y:EdgeLabel>
          <y:BendStyle smoothed="false"/>
        </y:PolyLineEdge>
      </data>
    </edge>
    <edge id="e117" source="n98" target="n110">
      <data key="d10">
        <y:PolyLineEdge>
          <y:Path sx="0.0" sy="0.0" tx="0.0" ty="0.0"/>
          <y:LineStyle color="#000000" type="line" width="1.0"/>
          <y:Arrows source="none" target="standard"/>
          <y:EdgeLabel alignment="center" configuration="AutoFlippingLabel" distance="2.0" fontFamily="Dialog" fontSize="12" fontStyle="plain" hasBackgroundColor="false" hasLineColor="false" hasText="false" height="4.0" horizontalTextPosition="center" iconTextGap="4" modelName="free" modelPosition="anywhere" preferredPlacement="anywhere" ratio="0.5" textColor="#000000" verticalTextPosition="bottom" visible="true" width="4.0" x="-38.5416362505689" y="47.42155136984684">
            <y:PreferredPlacementDescriptor angle="0.0" angleOffsetOnRightSide="0" angleReference="absolute" angleRotationOnRightSide="co" distance="-1.0" frozen="true" placement="anywhere" side="anywhere" sideReference="relative_to_edge_flow"/>
          </y:EdgeLabel>
          <y:BendStyle smoothed="false"/>
        </y:PolyLineEdge>
      </data>
    </edge>
    <edge id="e118" source="n99" target="n102">
      <data key="d10">
        <y:PolyLineEdge>
          <y:Path sx="0.0" sy="0.0" tx="0.0" ty="0.0"/>
          <y:LineStyle color="#000000" type="line" width="1.0"/>
          <y:Arrows source="none" target="standard"/>
          <y:BendStyle smoothed="false"/>
        </y:PolyLineEdge>
      </data>
    </edge>
    <edge id="e119" source="n100" target="n101">
      <data key="d10">
        <y:PolyLineEdge>
          <y:Path sx="0.0" sy="0.0" tx="0.0" ty="0.0"/>
          <y:LineStyle color="#000000" type="line" width="1.0"/>
          <y:Arrows source="none" target="standard"/>
          <y:BendStyle smoothed="false"/>
        </y:PolyLineEdge>
      </data>
    </edge>
    <edge id="e120" source="n103" target="n105">
      <data key="d10">
        <y:PolyLineEdge>
          <y:Path sx="0.0" sy="0.0" tx="0.0" ty="0.0">
            <y:Point x="832.4182827689874" y="815.6281760154893"/>
          </y:Path>
          <y:LineStyle color="#000000" type="line" width="1.0"/>
          <y:Arrows source="none" target="standard"/>
          <y:BendStyle smoothed="false"/>
        </y:PolyLineEdge>
      </data>
    </edge>
    <edge id="e121" source="n103" target="n104">
      <data key="d10">
        <y:PolyLineEdge>
          <y:Path sx="0.0" sy="0.0" tx="0.0" ty="0.0"/>
          <y:LineStyle color="#000000" type="line" width="1.0"/>
          <y:Arrows source="none" target="standard"/>
          <y:BendStyle smoothed="false"/>
        </y:PolyLineEdge>
      </data>
    </edge>
    <edge id="e122" source="n103" target="n106">
      <data key="d10">
        <y:PolyLineEdge>
          <y:Path sx="0.0" sy="0.0" tx="0.0" ty="0.0"/>
          <y:LineStyle color="#000000" type="line" width="1.0"/>
          <y:Arrows source="none" target="standard"/>
          <y:BendStyle smoothed="false"/>
        </y:PolyLineEdge>
      </data>
    </edge>
    <edge id="e123" source="n103" target="n107">
      <data key="d10">
        <y:PolyLineEdge>
          <y:Path sx="0.0" sy="0.0" tx="0.0" ty="0.0">
            <y:Point x="832.4182827689874" y="754.4486767606663"/>
          </y:Path>
          <y:LineStyle color="#000000" type="line" width="1.0"/>
          <y:Arrows source="none" target="standard"/>
          <y:BendStyle smoothed="false"/>
        </y:PolyLineEdge>
      </data>
    </edge>
    <edge id="e124" source="n101" target="n108">
      <data key="d10">
        <y:PolyLineEdge>
          <y:Path sx="0.0" sy="0.0" tx="0.0" ty="0.0"/>
          <y:LineStyle color="#000000" type="line" width="1.0"/>
          <y:Arrows source="none" target="standard"/>
          <y:BendStyle smoothed="false"/>
        </y:PolyLineEdge>
      </data>
    </edge>
    <edge id="e125" source="n98" target="n111">
      <data key="d10">
        <y:PolyLineEdge>
          <y:Path sx="0.0" sy="0.0" tx="0.0" ty="0.0"/>
          <y:LineStyle color="#000000" type="line" width="1.0"/>
          <y:Arrows source="none" target="standard"/>
          <y:BendStyle smoothed="false"/>
        </y:PolyLineEdge>
      </data>
    </edge>
    <edge id="e126" source="n98" target="n112">
      <data key="d10">
        <y:PolyLineEdge>
          <y:Path sx="0.0" sy="0.0" tx="0.0" ty="0.0">
            <y:Point x="1675.7608571208657" y="638.1834039226766"/>
          </y:Path>
          <y:LineStyle color="#000000" type="line" width="1.0"/>
          <y:Arrows source="none" target="standard"/>
          <y:BendStyle smoothed="false"/>
        </y:PolyLineEdge>
      </data>
    </edge>
    <edge id="e127" source="n113" target="n115">
      <data key="d10">
        <y:PolyLineEdge>
          <y:Path sx="0.0" sy="0.0" tx="0.0" ty="0.0">
            <y:Point x="832.4182827689874" y="979.0888919093161"/>
          </y:Path>
          <y:LineStyle color="#000000" type="line" width="1.0"/>
          <y:Arrows source="none" target="standard"/>
          <y:BendStyle smoothed="false"/>
        </y:PolyLineEdge>
      </data>
    </edge>
    <edge id="e128" source="n113" target="n114">
      <data key="d10">
        <y:PolyLineEdge>
          <y:Path sx="0.0" sy="0.0" tx="0.0" ty="0.0"/>
          <y:LineStyle color="#000000" type="line" width="1.0"/>
          <y:Arrows source="none" target="standard"/>
          <y:BendStyle smoothed="false"/>
        </y:PolyLineEdge>
      </data>
    </edge>
    <edge id="e129" source="n113" target="n116">
      <data key="d10">
        <y:PolyLineEdge>
          <y:Path sx="0.0" sy="0.0" tx="0.0" ty="0.0"/>
          <y:LineStyle color="#000000" type="line" width="1.0"/>
          <y:Arrows source="none" target="standard"/>
          <y:BendStyle smoothed="false"/>
        </y:PolyLineEdge>
      </data>
    </edge>
    <edge id="e130" source="n113" target="n117">
      <data key="d10">
        <y:PolyLineEdge>
          <y:Path sx="0.0" sy="0.0" tx="0.0" ty="0.0">
            <y:Point x="832.4182827689874" y="917.9093926544931"/>
          </y:Path>
          <y:LineStyle color="#000000" type="line" width="1.0"/>
          <y:Arrows source="none" target="standard"/>
          <y:BendStyle smoothed="false"/>
        </y:PolyLineEdge>
      </data>
    </edge>
    <edge id="e131" source="n33" target="n39">
      <data key="d10">
        <y:PolyLineEdge>
          <y:Path sx="0.0" sy="0.0" tx="0.0" ty="0.0"/>
          <y:LineStyle color="#000000" type="line" width="1.0"/>
          <y:Arrows source="none" target="standard"/>
          <y:BendStyle smoothed="false"/>
        </y:PolyLineEdge>
      </data>
    </edge>
    <edge id="e132" source="n31" target="n46">
      <data key="d10">
        <y:PolyLineEdge>
          <y:Path sx="0.0" sy="0.0" tx="0.0" ty="0.0"/>
          <y:LineStyle color="#000000" type="line" width="1.0"/>
          <y:Arrows source="none" target="standard"/>
          <y:BendStyle smoothed="false"/>
        </y:PolyLineEdge>
      </data>
    </edge>
    <edge id="e133" source="n30" target="n48">
      <data key="d10">
        <y:PolyLineEdge>
          <y:Path sx="0.0" sy="0.0" tx="0.0" ty="0.0"/>
          <y:LineStyle color="#000000" type="line" width="1.0"/>
          <y:Arrows source="none" target="standard"/>
          <y:BendStyle smoothed="false"/>
        </y:PolyLineEdge>
      </data>
    </edge>
    <edge id="e134" source="n29" target="n49">
      <data key="d10">
        <y:PolyLineEdge>
          <y:Path sx="0.0" sy="0.0" tx="0.0" ty="0.0"/>
          <y:LineStyle color="#000000" type="line" width="1.0"/>
          <y:Arrows source="none" target="standard"/>
          <y:BendStyle smoothed="false"/>
        </y:PolyLineEdge>
      </data>
    </edge>
    <edge id="e135" source="n28" target="n99">
      <data key="d10">
        <y:PolyLineEdge>
          <y:Path sx="0.0" sy="0.0" tx="0.0" ty="-9.577367648522"/>
          <y:LineStyle color="#000000" type="line" width="1.0"/>
          <y:Arrows source="none" target="standard"/>
          <y:BendStyle smoothed="false"/>
        </y:PolyLineEdge>
      </data>
    </edge>
    <edge id="e136" source="n102" target="n100">
      <data key="d10">
        <y:PolyLineEdge>
          <y:Path sx="0.0" sy="0.0" tx="0.0" ty="0.0"/>
          <y:LineStyle color="#000000" type="line" width="1.0"/>
          <y:Arrows source="none" target="standard"/>
          <y:BendStyle smoothed="false"/>
        </y:PolyLineEdge>
      </data>
    </edge>
    <edge id="e137" source="n8" target="n103">
      <data key="d10">
        <y:PolyLineEdge>
          <y:Path sx="0.0" sy="0.0" tx="0.0" ty="0.0"/>
          <y:LineStyle color="#000000" type="line" width="1.0"/>
          <y:Arrows source="none" target="standard"/>
          <y:BendStyle smoothed="false"/>
        </y:PolyLineEdge>
      </data>
    </edge>
    <edge id="e138" source="n6" target="n22">
      <data key="d10">
        <y:PolyLineEdge>
          <y:Path sx="0.0" sy="0.0" tx="0.0" ty="0.0"/>
          <y:LineStyle color="#CC99FF" type="line" width="1.0"/>
          <y:Arrows source="none" target="transparent_circle"/>
          <y:BendStyle smoothed="false"/>
        </y:PolyLineEdge>
      </data>
    </edge>
    <edge id="e139" source="n0" target="n22">
      <data key="d10">
        <y:PolyLineEdge>
          <y:Path sx="0.0" sy="0.0" tx="0.0" ty="0.0"/>
          <y:LineStyle color="#000000" type="line" width="1.0"/>
          <y:Arrows source="none" target="standard"/>
          <y:BendStyle smoothed="false"/>
        </y:PolyLineEdge>
      </data>
    </edge>
    <edge id="e140" source="n11" target="n59">
      <data key="d10">
        <y:PolyLineEdge>
          <y:Path sx="0.0" sy="0.0" tx="0.0" ty="0.0"/>
          <y:LineStyle color="#000000" type="line" width="1.0"/>
          <y:Arrows source="none" target="standard"/>
          <y:BendStyle smoothed="false"/>
        </y:PolyLineEdge>
      </data>
    </edge>
    <edge id="e141" source="n10" target="n58">
      <data key="d10">
        <y:PolyLineEdge>
          <y:Path sx="0.0" sy="0.0" tx="0.0" ty="0.0"/>
          <y:LineStyle color="#000000" type="line" width="1.0"/>
          <y:Arrows source="none" target="standard"/>
          <y:BendStyle smoothed="false"/>
        </y:PolyLineEdge>
      </data>
    </edge>
    <edge id="e142" source="n19" target="n98">
      <data key="d10">
        <y:PolyLineEdge>
          <y:Path sx="0.0" sy="0.0" tx="0.0" ty="0.0"/>
          <y:LineStyle color="#000000" type="line" width="1.0"/>
          <y:Arrows source="none" target="standard"/>
          <y:BendStyle smoothed="false"/>
        </y:PolyLineEdge>
      </data>
    </edge>
    <edge id="e143" source="n12" target="n113">
      <data key="d10">
        <y:PolyLineEdge>
          <y:Path sx="0.0" sy="0.0" tx="0.0" ty="0.0"/>
          <y:LineStyle color="#000000" type="line" width="1.0"/>
          <y:Arrows source="none" target="standard"/>
          <y:BendStyle smoothed="false"/>
        </y:PolyLineEdge>
      </data>
    </edge>
    <edge id="e144" source="n14" target="n68">
      <data key="d10">
        <y:PolyLineEdge>
          <y:Path sx="0.0" sy="0.0" tx="0.0" ty="0.0"/>
          <y:LineStyle color="#000000" type="line" width="1.0"/>
          <y:Arrows source="none" target="standard"/>
          <y:BendStyle smoothed="false"/>
        </y:PolyLineEdge>
      </data>
    </edge>
    <edge id="e145" source="n20" target="n19">
      <data key="d10">
        <y:PolyLineEdge>
          <y:Path sx="0.0" sy="0.0" tx="0.0" ty="0.0"/>
          <y:LineStyle color="#000000" type="line" width="1.0"/>
          <y:Arrows source="none" target="standard"/>
          <y:BendStyle smoothed="false"/>
        </y:PolyLineEdge>
      </data>
    </edge>
  </graph>
  <data key="d7">
    <y:Resources/>
  </data>
</graphml>
